# Supplementary material for: MFN2 Deficiency Impairs Mitochondrial Functions and PPAR Pathway During Spermatogenesis and Meiosis in Mice
Source: Front Cell Dev Biol. 2022 Apr 14;10:862506. doi: 10.3389/fcell.2022.862506 (PMC9046932; doi:10.3389/fcell.2022.862506)
Supplement: Supplementary file 2 [file Table2.XLSX]

## Sheet: Sheet1
	weight				weight
WT	body	testis	T/B ratio	CKO	weight	testis	T/B ratio
G605	27.2	0.1215	0.00446691	G602	24.3	0.04305	0.0017716
C672	25.1	0.10415	0.0041494	I41	22.2	0.05685	0.00256081
G326	25.6	0.1184	0.004625	G791	23.8	0.06025	0.00253151
I208	23.3	0.0887	0.00380687	I209	27.1	0.03485	0.00128598
		Mean	0.00441377				0.00228798
		SD	0.000197765				0.000365325
		SEM	0.000114179				0.000210921
		t-test	0.00193463
	weight				weight
WT	body	testis	T/B ratio	CKO	weight	testis	T/B ratio
G605	27.2	0.1215	0.00446691	G602	24.3	0.04305	0.0017716
C672	25.1	0.10415	0.0041494	I41	22.2	0.05685	0.00256081
G326	25.6	0.1184	0.004625	G791	23.8	0.06025	0.00253151
I208	23.3	0.0887	0.00380687	I209	27.1	0.03485	0.00128598
K483	22.5	0.07745	0.00344222	K487	19.9	0.03335	0.00167588
K485	16.8	0.0633	0.00376786	K488	25.8	0.0562	0.00217829
		Mean	0.00404304	0.002001			0.00200068
		SD	0.000412743	0.000465			0.000464731
		SEM	0.000168502	0.00019			0.000189725
		t-test	2.46093e-05
