# Supplementary material for: MFN2 Deficiency Impairs Mitochondrial Functions and PPAR Pathway During Spermatogenesis and Meiosis in Mice
Source: Front Cell Dev Biol. 2022 Apr 14;10:862506. doi: 10.3389/fcell.2022.862506 (PMC9046932; doi:10.3389/fcell.2022.862506)
Supplement: Supplementary file 3 [file Table1.XLS]

gene_id	PD24_cKO_P	PD24_WT_P	log2FoldChange	pvalue	padj	gene_name	gene_chr	gene_start	gene_end	gene_strand	gene_length	gene_biotype	gene_description	tf_family
ENSMUSG00000022501	37.7459613558665	2331.50742447325	-5.94437022982651	9.60793060514523e-29	2.91860107992497e-24	Prm1	16	10796326	10805839	-	571	protein_coding	protamine 1 [Source:MGI Symbol;Acc:MGI:97765]	-
ENSMUSG00000038015	54.9982787499122	2543.88474852347	-5.52848216969733	1.83832770892219e-26	2.79214404069647e-22	Prm2	16	10791380	10796134	-	894	protein_coding	protamine 2 [Source:MGI Symbol;Acc:MGI:97766]	-
ENSMUSG00000020401	9.71095844016879	625.996946480887	-5.99325787647246	4.84224220273943e-24	3.75256708772955e-20	Fam71b	11	46396559	46407982	+	2493	protein_coding	family with sequence similarity 71, member B [Source:MGI Symbol;Acc:MGI:3650836]	-
ENSMUSG00000026182	16.1805665830928	841.156507190707	-5.68977061875408	4.94132677714001e-24	3.75256708772955e-20	Tnp1	1	73015074	73015909	-	437	protein_coding	transition protein 1 [Source:MGI Symbol;Acc:MGI:98784]	-
ENSMUSG00000043429	18.337105130199	737.286374510717	-5.32037939890377	4.96604390299398e-22	2.76880355817587e-18	Ccdc185	1	182747126	182749180	-	2055	protein_coding	coiled-coil domain containing 185 [Source:MGI Symbol;Acc:MGI:3618292]	-
ENSMUSG00000091383	560.706713144081	12.050163809702	5.52484562198376	5.46888150543346e-22	2.76880355817587e-18	Hist1h2al	13	51202727	51203065	-	339	processed_pseudogene	histone cluster 1, H2al [Source:MGI Symbol;Acc:MGI:3646032]	-
ENSMUSG00000043050	170.37313231844	4263.30640227079	-4.64424751564546	1.14554909107647e-21	4.97119210566144e-18	Tnp2	16	10787936	10788660	-	554	protein_coding	transition protein 2 [Source:MGI Symbol;Acc:MGI:98785]	-
ENSMUSG00000070388	1.38777878078145e-17	211.443821619112	-10.7291148233346	2.46605048714508e-21	9.36390195600078e-18	Fbxo39	11	72314444	72319416	+	1708	protein_coding	F-box protein 39 [Source:MGI Symbol;Acc:MGI:3505735]	-
ENSMUSG00000091311	16.1805665830928	625.996946480887	-5.26362903532695	4.05307827141711e-21	1.36800398500931e-17	Spata31d1b	13	59712284	59719295	+	4287	protein_coding	spermatogenesis associated 31 subfamily D, member 1B [Source:MGI Symbol;Acc:MGI:3646080]	-
ENSMUSG00000094695	3.24141525391032	313.45913381373	-6.54450811986783	6.20540167824985e-21	1.88501486780196e-17	Gm21953	4	42294267	42294855	+	264	protein_coding	predicted gene, 21953 [Source:MGI Symbol;Acc:MGI:5439404]	-
ENSMUSG00000030137	23.7284532367091	644.545184500629	-4.75672005212489	3.27341326337091e-19	9.03967951831074e-16	Tuba8	6	121210696	121226854	+	2263	protein_coding	tubulin, alpha 8 [Source:MGI Symbol;Acc:MGI:1858225]	-
ENSMUSG00000075524	40.9807709604931	954.300758752542	-4.5374703530445	5.34881169051222e-19	1.35400710602241e-15	4930407I10Rik	15	82059151	82066540	+	4675	protein_coding	RIKEN cDNA 4930407I10 gene [Source:MGI Symbol;Acc:MGI:2685593]	-
ENSMUSG00000049506	50.6851995221014	1056.31606747035	-4.37815367858312	1.78137355826489e-18	4.16252189072404e-15	Sppl2c	11	104186327	104191163	+	2672	protein_coding	signal peptide peptidase 2C [Source:MGI Symbol;Acc:MGI:3045264]	-
ENSMUSG00000027869	1052.39762613289	51.9289466344531	4.3375306387725	2.01947813381414e-18	4.3818348050623e-15	Hsd3b6	3	98805504	98814443	-	1802	protein_coding	hydroxy-delta-5-steroid dehydrogenase, 3 beta- and steroid delta-isomerase 6 [Source:MGI Symbol;Acc:MGI:109598]	-
ENSMUSG00000029909	10.7892250380496	360.757141504862	-5.04817927127951	2.90849177529009e-18	5.89008364386581e-15	Prss37	6	40514824	40519508	-	1123	protein_coding	protease, serine 37 [Source:MGI Symbol;Acc:MGI:1914940]	-
ENSMUSG00000051437	7.55442905737114	281.927128501138	-5.20014444817783	1.87729282089736e-17	3.56415775127494e-14	Ubqlnl	7	104148259	104150556	-	2298	protein_coding	ubiquilin-like [Source:MGI Symbol;Acc:MGI:2685336]	-
ENSMUSG00000028332	5.39790957219972	242.048415589735	-5.45631006603367	3.32337830500767e-17	5.86008584464103e-14	Hemgn	4	46393989	46413506	-	2511	protein_coding	hemogen [Source:MGI Symbol;Acc:MGI:2136910]	-
ENSMUSG00000048077	72.2505949309687	1247.36291822518	-4.10752269437161	3.47241482712376e-17	5.86008584464103e-14	H1fnt	15	98255986	98257293	-	1308	protein_coding	H1 histone family, member N, testis-specific [Source:MGI Symbol;Acc:MGI:1917319]	-
ENSMUSG00000076436	2.16318960260118	178.984403275862	-6.29496003932607	1.25403465662803e-16	2.00493740865209e-13	Oxct2a	4	123321875	123323634	-	1760	protein_coding	3-oxoacid CoA transferase 2A [Source:MGI Symbol;Acc:MGI:1891061]	-
ENSMUSG00000076438	2.16318960260118	178.056991313209	-6.28747073177473	1.40289706876422e-16	2.13079021289254e-13	Oxct2b	4	123116266	123118000	+	1735	protein_coding	3-oxoacid CoA transferase 2B [Source:MGI Symbol;Acc:MGI:2664115]	-
ENSMUSG00000007907	23.7284532367091	475.756218187224	-4.3187648579769	2.21866174402847e-16	3.2093470380168e-13	Cabs1	5	87979439	87981544	+	1505	protein_coding	calcium binding protein, spermatid specific 1 [Source:MGI Symbol;Acc:MGI:1918227]	-
ENSMUSG00000111734	26.9632626484318	509.143046761531	-4.23306803026773	3.13224891910441e-16	4.32492388252885e-13	Gm29825	9	114118088	114192640	+	3775	lincRNA	predicted gene, 29825 [Source:MGI Symbol;Acc:MGI:5588984]	-
ENSMUSG00000026226	37.7459613558665	624.14212267853	-4.04327494918784	9.43979789544651e-16	1.24675104639121e-12	Spata3	1	86016816	86029958	+	2666	protein_coding	spermatogenesis associated 3 [Source:MGI Symbol;Acc:MGI:1917310]	-
ENSMUSG00000021966	2.16318960260118	161.363575863507	-6.14555612253758	1.02414438203425e-15	1.29626807887727e-12	Prss52	14	64104286	64113755	+	1064	protein_coding	protease, serine 52 [Source:MGI Symbol;Acc:MGI:1920632]	-
ENSMUSG00000113955	284.669707336092	12.050163809702	4.54718282394485	1.27345261611772e-15	1.54734680479232e-12	Gm48168	13	65491789	65496793	-	364	lincRNA	predicted gene, 48168 [Source:MGI Symbol;Acc:MGI:6097542]	-
ENSMUSG00000022455	8.63269295393255	242.048415589735	-4.79051557003564	1.4027404875107e-15	1.63888645342741e-12	Wbp2nl	15	82298954	82314623	+	1413	protein_coding	WBP2 N-terminal like [Source:MGI Symbol;Acc:MGI:1921966]	-
ENSMUSG00000041165	20.4936441624513	393.216558407525	-4.25426353153893	1.79260875641975e-15	1.94935993328533e-12	Spem1	11	69820876	69822180	-	1041	protein_coding	sperm maturation 1 [Source:MGI Symbol;Acc:MGI:1921538]	-
ENSMUSG00000029707	4.31965746520049	185.476286996877	-5.38628753323183	1.79682253454881e-15	1.94935993328533e-12	Fscn3	6	28427789	28438622	+	2083	protein_coding	fascin actin-bundling protein 3 [Source:MGI Symbol;Acc:MGI:1890386]	-
ENSMUSG00000036924	2.16318960260118	155.799103988592	-6.09496981724646	1.89609611939619e-15	1.9861279937551e-12	Cst13	2	148820081	148830410	+	783	protein_coding	cystatin 13 [Source:MGI Symbol;Acc:MGI:1916544]	-
ENSMUSG00000032451	1.38777878078145e-17	103.864030863444	-9.7044597595561	3.15684239012751e-15	3.19651337616345e-12	Trim42	9	97349562	97369958	-	2463	protein_coding	tripartite motif-containing 42 [Source:MGI Symbol;Acc:MGI:1926161]	-
ENSMUSG00000036574	4.31965746520049	178.984403275862	-5.33492352006719	3.44112915378551e-15	3.37197355821105e-12	Tex44	1	86426329	86428052	+	1724	protein_coding	testis expressed 44 [Source:MGI Symbol;Acc:MGI:1919113]	-
ENSMUSG00000070332	44.2155805262255	665.875658215264	-3.90906042681822	3.9819119969736e-15	3.7799543978771e-12	Trim80	11	115440545	115448270	+	1934	protein_coding	tripartite motif-containing 80 [Source:MGI Symbol;Acc:MGI:3588186]	-
ENSMUSG00000062651	10.7892250380496	247.612887184785	-4.50547652210862	7.56249627988479e-15	6.96139240891092e-12	H2al2a	2	17996417	17996958	-	542	protein_coding	H2A histone family member L2A [Source:MGI Symbol;Acc:MGI:1915481]	-
ENSMUSG00000011350	3.24141525391032	158.581339930107	-5.56204111933965	8.29461793349308e-15	7.41075320487409e-12	Gm5893	7	24818795	24840275	+	2087	processed_transcript	predicted gene 5893 [Source:MGI Symbol;Acc:MGI:3645761]	-
ENSMUSG00000096914	104.598685566684	1326.19292942691	-3.66286816641528	8.89501108940293e-15	7.7201071960798e-12	Galntl6	8	57774052	58912640	-	7414	protein_coding	UDP-N-acetyl-alpha-D-galactosamine:polypeptide N-acetylgalactosaminyltransferase-like 6 [Source:MGI Symbol;Acc:MGI:1913581]	-
ENSMUSG00000018844	6.47616750912318	192.895582643108	-4.87144230396113	1.19335667644941e-14	9.79745831364968e-12	Fndc8	11	82892124	82900801	+	2166	protein_coding	fibronectin type III domain containing 8 [Source:MGI Symbol;Acc:MGI:1926169]	-
ENSMUSG00000061525	6.47616750912318	192.895582643108	-4.87144230396113	1.19335667644941e-14	9.79745831364968e-12	4921509C19Rik	2	151470542	151476153	-	2684	protein_coding	RIKEN cDNA 4921509C19 gene [Source:MGI Symbol;Acc:MGI:2685851]	-
ENSMUSG00000027927	9.71095844016879	229.064648494687	-4.54337899462615	1.24165703575619e-14	9.9257409934647e-12	Lelp1	3	92134997	92142744	-	857	protein_coding	late cornified envelope-like proline-rich 1 [Source:MGI Symbol;Acc:MGI:1916582]	-
ENSMUSG00000003555	973.683949370019	76.0416669339721	3.67628786668712	1.45563930437573e-14	1.13379372176978e-11	Cyp17a1	19	46667165	46672974	-	2166	protein_coding	cytochrome P450, family 17, subfamily a, polypeptide 1 [Source:MGI Symbol;Acc:MGI:88586]	-
ENSMUSG00000044084	38.824231227825	550.876582420612	-3.82265963064752	1.90522157136803e-14	1.44687289183617e-11	Spem2	11	69816566	69818465	-	1640	protein_coding	SPEM family member 2 [Source:MGI Symbol;Acc:MGI:1918293]	-
ENSMUSG00000027297	246.930272505827	12.050163809702	4.34208899755562	2.31404259861367e-14	1.71447980531921e-11	Ltk	2	119751320	119760431	-	3594	protein_coding	leukocyte tyrosine kinase [Source:MGI Symbol;Acc:MGI:96840]	-
ENSMUSG00000074849	3.24141525391032	146.524984119513	-5.44806257386394	3.7532005364966e-14	2.70958132119589e-11	Spata31d1c	13	65033058	65038004	+	3390	protein_coding	spermatogenesis associated 31 subfamily D, member 1C [Source:MGI Symbol;Acc:MGI:3588241]	-
ENSMUSG00000051276	112.146573110962	1321.55586994487	-3.55740412795669	3.83553335785046e-14	2.70958132119589e-11	Actrt2	4	154666433	154667867	-	1435	protein_coding	actin-related protein T2 [Source:MGI Symbol;Acc:MGI:1920603]	-
ENSMUSG00000031085	1.38777878078145e-17	89.952849374026	-9.49728505440384	4.26048446855974e-14	2.94138037957816e-11	Gm498	7	143866838	143900046	+	2833	protein_coding	predicted gene 498 [Source:MGI Symbol;Acc:MGI:2685344]	-
ENSMUSG00000021613	132.633696106829	3.70335451457724	5.11362683684921	5.29076375599023e-14	3.57150068034922e-11	Hapln1	13	89539796	89611652	+	5902	protein_coding	hyaluronan and proteoglycan link protein 1 [Source:MGI Symbol;Acc:MGI:1337006]	-
ENSMUSG00000009356	105.676955220741	1.84845561913839	5.74001448028868	5.66194957713195e-14	3.73897918053342e-11	Lpo	11	87806428	87828289	-	3135	protein_coding	lactoperoxidase [Source:MGI Symbol;Acc:MGI:1923363]	-
ENSMUSG00000015962	1.38777878078145e-17	86.243200832823	-9.43661687938985	9.44718278234553e-14	6.10589513573e-11	1700016C15Rik	1	177729814	177753324	+	768	protein_coding	RIKEN cDNA 1700016C15 gene [Source:MGI Symbol;Acc:MGI:1916678]	-
ENSMUSG00000008813	3.24141525391032	138.178276141831	-5.36352440869948	1.08231300504628e-13	6.84946294881058e-11	Tppp2	14	51918425	51920700	+	742	protein_coding	tubulin polymerization-promoting protein family member 2 [Source:MGI Symbol;Acc:MGI:2684923]	-
ENSMUSG00000055882	2.16318960260118	122.412271876651	-5.74736100218976	1.97066047923959e-13	1.22168884444614e-10	Abhd16b	2	181493206	181494980	+	1775	protein_coding	abhydrolase domain containing 16B [Source:MGI Symbol;Acc:MGI:3607711]	-
ENSMUSG00000038044	21.571913799575	318.096193404428	-3.87495150653718	2.43549543351126e-13	1.47966089567543e-10	Cct8l1	5	25516067	25518027	+	1961	protein_coding	chaperonin containing TCP1, subunit 8 (theta)-like 1 [Source:MGI Symbol;Acc:MGI:2685289]	-
ENSMUSG00000073255	6.47616750912318	164.145811789171	-4.63877129073158	2.7270109393823e-13	1.62428257461992e-10	Gm14632	X	30329772	30352645	+	864	protein_coding	predicted gene 14632 [Source:MGI Symbol;Acc:MGI:3805544]	-
ENSMUSG00000017720	7.55442905737114	171.565107555765	-4.48400843682926	4.02913553184246e-13	2.35371250097651e-10	Trp53tg5	2	164470301	164473724	-	934	protein_coding	transformation related protein 53 target 5 [Source:MGI Symbol;Acc:MGI:1920853]	-
ENSMUSG00000034623	19.4153745993696	284.709364271485	-3.86613004473019	6.24382335485274e-13	3.57865324623324e-10	Prss55	14	64075438	64090162	-	1403	protein_coding	protease, serine 55 [Source:MGI Symbol;Acc:MGI:1918287]	-
ENSMUSG00000111639	8.63269295393255	175.274755421285	-4.32513483972656	7.81658646408851e-13	4.39711938925216e-10	1700019L13Rik	9	119983146	119988092	+	4947	antisense	RIKEN cDNA 1700019L13 gene [Source:MGI Symbol;Acc:MGI:1919476]	-
ENSMUSG00000048038	34.5111517243913	418.25667995901	-3.59477550708683	8.97877285987697e-13	4.95905787571787e-10	Ccdc187	2	26243469	26294557	-	9827	protein_coding	coiled-coil domain containing 187 [Source:MGI Symbol;Acc:MGI:3045295]	-
ENSMUSG00000094445	1.38777878078145e-17	75.1142547264421	-9.23761647488623	9.7197924308224e-13	5.27246669055521e-10	1700015G11Rik	7	52011683	52015728	-	397	protein_coding	RIKEN cDNA 1700015G11 gene [Source:MGI Symbol;Acc:MGI:1922779]	-
ENSMUSG00000027962	1383.42637618561	142.815336141528	3.2748260752693	1.09432197472301e-12	5.83196818002821e-10	Vcam1	3	116109949	116129688	-	8870	protein_coding	vascular cell adhesion molecule 1 [Source:MGI Symbol;Acc:MGI:98926]	-
ENSMUSG00000062353	1779.15129868818	188.25852286838	3.23949632989464	1.36838650395879e-12	7.05184973932223e-10	Gm15772	5	3236431	3236868	+	438	processed_pseudogene	predicted gene 15772 [Source:MGI Symbol;Acc:MGI:3805541]	-
ENSMUSG00000051956	32.3546119659107	391.361734587002	-3.59168386193213	1.3696518241433e-12	7.05184973932223e-10	Rnf133	6	23648869	23650305	-	1437	protein_coding	ring finger protein 133 [Source:MGI Symbol;Acc:MGI:2677436]	-
ENSMUSG00000047654	26.9632626484318	333.862195989794	-3.6244441547031	1.59164602093073e-12	8.05823852963545e-10	Tssk6	8	69902184	69903518	+	1335	protein_coding	testis-specific serine kinase 6 [Source:MGI Symbol;Acc:MGI:2148775]	-
ENSMUSG00000050612	103.520415910906	1018.29217968173	-3.29670452236397	1.6434573719268e-12	8.18414829295416e-10	Txndc2	17	65637507	65642168	-	1987	protein_coding	thioredoxin domain containing 2 (spermatozoa) [Source:MGI Symbol;Acc:MGI:2389312]	-
ENSMUSG00000072974	73.328864658818	750.270141102255	-3.3528865238839	1.74428698173306e-12	8.54616220066214e-10	Gm4787	12	81376991	81379464	-	2474	protein_coding	predicted gene 4787 [Source:MGI Symbol;Acc:MGI:3646380]	-
ENSMUSG00000115726	3.24141525391032	116.847799665303	-5.12187312590404	2.19976403035165e-12	1.06067034841257e-09	Gm30083	14	33988417	34015182	-	2555	protein_coding	predicted gene, 30083 [Source:MGI Symbol;Acc:MGI:5589242]	-
ENSMUSG00000064299	44.2155805262255	479.465865808954	-3.4353458329998	3.07052362704478e-12	1.4573952534178e-09	4921528I07Rik	9	114237697	114317028	-	3954	processed_transcript	RIKEN cDNA 4921528I07 gene [Source:MGI Symbol;Acc:MGI:1924299]	-
ENSMUSG00000063713	84.1115617627368	0.921029624841817	6.32304262961938	3.57036770063857e-12	1.66857014834304e-09	Klk1b24	7	44188236	44192455	+	878	protein_coding	kallikrein 1-related peptidase b24 [Source:MGI Symbol;Acc:MGI:892021]	-
ENSMUSG00000057719	38.824231227825	422.89373950073	-3.4413292870878	3.70138983604471e-12	1.70359271287167e-09	Sh3rf2	18	42053667	42158960	+	5307	protein_coding	SH3 domain containing ring finger 2 [Source:MGI Symbol;Acc:MGI:2444628]	-
ENSMUSG00000038776	551.002287204676	54.711183995031	3.32901576918693	4.02285283078947e-12	1.81744053471658e-09	Ephx1	1	180976210	181020904	-	1950	protein_coding	epoxide hydrolase 1, microsomal [Source:MGI Symbol;Acc:MGI:95405]	-
ENSMUSG00000034689	8.63269295393255	160.436163886585	-4.19761545638681	4.11371915742462e-12	1.81744053471658e-09	4921530L21Rik	14	95881254	95882780	+	1173	protein_coding	RIKEN cDNA 4921530L21 gene [Source:MGI Symbol;Acc:MGI:1913982]	-
ENSMUSG00000054909	35.5894216034042	395.071382227772	-3.46828997685075	4.12823507572979e-12	1.81744053471658e-09	Wbscr25	5	134987433	135001350	-	2118	antisense	Williams Beuren syndrome chromosome region 25 (human) [Source:MGI Symbol;Acc:MGI:1918554]	-
ENSMUSG00000090777	33.4328818448124	374.668320189216	-3.48168955478559	5.0383887713608e-12	2.18644479582324e-09	Ccdc188	16	18217879	18220348	+	1619	protein_coding	coiled-coil domain containing 188 [Source:MGI Symbol;Acc:MGI:3647803]	-
ENSMUSG00000070999	102.442146253367	951.518523059445	-3.21395821801057	5.30176450398632e-12	2.24301133657138e-09	Ccin	4	43983483	43985423	+	1941	protein_coding	calicin [Source:MGI Symbol;Acc:MGI:3045316]	-
ENSMUSG00000066383	16.1805665830928	228.137236557016	-3.80790061665098	5.3463286489431e-12	2.24301133657138e-09	Iqcf1	9	106499967	106502254	+	738	protein_coding	IQ motif containing F1 [Source:MGI Symbol;Acc:MGI:1921517]	-
ENSMUSG00000055643	18.337105130199	245.758063320836	-3.73590453443366	5.44660859470432e-12	2.24301133657138e-09	Ubqln5	7	104127912	104129826	-	1915	protein_coding	ubiquilin 5 [Source:MGI Symbol;Acc:MGI:1918230]	-
ENSMUSG00000090369	155.277357940575	1391.11176217057	-3.16235763745009	5.46409582599605e-12	2.24301133657138e-09	4933411K16Rik	19	42052248	42053627	+	1380	protein_coding	RIKEN cDNA 4933411K16 gene [Source:MGI Symbol;Acc:MGI:1914015]	-
ENSMUSG00000085785	1.38777878078145e-17	67.6949568082534	-9.08785291104365	6.14342514345582e-12	2.4882510077701e-09	Sox5os3	6	144672868	144693834	+	1240	antisense	SRY (sex determining region Y)-box 5, opposite strand 3 [Source:MGI Symbol;Acc:MGI:1914010]	-
ENSMUSG00000087202	7.55442905737114	147.452396111159	-4.26568118659337	6.56982600806278e-12	2.62594216640688e-09	Gm15813	13	43117673	43125717	-	2541	antisense	predicted gene 15813 [Source:MGI Symbol;Acc:MGI:3801815]	-
ENSMUSG00000055891	31.2763420892085	351.483022371021	-3.48540948097548	6.98359712432587e-12	2.72971870074869e-09	Ubl4b	3	107553687	107555073	-	1387	protein_coding	ubiquitin-like 4B [Source:MGI Symbol;Acc:MGI:1914841]	-
ENSMUSG00000037737	10.7892250380496	173.419931489933	-3.99198554326737	7.00918651145267e-12	2.72971870074869e-09	Actrt3	3	30597073	30599939	-	1961	protein_coding	actin related protein T3 [Source:MGI Symbol;Acc:MGI:1923902]	-
ENSMUSG00000040456	6.47616750912318	137.25086413804	-4.3808335834203	7.44581630568413e-12	2.86305774579452e-09	Hypm	X	9846928	9847508	+	581	protein_coding	huntingtin interacting protein M [Source:MGI Symbol;Acc:MGI:1914584]	-
ENSMUSG00000072624	5.39790957219972	127.049332002133	-4.52710806972164	8.43733633176243e-12	3.20376207187434e-09	Gm5460	14	34016758	34048193	+	4336	protein_coding	predicted gene 5460 [Source:MGI Symbol;Acc:MGI:3643519]	-
ENSMUSG00000040367	8.63269295393255	151.162044066919	-4.11178408960586	1.17655330939492e-11	4.41236541722092e-09	Lrrd1	5	3845173	3866596	+	2951	protein_coding	leucine rich repeats and death domain containing 1 [Source:MGI Symbol;Acc:MGI:3045299]	-
ENSMUSG00000048686	78.7202132485507	718.738136519023	-3.18875963413726	1.25332595229308e-11	4.64296127473256e-09	Hmgb4	4	128260212	128260957	-	746	protein_coding	high-mobility group box 4 [Source:MGI Symbol;Acc:MGI:1916567]	HMG
ENSMUSG00000051036	1.38777878078145e-17	64.9127199536329	-9.02742499160561	1.2725666368587e-11	4.65744056962129e-09	Ttc24	3	88069410	88078304	-	2351	protein_coding	tetratricopeptide repeat domain 24 [Source:MGI Symbol;Acc:MGI:2443841]	-
ENSMUSG00000029838	210.269106992087	16.6872435898401	3.64496377531268	1.31072168947049e-11	4.73855317159742e-09	Ptn	6	36714929	36810220	-	3433	protein_coding	pleiotrophin [Source:MGI Symbol;Acc:MGI:97804]	-
ENSMUSG00000026523	45.2938503717236	452.570920536403	-3.31741614320427	1.32592757542147e-11	4.73855317159742e-09	Wdr64	1	175698593	175815734	+	3997	protein_coding	WD repeat domain 64 [Source:MGI Symbol;Acc:MGI:1923070]	-
ENSMUSG00000029766	3.24141525391032	104.791442937188	-4.96494900651459	1.72856646675128e-11	6.10565855354694e-09	1700012A03Rik	6	32050246	32058921	+	1008	protein_coding	RIKEN cDNA 1700012A03 gene [Source:MGI Symbol;Acc:MGI:1923632]	-
ENSMUSG00000032566	1.08496237648908	74.1868425122849	-5.94909670588465	1.94395848616447e-11	6.78754332577220e-09	1700080E11Rik	9	105143342	105145092	-	1006	protein_coding	RIKEN cDNA 1700080E11 gene [Source:MGI Symbol;Acc:MGI:1920782]	-
ENSMUSG00000051896	7.55442905737114	138.178276141831	-4.17204852615448	2.03566418937846e-11	6.95414301486353e-09	Tex37	6	70913087	70918927	-	814	protein_coding	testis expressed 37 [Source:MGI Symbol;Acc:MGI:1921471]	-
ENSMUSG00000101968	4.31965746520049	112.210739432565	-4.66192699944451	2.03745836759013e-11	6.95414301486353e-09	1700027A15Rik	1	72984844	73025507	+	1396	antisense	RIKEN cDNA 1700027A15 gene [Source:MGI Symbol;Acc:MGI:1916699]	-
ENSMUSG00000074768	85.1898314572856	2.77591077900805	4.87513580663355	2.07598940173128e-11	7.00692556182122e-09	Bhmt	13	93616675	93637961	-	5758	protein_coding	betaine-homocysteine methyltransferase [Source:MGI Symbol;Acc:MGI:1339972]	-
ENSMUSG00000024532	8.63269295393255	146.524984119513	-4.06687429686865	2.1502458464796e-11	7.17780418445175e-09	1700034E13Rik	18	52646209	52663733	+	490	protein_coding	RIKEN cDNA 1700034E13 gene [Source:MGI Symbol;Acc:MGI:1925664]	-
ENSMUSG00000072972	15.1022975814647	202.169702154113	-3.73241942177324	2.44893671949284e-11	8.08601638348194e-09	Adam4	12	81419443	81421946	-	2504	protein_coding	a disintegrin and metallopeptidase domain 4 [Source:MGI Symbol;Acc:MGI:104731]	-
ENSMUSG00000028492	38.824231227825	382.087615480108	-3.29498519800271	2.59067494589463e-11	8.46203578832701e-09	Saxo1	4	86444641	86558328	-	2195	protein_coding	stabilizer of axonemal microtubules 1 [Source:MGI Symbol;Acc:MGI:1923061]	-
ENSMUSG00000095526	102.442146253367	4.63078963898283	4.42884954533918	2.8512548329412e-11	9.21410298513348e-09	Gm10243	6	48523518	48523850	+	333	processed_pseudogene	predicted gene 10243 [Source:MGI Symbol;Acc:MGI:3704266]	-
ENSMUSG00000005268	326.722220225146	32.4532791926838	3.32634757774495	2.98561774102762e-11	9.54674843359958e-09	Prlr	15	10177238	10349180	+	15339	protein_coding	prolactin receptor [Source:MGI Symbol;Acc:MGI:97763]	-
ENSMUSG00000079579	4.31965746520049	109.42850326561	-4.62574750695347	3.25373088253023e-11	1.02274421345371e-08	Gm6760	X	64151405	64152198	-	604	protein_coding	predicted gene 6760 [Source:MGI Symbol;Acc:MGI:3643199]	-
ENSMUSG00000038165	48.5286598774953	454.425744349472	-3.22404346606298	3.26583233054647e-11	1.02274421345371e-08	1700022A21Rik	5	24645453	24648860	+	1448	transcribed_processed_pseudogene	RIKEN cDNA 1700022A21 gene [Source:MGI Symbol;Acc:MGI:1919502]	-
ENSMUSG00000027482	2.16318960260118	88.0980251121872	-5.27339391208198	5.86757928632616e-11	1.81876995898704e-08	Bpifa3	2	154130336	154138356	+	1187	protein_coding	BPI fold containing family A, member 3 [Source:MGI Symbol;Acc:MGI:1920638]	-
ENSMUSG00000055177	1.08496237648908	68.6223690754073	-5.83681815491111	7.50283623915051e-11	2.28027408367501e-08	Cstl1	2	148750358	148755433	+	722	protein_coding	cystatin-like 1 [Source:MGI Symbol;Acc:MGI:2652834]	-
ENSMUSG00000021301	8.63269295393255	136.32345213291	-3.96285764543724	7.50658091212104e-11	2.28027408367501e-08	Hecw1	13	14226438	14523228	-	14672	protein_coding	HECT, C2 and WW domain containing E3 ubiquitin protein ligase 1 [Source:MGI Symbol;Acc:MGI:2444115]	-
ENSMUSG00000027442	42.0590408204375	387.652086945112	-3.20071508746052	8.77320204294792e-11	2.63864909364979e-08	Cst8	2	148798785	148805595	+	853	protein_coding	cystatin 8 (cystatin-related epididymal spermatogenic) [Source:MGI Symbol;Acc:MGI:107161]	-
ENSMUSG00000066516	69.0157857261314	0.921029624841817	6.03810735526275	9.46503975491739e-11	2.7914515789818e-08	Klk1b21	7	44102328	44106583	+	871	protein_coding	kallikrein 1-related peptidase b21 [Source:MGI Symbol;Acc:MGI:892022]	-
ENSMUSG00000025783	1.08496237648908	67.6949568082534	-5.81722517693139	9.46503975491739e-11	2.7914515789818e-08	4930412O13Rik	2	9881252	9883921	+	1381	protein_coding	RIKEN cDNA 4930412O13 gene [Source:MGI Symbol;Acc:MGI:1921185]	-
ENSMUSG00000021097	89.5029102099865	723.375196017379	-3.01309581080644	9.96765648858041e-11	2.8928527590982e-08	Clmn	12	104763117	104865076	-	12409	protein_coding	calmin [Source:MGI Symbol;Acc:MGI:2136957]	-
ENSMUSG00000090206	23.7284532367091	246.685475252942	-3.37158311965228	9.99932645440006e-11	2.8928527590982e-08	Tepp	8	95310566	95326323	+	1592	protein_coding	testis, prostate and placenta expressed [Source:MGI Symbol;Acc:MGI:1920657]	-
ENSMUSG00000004633	89.5029102099865	721.520372218072	-3.00939248098409	1.05003190139622e-10	3.00913387440688e-08	Chn2	6	54039554	54301810	+	5812	protein_coding	chimerin 2 [Source:MGI Symbol;Acc:MGI:1917243]	-
ENSMUSG00000030214	17.2588357804308	198.460054355568	-3.51455122546714	1.39687022792245e-10	3.96567541248599e-08	Plbd1	6	136612070	136661928	-	2633	protein_coding	phospholipase B domain containing 1 [Source:MGI Symbol;Acc:MGI:1914107]	-
ENSMUSG00000023577	146.651201094227	1107.32372181096	-2.91562518908242	1.52555330987801e-10	4.2909011939041e-08	Iqcf3	9	106503225	106561631	-	2677	protein_coding	IQ motif containing F3 [Source:MGI Symbol;Acc:MGI:1915515]	-
ENSMUSG00000107881	75.4854041043746	2.77591077900805	4.70090907385839	1.62343675957665e-10	4.51708388046818e-08	Gm44250	6	5216258	5220486	-	4229	TEC	predicted gene, 44250 [Source:MGI Symbol;Acc:MGI:5690642]	-
ENSMUSG00000089743	10.7892250380496	145.597572126747	-3.73990981080367	1.63570868371301e-10	4.51708388046818e-08	Gm16226	5	99682410	99715774	+	1117	antisense	predicted gene 16226 [Source:MGI Symbol;Acc:MGI:3801792]	-
ENSMUSG00000047108	37.7459613558665	338.499255567438	-3.16080796046432	1.71199974624527e-10	4.68517263889122e-08	Dnajb7	15	81406926	81408299	-	1374	protein_coding	DnaJ heat shock protein family (Hsp40) member B7 [Source:MGI Symbol;Acc:MGI:1914012]	-
ENSMUSG00000079019	492.775731525869	60.2756583315653	3.02850314188635	1.81551526659764e-10	4.92165876569647e-08	Insl3	8	71689214	71690575	+	623	protein_coding	insulin-like 3 [Source:MGI Symbol;Acc:MGI:108427]	-
ENSMUSG00000051804	24.8067230144775	245.758063320836	-3.30234955058146	1.83081752814202e-10	4.92165876569647e-08	Adam6b	12	113489511	113492057	+	2547	protein_coding	a disintegrin and metallopeptidase domain 6B [Source:MGI Symbol;Acc:MGI:2444636]	-
ENSMUSG00000056508	38.824231227825	339.426667482644	-3.12424363924379	2.36396192742505e-10	6.29912907626234e-08	1700001K19Rik	12	110667688	110682619	-	955	protein_coding	RIKEN cDNA 1700001K19 gene [Source:MGI Symbol;Acc:MGI:1913573]	-
ENSMUSG00000020270	4.31965746520049	96.4447341653225	-4.44376511096897	2.74807296676261e-10	7.25897500098677e-08	Smim23	11	32818529	32824605	-	693	protein_coding	small integral membrane protein 23 [Source:MGI Symbol;Acc:MGI:1916601]	-
ENSMUSG00000078179	12.9457604151167	154.871692006214	-3.56863545865009	2.78120904167521e-10	7.28317129818687e-08	Rnf148	6	23653898	23655136	-	1239	protein_coding	ring finger protein 148 [Source:MGI Symbol;Acc:MGI:1918550]	-
ENSMUSG00000099353	17.2588357804308	190.1133467799	-3.4526040921428	2.89950515027275e-10	7.52805708972951e-08	1700031M16Rik	15	98398419	98416268	+	1666	transcribed_unitary_pseudogene	RIKEN cDNA 1700031M16 gene [Source:MGI Symbol;Acc:MGI:1920552]	-
ENSMUSG00000067028	23.7284532367091	230.919472369064	-3.27635235796233	3.09696205535136e-10	7.97257765723798e-08	Cntnap5b	1	99772765	100485942	+	5205	protein_coding	contactin associated protein-like 5B [Source:MGI Symbol;Acc:MGI:3664583]	-
ENSMUSG00000007033	34.5111517243913	306.039838461661	-3.1442716855517	3.21571165165344e-10	8.20871200355265e-08	Hspa1l	17	34972703	34979285	+	2472	protein_coding	heat shock protein 1-like [Source:MGI Symbol;Acc:MGI:96231]	-
ENSMUSG00000047518	102.442146253367	764.181319590911	-2.8976900521804	3.43833439425818e-10	8.67251607175536e-08	Slfnl1	4	120532231	120536661	+	1762	protein_coding	schlafen like 1 [Source:MGI Symbol;Acc:MGI:3045330]	-
ENSMUSG00000029320	47.4503900474091	393.216558407525	-3.04772502801566	3.4545032250795e-10	8.67251607175536e-08	1700016H13Rik	5	103648039	103656010	-	1751	protein_coding	RIKEN cDNA 1700016H13 gene [Source:MGI Symbol;Acc:MGI:1921468]	-
ENSMUSG00000028773	512.1845834276	66.7675445324485	2.9369549295241	4.07317656281712e-10	1.01418757744832e-07	Fabp3	4	130308595	130315463	+	823	protein_coding	fatty acid binding protein 3, muscle and heart [Source:MGI Symbol;Acc:MGI:95476]	-
ENSMUSG00000071015	5.39790957219972	100.154382539403	-4.18434311026325	5.00186530220864e-10	1.23529806735928e-07	Gm136	4	34743784	34756263	-	1311	protein_coding	predicted gene 136 [Source:MGI Symbol;Acc:MGI:2684982]	-
ENSMUSG00000100200	1.38777878078145e-17	51.0015341481808	-8.68025550173098	5.21239432163569e-10	1.24674726227029e-07	H2al1m	X	9283764	9284298	+	535	protein_coding	H2A histone family member L1M [Source:MGI Symbol;Acc:MGI:1923633]	-
ENSMUSG00000036401	1.38777878078145e-17	50.0741216442894	-8.65384841626418	5.21239432163569e-10	1.24674726227029e-07	Glt6d1	2	25793859	25815848	-	1403	protein_coding	glycosyltransferase 6 domain containing 1 [Source:MGI Symbol;Acc:MGI:1918353]	-
ENSMUSG00000087577	1.38777878078145e-17	51.0015341481808	-8.68025550173098	5.21239432163569e-10	1.24674726227029e-07	Gm13299	4	42121613	42153435	-	425	antisense	predicted gene 13299 [Source:MGI Symbol;Acc:MGI:3701133]	-
ENSMUSG00000021700	51.7634693366611	1.38777878078145e-17	8.70124310235668	5.21239432163569e-10	1.24674726227029e-07	Rab3c	13	110054187	110280996	-	12049	protein_coding	RAB3C, member RAS oncogene family [Source:MGI Symbol;Acc:MGI:1914545]	-
ENSMUSG00000074344	25.8849928205108	236.48394398472	-3.18578321777756	5.93635742163098e-10	1.40881819841316e-07	Tmigd3	3	105870903	105924042	+	2296	protein_coding	transmembrane and immunoglobulin domain containing 3 [Source:MGI Symbol;Acc:MGI:5604098]	-
ENSMUSG00000027564	78.7202132485507	580.553763300977	-2.88078552050545	6.87692032593863e-10	1.61938146310882e-07	Cypt12	3	17948410	17948959	+	550	protein_coding	cysteine-rich perinuclear theca 12 [Source:MGI Symbol;Acc:MGI:1922689]	-
ENSMUSG00000085940	1.38777878078145e-17	49.1467091219607	-8.62694894903096	6.94985909551424e-10	1.62396822880336e-07	4930405D11Rik	11	90804692	90895149	+	934	lincRNA	RIKEN cDNA 4930405D11 gene [Source:MGI Symbol;Acc:MGI:1921172]	-
ENSMUSG00000028259	76.5636738222433	564.787760961348	-2.88108692480964	7.57545045905626e-10	1.75663708850956e-07	Fhl5	4	25199908	25242876	-	1171	protein_coding	four and a half LIM domains 5 [Source:MGI Symbol;Acc:MGI:1913192]	-
ENSMUSG00000037254	294.374133403994	36.1629312546286	3.02043813841348	1.0359472418742e-09	2.38401283078883e-07	Itih2	2	10094593	10131396	-	3315	protein_coding	inter-alpha trypsin inhibitor, heavy chain 2 [Source:MGI Symbol;Acc:MGI:96619]	-
ENSMUSG00000032323	1190.41612781086	179.91181523787	2.72519925372812	1.24365325013488e-09	2.829585184399e-07	Cyp11a1	9	58006411	58027023	+	4804	protein_coding	cytochrome P450, family 11, subfamily a, polypeptide 1 [Source:MGI Symbol;Acc:MGI:88582]	-
ENSMUSG00000109750	1.38777878078145e-17	47.2918840184487	-8.57159693735561	1.24819572278193e-09	2.829585184399e-07	Hmgb1-rs17	8	33484196	33485167	+	972	unprocessed_pseudogene	high mobility group box 1, related sequence 17 [Source:MGI Symbol;Acc:MGI:104764]	-
ENSMUSG00000103504	3.24141525391032	80.678727879145	-4.58822564877125	1.28500884485978e-09	2.89146027261522e-07	Gm38390	X	128375907	128376971	+	1065	TEC	predicted gene, 38390 [Source:MGI Symbol;Acc:MGI:5613628]	-
ENSMUSG00000049491	19.4153745993696	186.403698954618	-3.25541978852448	1.44821980164676e-09	3.23474800842821e-07	Slc36a3	11	55124815	55151708	-	2358	protein_coding	solute carrier family 36 (proton/amino acid symporter), member 3 [Source:MGI Symbol;Acc:MGI:2665001]	-
ENSMUSG00000031380	65.7809764875263	1.84845561913839	5.05707260651968	1.52258686913328e-09	3.37603075355195e-07	Vegfd	X	164373378	164402650	+	2408	protein_coding	vascular endothelial growth factor D [Source:MGI Symbol;Acc:MGI:108037]	-
ENSMUSG00000096573	1.08496237648908	55.6385964180894	-5.53486554679106	1.84370298747608e-09	4.05841780076529e-07	1700009J07Rik	10	77893417	77896114	+	1368	lincRNA	RIKEN cDNA 1700009J07 gene [Source:MGI Symbol;Acc:MGI:1914938]	-
ENSMUSG00000027674	20.4936441624513	189.185934824416	-3.19926135972614	1.96592313271058e-09	4.29631992822657e-07	Pex5l	3	32949408	33143247	-	8846	protein_coding	peroxisomal biogenesis factor 5-like [Source:MGI Symbol;Acc:MGI:1916672]	-
ENSMUSG00000014030	18.337105130199	173.419931489933	-3.23325545968587	2.72998739117666e-09	5.92348764155525e-07	Pax5	4	44524757	44710487	-	8853	protein_coding	paired box 5 [Source:MGI Symbol;Acc:MGI:97489]	PAX
ENSMUSG00000026969	87.3463708386138	590.755294223162	-2.75611074045076	2.84433228987552e-09	6.12782141628006e-07	Fam166a	2	25218745	25222280	+	1125	protein_coding	family with sequence similarity 166, member A [Source:MGI Symbol;Acc:MGI:3605773]	-
ENSMUSG00000022798	16.1805665830928	159.50875190879	-3.2919897568891	3.21341861003333e-09	6.87422655753398e-07	4930435E12Rik	16	38812206	38828749	-	1529	protein_coding	RIKEN cDNA 4930435E12 gene [Source:MGI Symbol;Acc:MGI:1921913]	-
ENSMUSG00000038997	34.5111517243913	267.088537697513	-2.94796012387064	3.56184020859541e-09	7.56629510604915e-07	Asb17	3	153844209	153855082	+	2580	protein_coding	ankyrin repeat and SOCS box-containing 17 [Source:MGI Symbol;Acc:MGI:1914022]	-
ENSMUSG00000043986	106.755224873114	693.698015222616	-2.69867772318257	3.7714992796226e-09	7.95603011229832e-07	Spata31d1d	13	59725925	59731752	-	3827	protein_coding	spermatogenesis associated 31 subfamily D, member 1D [Source:MGI Symbol;Acc:MGI:3045260]	-
ENSMUSG00000046854	2.16318960260118	60.2756583315653	-4.7268465082596	3.95116912307555e-09	8.27756306563214e-07	Pip5kl1	2	32574797	32583782	+	2494	protein_coding	phosphatidylinositol-4-phosphate 5-kinase-like 1 [Source:MGI Symbol;Acc:MGI:2448520]	-
ENSMUSG00000049902	1.08496237648908	52.8563591038762	-5.46103466376441	4.1049797364507e-09	8.48521303311404e-07	4921517D22Rik	13	59687402	59694108	-	3149	protein_coding	RIKEN cDNA 4921517D22 gene [Source:MGI Symbol;Acc:MGI:1918150]	-
ENSMUSG00000075359	83.0332920655141	5.55821917727173	3.86946383754096	4.10615372113034e-09	8.48521303311404e-07	Gm20775	Y	10641257	10643107	-	1851	unprocessed_pseudogene	predicted gene, 20775 [Source:MGI Symbol;Acc:MGI:5434131]	-
ENSMUSG00000034913	173.607941098816	1077.64654110501	-2.63317312156529	4.56495690257349e-09	9.36957404253209e-07	Spert	14	75582877	75593116	-	1976	protein_coding	spermatid associated [Source:MGI Symbol;Acc:MGI:1915176]	-
ENSMUSG00000026592	47.4503900474091	337.571843652125	-2.82767456915105	5.28367445469818e-09	1.0771958316132e-06	Tex35	1	157099139	157108680	-	1093	protein_coding	testis expressed 35 [Source:MGI Symbol;Acc:MGI:1920685]	-
ENSMUSG00000010841	32.3546119659107	249.467711047696	-2.94230826936915	5.3526020214161e-09	1.08397327736371e-06	Cfap97d1	11	101984279	101992264	+	798	protein_coding	CFAP97 domain containing 1 [Source:MGI Symbol;Acc:MGI:1922687]	-
ENSMUSG00000027870	80.8767526627837	5.55821917727173	3.83155365642885	6.02150528211795e-09	1.21135937718475e-06	Hao2	3	98874521	98893239	-	2049	protein_coding	hydroxyacid oxidase 2 [Source:MGI Symbol;Acc:MGI:96012]	-
ENSMUSG00000037307	12.9457604151167	127.976744022138	-3.29369940195779	6.86704333820885e-09	1.3723695755577e-06	Banf2	2	144033059	144073979	+	571	protein_coding	barrier to autointegration factor 2 [Source:MGI Symbol;Acc:MGI:2684961]	-
ENSMUSG00000108003	1.08496237648908	50.0741216442894	-5.38322068215192	7.10124216492149e-09	1.40989825649556e-06	Gm35386	6	60586778	60591189	+	629	lincRNA	predicted gene, 35386 [Source:MGI Symbol;Acc:MGI:5594545]	-
ENSMUSG00000076441	233.991037652134	31.525866053347	2.88660072620208	7.8165720112695e-09	1.54184420770346e-06	Ass1	2	31470207	31520672	+	2414	protein_coding	argininosuccinate synthetase 1 [Source:MGI Symbol;Acc:MGI:88090]	-
ENSMUSG00000094854	1.38777878078145e-17	41.727408161646	-8.39153020130227	7.8945285710067e-09	1.54717480259013e-06	Gm5334	7	68618838	68619557	+	720	processed_pseudogene	predicted pseudogene 5334 [Source:MGI Symbol;Acc:MGI:3644545]	-
ENSMUSG00000042200	29.1198023502619	224.427588803022	-2.94117744238116	9.23904940528347e-09	1.79906797297626e-06	Cdrt4	11	62951193	62993095	+	723	protein_coding	CMT1A duplicated region transcript 4 [Source:MGI Symbol;Acc:MGI:1913588]	-
ENSMUSG00000092586	12.9457604151167	125.194507957132	-3.262021735498	1.00573613271275e-08	1.94593926773345e-06	Ly6g6c	17	35065388	35070050	+	1367	protein_coding	lymphocyte antigen 6 complex, locus G6C [Source:MGI Symbol;Acc:MGI:2148930]	-
ENSMUSG00000043424	273.887011691395	39.8725826601453	2.77600980488312	1.12768156917435e-08	2.16807487511451e-06	Eif3j2	18	43475418	43477796	-	2379	protein_coding	eukaryotic translation initiation factor 3, subunit J2 [Source:MGI Symbol;Acc:MGI:3704486]	-
ENSMUSG00000049653	32.3546119659107	238.338767854206	-2.87650409583508	1.14903567488549e-08	2.19523627018845e-06	Spatc1	15	76268089	76292572	+	1700	protein_coding	spermatogenesis and centriole associated 1 [Source:MGI Symbol;Acc:MGI:1921531]	-
ENSMUSG00000007107	362.305115625968	2066.2676223566	-2.51137113071848	1.18522324017652e-08	2.25022039792764e-06	Atp1a4	1	172223513	172258414	-	3667	protein_coding	ATPase, Na+/K+ transporting, alpha 4 polypeptide [Source:MGI Symbol;Acc:MGI:1351335]	-
ENSMUSG00000106824	12.9457604151167	123.339683905256	-3.24051015085159	1.30104843961913e-08	2.45477940685158e-06	Gm7697	8	69481346	69522976	-	2507	protein_coding	predicted gene 7697 [Source:MGI Symbol;Acc:MGI:3649141]	-
ENSMUSG00000109817	85.1898314572856	528.618696743109	-2.63183226454525	1.38335206791106e-08	2.59395591153915e-06	Gm10683	8	37088936	37090309	-	1374	TEC	predicted gene 10683 [Source:MGI Symbol;Acc:MGI:3641650]	-
ENSMUSG00000109737	212.425646148795	1220.46797322322	-2.52175724560596	1.49060678036958e-08	2.77468538976908e-06	Gm39566	11	69810965	69815298	-	3908	protein_coding	predicted gene, 39566 [Source:MGI Symbol;Acc:MGI:5622451]	-
ENSMUSG00000052099	1.38777878078145e-17	39.8725826601453	-8.32614166345695	1.50713727264673e-08	2.77468538976908e-06	Prss51	14	64086234	64097678	+	1244	protein_coding	protease, serine 51 [Source:MGI Symbol;Acc:MGI:1921465]	-
ENSMUSG00000063177	40.9807709604931	1.38777878078145e-17	8.36511995481992	1.50713727264673e-08	2.77468538976908e-06	Klk1b27	7	44052290	44056712	+	889	protein_coding	kallikrein 1-related peptidase b27 [Source:MGI Symbol;Acc:MGI:891980]	-
ENSMUSG00000027875	2272.99874951604	412.692208507035	2.46107679924774	1.95758817085618e-08	3.58226842566856e-06	Hmgcs2	3	98280435	98310738	+	3290	protein_coding	3-hydroxy-3-methylglutaryl-Coenzyme A synthase 2 [Source:MGI Symbol;Acc:MGI:101939]	-
ENSMUSG00000034855	1427.63542748134	255.032182630418	2.48425636020133	1.97872781500857e-08	3.59927034949193e-06	Cxcl10	5	92346638	92348889	-	2252	protein_coding	chemokine (C-X-C motif) ligand 10 [Source:MGI Symbol;Acc:MGI:1352450]	-
ENSMUSG00000023013	80.8767526627837	6.48564499700841	3.61368385624556	2.00555687999199e-08	3.62635722282837e-06	Aqp2	15	99579055	99584547	+	1419	protein_coding	aquaporin 2 [Source:MGI Symbol;Acc:MGI:1096865]	-
ENSMUSG00000073457	1.38777878078145e-17	38.9451698619767	-8.29230135789247	2.09586276977436e-08	3.76722031700803e-06	Smok2b	17	13230257	13237184	+	2306	protein_coding	sperm motility kinase 2B [Source:MGI Symbol;Acc:MGI:3037705]	-
ENSMUSG00000107737	2.16318960260118	53.7837715571748	-4.56281893101015	2.29543764854593e-08	4.05398310755114e-06	1700027F06Rik	6	124363301	124364519	-	243	lincRNA	RIKEN cDNA 1700027F06 gene [Source:MGI Symbol;Acc:MGI:1919518]	-
ENSMUSG00000078346	2.16318960260118	53.7837715571748	-4.56281893101015	2.29543764854593e-08	4.05398310755114e-06	H2al1n	X	14211148	14211661	+	514	protein_coding	H2A histone family member L1N [Source:MGI Symbol;Acc:MGI:3643774]	-
ENSMUSG00000101818	2.16318960260118	53.7837715571748	-4.56281893101015	2.29543764854593e-08	4.05398310755114e-06	Gm28269	X	21743440	21745097	-	559	protein_coding	predicted gene 28269 [Source:MGI Symbol;Acc:MGI:5578975]	-
ENSMUSG00000019732	42.0590408204375	281.927128501138	-2.741457356628	2.32881075020742e-08	4.08914937335554e-06	Calr3	8	72424176	72443870	-	1962	protein_coding	calreticulin 3 [Source:MGI Symbol;Acc:MGI:1920566]	-
ENSMUSG00000051728	124.007539109074	717.810724619317	-2.53206500340635	2.51392212714061e-08	4.37267773858918e-06	Fam243	16	92318765	92321441	-	2677	protein_coding	family with sequence similarity 243 [Source:MGI Symbol;Acc:MGI:1922578]	-
ENSMUSG00000029828	86.268101149224	515.634930090246	-2.57784279485972	2.52958074909284e-08	4.37267773858918e-06	4921507P07Rik	6	50573302	50596632	-	2378	protein_coding	RIKEN cDNA 4921507P07 gene [Source:MGI Symbol;Acc:MGI:1918071]	-
ENSMUSG00000024500	9.71095844016879	101.081794624914	-3.36418908918015	2.53346703753398e-08	4.37267773858918e-06	Ppp2r2b	18	42637432	43059471	-	3985	protein_coding	protein phosphatase 2, regulatory subunit B, beta [Source:MGI Symbol;Acc:MGI:1920180]	-
ENSMUSG00000032278	14.0240288329998	123.339683905256	-3.12609217853706	2.69606335743824e-08	4.62702353722606e-06	Paqr5	9	61953481	62026856	-	3954	protein_coding	progestin and adipoQ receptor family member V [Source:MGI Symbol;Acc:MGI:1921340]	-
ENSMUSG00000048206	10.7892250380496	106.64626707643	-3.29122971398984	2.79324312637191e-08	4.76687339605616e-06	Dnajb8	6	88222268	88254415	+	1411	protein_coding	DnaJ heat shock protein family (Hsp40) member B8 [Source:MGI Symbol;Acc:MGI:1922801]	-
ENSMUSG00000040576	31.2763420892085	220.717941043548	-2.8144761647173	2.84446536577068e-08	4.80134543090176e-06	Tmem270	5	134901593	134906733	-	933	protein_coding	transmembrane protein 270 [Source:MGI Symbol;Acc:MGI:1923879]	-
ENSMUSG00000020473	524.045548474117	89.952849374026	2.54068090738816	2.84505440814536e-08	4.80134543090176e-06	Aebp1	11	5861947	5872088	+	4058	protein_coding	AE binding protein 1 [Source:MGI Symbol;Acc:MGI:1197012]	-
ENSMUSG00000027827	140.181583426458	17.6146585916777	2.98298893817389	2.86787294526224e-08	4.80704423462403e-06	Kcnab1	3	65109384	65378223	+	8593	protein_coding	potassium voltage-gated channel, shaker-related subfamily, beta member 1 [Source:MGI Symbol;Acc:MGI:109155]	-
ENSMUSG00000031512	83.0332920655141	495.231868194539	-2.57467247109583	2.90496678463604e-08	4.80704423462403e-06	Tex29	8	11840474	11855761	+	1262	protein_coding	testis expressed 29 [Source:MGI Symbol;Acc:MGI:1922778]	-
ENSMUSG00000013668	1.38777878078145e-17	37.0903441613494	-8.22214210979014	2.92755434508163e-08	4.80704423462403e-06	4933402N03Rik	7	131137713	131146314	-	1826	protein_coding	RIKEN cDNA 4933402N03 gene [Source:MGI Symbol;Acc:MGI:1914681]	-
ENSMUSG00000106741	1.38777878078145e-17	38.0177570297261	-8.25764817835914	2.92755434508163e-08	4.80704423462403e-06	4930513D17Rik	5	39461749	39603574	-	1456	lincRNA	RIKEN cDNA 4930513D17 gene [Source:MGI Symbol;Acc:MGI:1922345]	-
ENSMUSG00000073458	1.38777878078145e-17	38.0177570297261	-8.25764817835914	2.92755434508163e-08	4.80704423462403e-06	Smok2a	17	13221188	13227658	+	1787	protein_coding	sperm motility kinase 2A [Source:MGI Symbol;Acc:MGI:1351487]	-
ENSMUSG00000050641	18.337105130199	149.307220091167	-3.01744519819358	3.15870958109627e-08	5.15871617983664e-06	BC048562	9	108436482	108446086	+	793	protein_coding	cDNA sequence BC048562 [Source:MGI Symbol;Acc:MGI:3618861]	-
ENSMUSG00000027431	98.129067604801	569.424820473702	-2.53534873689541	3.3747607984446e-08	5.48209137830758e-06	Scp2d1	2	144823656	144824415	+	760	protein_coding	SCP2 sterol-binding domain containing 1 [Source:MGI Symbol;Acc:MGI:1913578]	-
ENSMUSG00000064063	14.0240288329998	121.484859846219	-3.10425497997566	3.48351516153286e-08	5.6286563862704e-06	BC048507	13	67863326	67863925	+	600	protein_coding	cDNA sequence BC048507 [Source:MGI Symbol;Acc:MGI:3040680]	-
ENSMUSG00000048994	7.55442905737114	87.1706129747567	-3.50822939805551	3.88799455608349e-08	6.24897410741525e-06	H2al3	X	9849703	9850255	+	553	protein_coding	H2A histone family member L3 [Source:MGI Symbol;Acc:MGI:1922521]	-
ENSMUSG00000033350	83.0332920655141	7.41306823229869	3.46235025377148	4.11214806291635e-08	6.57445903722158e-06	Chst2	9	95399292	95406722	-	7328	protein_coding	carbohydrate sulfotransferase 2 [Source:MGI Symbol;Acc:MGI:1891160]	-
ENSMUSG00000031980	226.443150638322	34.3081053162939	2.71779074687289	4.27862497790537e-08	6.80480580910112e-06	Agt	8	124556534	124569706	-	1891	protein_coding	angiotensinogen (serpin peptidase inhibitor, clade A, member 8) [Source:MGI Symbol;Acc:MGI:87963]	-
ENSMUSG00000054191	104.598685566684	11.1227464718197	3.21803575931385	4.33718012394375e-08	6.86200628255412e-06	Klf1	8	84901928	84905291	+	1530	protein_coding	Kruppel-like factor 1 (erythroid) [Source:MGI Symbol;Acc:MGI:1342771]	zf-C2H2
ENSMUSG00000087104	2.16318960260118	50.0741216442894	-4.45997248287561	5.0709887727121e-08	7.98142103361012e-06	Tmem132cos	5	127256858	127281634	-	882	antisense	transmembrane protein 132C, opposite strand [Source:MGI Symbol;Acc:MGI:1914601]	-
ENSMUSG00000021791	1.08496237648908	43.5822335477117	-5.18345539909056	5.33968470183803e-08	8.36101042204813e-06	Dydc2	14	41049117	41069208	-	818	protein_coding	DPY30 domain containing 2 [Source:MGI Symbol;Acc:MGI:1918450]	-
ENSMUSG00000021838	322.40914198803	1690.66580459495	-2.39021014269226	5.39047069234816e-08	8.39724760110052e-06	Samd4	14	46882854	47105815	+	8658	protein_coding	sterile alpha motif domain containing 4 [Source:MGI Symbol;Acc:MGI:1921730]	-
ENSMUSG00000020940	127.242347991462	700.189898522569	-2.45909821927196	5.48368168716694e-08	8.49886727607501e-06	1700023F06Rik	11	103198944	103208558	-	1452	protein_coding	RIKEN cDNA 1700023F06 gene [Source:MGI Symbol;Acc:MGI:1916691]	-
ENSMUSG00000050526	10.7892250380496	101.081794624914	-3.2140166890789	5.83931855492137e-08	9.004110646845e-06	4933406M09Rik	1	134385940	134390981	+	1768	protein_coding	RIKEN cDNA 4933406M09 gene [Source:MGI Symbol;Acc:MGI:3045320]	-
ENSMUSG00000047150	62.5461672127051	367.249024893243	-2.55155693096239	6.21908104628297e-08	9.54126388600695e-06	1700001C19Rik	17	47412734	47437376	-	1896	protein_coding	RIKEN cDNA 1700001C19 gene [Source:MGI Symbol;Acc:MGI:1922712]	-
ENSMUSG00000055357	4.31965746520049	67.6949568082534	-3.93394045839621	6.78948420747676e-08	1.03640282296744e-05	4933400A11Rik	X	169776257	169779635	-	1351	protein_coding	RIKEN cDNA 4933400A11 gene [Source:MGI Symbol;Acc:MGI:1913997]	-
ENSMUSG00000035385	122.929269479284	15.7598283303548	2.95296399251443	6.89826687132982e-08	1.04774326375193e-05	Ccl2	11	82035571	82037453	+	1138	protein_coding	chemokine (C-C motif) ligand 2 [Source:MGI Symbol;Acc:MGI:98259]	-
ENSMUSG00000047995	162.825245144588	865.269216547979	-2.40899658055124	6.98132910439992e-08	1.05508375226048e-05	Cypt4	9	24625196	24625824	+	629	protein_coding	cysteine-rich perinuclear theca 4 [Source:MGI Symbol;Acc:MGI:1916573]	-
ENSMUSG00000079299	1.08496237648908	42.6548208683426	-5.15251793087689	7.22059639846533e-08	1.08584186532763e-05	Klrb1	6	128705836	128723059	-	1404	protein_coding	killer cell lectin-like receptor subfamily B member 1 [Source:MGI Symbol;Acc:MGI:96877]	-
ENSMUSG00000028523	10.7892250380496	99.2269704507675	-3.18733255998446	7.88773210126657e-08	1.18032334009938e-05	Tctex1d1	4	102978606	103005594	+	2921	protein_coding	Tctex1 domain containing 1 [Source:MGI Symbol;Acc:MGI:1914594]	-
ENSMUSG00000082843	1.38777878078145e-17	34.3081053162939	-8.11005905360161	8.20481551578339e-08	1.22175333785761e-05	4930448K20Rik	4	9915965	9917635	-	1671	transcribed_processed_pseudogene	RIKEN cDNA 4930448K20 gene [Source:MGI Symbol;Acc:MGI:1921912]	-
ENSMUSG00000084798	2.16318960260118	48.2192965803233	-4.40566245548173	8.7216035797964e-08	1.28609782496833e-05	4930533B01Rik	2	113691053	113708550	-	1029	antisense	RIKEN cDNA 4930533B01 gene [Source:MGI Symbol;Acc:MGI:1922416]	-
ENSMUSG00000039620	49.606929702389	1.84845561913839	4.65078677983359	8.7216035797964e-08	1.28609782496833e-05	Trmt9b	8	36457548	36516570	+	6387	protein_coding	tRNA methyltransferase 9B [Source:MGI Symbol;Acc:MGI:2442328]	-
ENSMUSG00000072487	100.28560693285	547.166934808781	-2.44651307083733	8.85712361048775e-08	1.29977219282989e-05	Mroh5	15	73761410	73839699	-	7497	protein_coding	maestro heat-like repeat family member 5 [Source:MGI Symbol;Acc:MGI:2685474]	-
ENSMUSG00000006411	7.55442905737114	82.533552217427	-3.42948969353897	9.30196374373065e-08	1.35848919540051e-05	Nectin4	1	171370099	171388598	+	3746	protein_coding	nectin cell adhesion molecule 4 [Source:MGI Symbol;Acc:MGI:1918990]	-
ENSMUSG00000033491	1214.13805778229	237.411355919609	2.35381771658009	9.54903471864328e-08	1.38789965381927e-05	Prss35	9	86743649	86758443	+	3444	protein_coding	protease, serine 35 [Source:MGI Symbol;Acc:MGI:2444800]	-
ENSMUSG00000086467	4.31965746520049	65.8401322476831	-3.8939377014822	1.0398578946464e-07	1.50417920312731e-05	4930571N24Rik	15	77427979	77461968	+	976	processed_transcript	RIKEN cDNA 4930571N24 gene [Source:MGI Symbol;Acc:MGI:1925474]	-
ENSMUSG00000091594	2.16318960260118	47.2918840184487	-4.37772100396704	1.14874918291427e-07	1.65381772177189e-05	Gm17067	7	42705469	42727017	-	3673	protein_coding	predicted gene 17067 [Source:MGI Symbol;Acc:MGI:4937894]	zf-C2H2
ENSMUSG00000052025	5.39790957219972	70.4771935849292	-3.67813793358283	1.16077523930441e-07	1.66324855869575e-05	Ppp1r2-ps7	X	22461632	22462394	+	763	transcribed_processed_pseudogene	protein phosphatase 1, regulatory (inhibitor) subunit 2, pseudogene 7 [Source:MGI Symbol;Acc:MGI:1923955]	-
ENSMUSG00000043945	53.920008950507	307.894662300506	-2.51099982784257	1.31480018508962e-07	1.8751025926041e-05	Adam6a	12	113543908	113546465	+	2558	protein_coding	a disintegrin and metallopeptidase domain 6A [Source:MGI Symbol;Acc:MGI:2676316]	-
ENSMUSG00000022330	518.654200726107	98.2995583589298	2.39792694114463	1.42601629388789e-07	2.02421013829124e-05	Osr2	15	35296098	35303305	+	3623	protein_coding	odd-skipped related 2 [Source:MGI Symbol;Acc:MGI:1930813]	zf-C2H2
ENSMUSG00000038523	299.765481214846	1484.78036368634	-2.30790212151909	1.44022218318481e-07	2.03486647714441e-05	1700003F12Rik	2	154547085	154550003	+	976	protein_coding	RIKEN cDNA 1700003F12 gene [Source:MGI Symbol;Acc:MGI:1922730]	-
ENSMUSG00000085719	2.16318960260118	46.364471435346	-4.3492276895013	1.51753428282711e-07	2.13417309765921e-05	4933424L21Rik	11	57623698	57649494	-	1186	antisense	RIKEN cDNA 4933424L21 gene [Source:MGI Symbol;Acc:MGI:1926012]	-
ENSMUSG00000025955	1492.33160010494	304.185014622248	2.29404140630743	1.64762871237641e-07	2.30645241455568e-05	Akr1cl	1	65012689	65032759	-	4209	protein_coding	aldo-keto reductase family 1, member C-like [Source:MGI Symbol;Acc:MGI:1918111]	-
ENSMUSG00000112785	10.7892250380496	94.5899099579026	-3.11837963268	1.69778870768192e-07	2.36576731987402e-05	Gm47645	12	58813883	58815197	+	1315	lincRNA	predicted gene, 47645 [Source:MGI Symbol;Acc:MGI:6096724]	-
ENSMUSG00000050058	30.1980722165668	191.040758734838	-2.65670692627063	1.83727283998654e-07	2.54844004841421e-05	Prm3	16	10790505	10790914	-	410	protein_coding	protamine 3 [Source:MGI Symbol;Acc:MGI:106601]	-
ENSMUSG00000002944	84.1115617627368	9.26790956107855	3.16378543489409	1.95112061507795e-07	2.69405413291922e-05	Cd36	5	17781690	17888801	-	3590	protein_coding	CD36 molecule [Source:MGI Symbol;Acc:MGI:107899]	-
ENSMUSG00000103034	89.5029102099865	10.1953284438311	3.11753091444508	1.97479813737254e-07	2.71440918637854e-05	Gm8797	3	5750806	5751295	+	490	protein_coding	predicted pseudogene 8797 [Source:MGI Symbol;Acc:MGI:3643769]	-
ENSMUSG00000041117	94.8942585978355	11.1227464718197	3.07773015402362	1.98428568865498e-07	2.71516425064289e-05	Ccdc8	7	16992708	16997516	+	4809	protein_coding	coiled-coil domain containing 8 [Source:MGI Symbol;Acc:MGI:3612184]	-
ENSMUSG00000110443	58.2330881189376	322.733252991949	-2.4680922601988	2.06827244440859e-07	2.81739515891479e-05	Gm39197	8	72283698	72284154	-	457	processed_pseudogene	predicted gene, 39197 [Source:MGI Symbol;Acc:MGI:5622082]	-
ENSMUSG00000045022	18.337105130199	131.686392086275	-2.83643644210684	2.31887898195439e-07	3.14466905512627e-05	1700024P04Rik	13	98984085	98984565	-	481	protein_coding	RIKEN cDNA 1700024P04 gene [Source:MGI Symbol;Acc:MGI:1916632]	-
ENSMUSG00000104681	1.38777878078145e-17	31.525866053347	-7.98852918497402	2.40483448154637e-07	3.24674031315263e-05	Gm43001	5	129363562	129364721	+	724	lincRNA	predicted gene 43001 [Source:MGI Symbol;Acc:MGI:5663138]	-
ENSMUSG00000094928	2.16318960260118	44.5096462011497	-4.29049514239082	2.67252119630883e-07	3.5921759460298e-05	1700122O11Rik	17	48036745	48038293	-	771	protein_coding	RIKEN cDNA 1700122O11 gene [Source:MGI Symbol;Acc:MGI:1923901]	-
ENSMUSG00000066361	87.3463708386138	10.1953284438311	3.08239102874762	2.74724432016214e-07	3.67634540588394e-05	Serpina3c	12	104146382	104153870	-	2213	protein_coding	serine (or cysteine) peptidase inhibitor, clade A, member 3C [Source:MGI Symbol;Acc:MGI:102848]	-
ENSMUSG00000034245	59.3113578991584	320.878429157313	-2.4333640337119	2.87676697859723e-07	3.83278730301965e-05	Hdac11	6	91156665	91174692	+	3849	protein_coding	histone deacetylase 11 [Source:MGI Symbol;Acc:MGI:2385252]	-
ENSMUSG00000031452	226.443150638322	1085.06583628183	-2.2599833487644	2.99975430437012e-07	3.97919373379263e-05	1700029H14Rik	8	13550733	13562461	-	1421	protein_coding	RIKEN cDNA 1700029H14 gene [Source:MGI Symbol;Acc:MGI:1913751]	-
ENSMUSG00000106683	20.4936441624513	138.178276141831	-2.74635511841509	3.07245205119285e-07	4.05790765039501e-05	Gm43263	8	69473492	69474842	-	560	lincRNA	predicted gene 43263 [Source:MGI Symbol;Acc:MGI:5663400]	-
ENSMUSG00000027871	1000.64068798983	209.588997729519	2.25455974789888	3.17782791093088e-07	4.17891248702803e-05	Hsd3b1	3	98852194	98859794	-	1855	protein_coding	hydroxy-delta-5-steroid dehydrogenase, 3 beta- and steroid delta-isomerase 1 [Source:MGI Symbol;Acc:MGI:96233]	-
ENSMUSG00000027562	9.71095844016879	85.3157886862583	-3.11989498951269	3.24514561019034e-07	4.24904259486e-05	Car2	3	14886273	14900770	+	2422	protein_coding	carbonic anhydrase 2 [Source:MGI Symbol;Acc:MGI:88269]	-
ENSMUSG00000061099	562.863252241485	2610.65840499017	-2.21332690923428	3.2619016171059e-07	4.25265173488523e-05	Gapdhs	7	30729775	30743681	-	1610	protein_coding	glyceraldehyde-3-phosphate dehydrogenase, spermatogenic [Source:MGI Symbol;Acc:MGI:95653]	-
ENSMUSG00000041703	8.63269295393255	80.678727879145	-3.20703737177596	3.29089915443548e-07	4.27212152197806e-05	Zic5	14	122456795	122465677	-	4889	protein_coding	zinc finger protein of the cerebellum 5 [Source:MGI Symbol;Acc:MGI:1929518]	zf-C2H2
ENSMUSG00000060882	76.5636738222433	8.34048959731336	3.17821958360878	3.3141301492714e-07	4.28397155508159e-05	Kcnd2	6	21215503	21729805	+	5152	protein_coding	potassium voltage-gated channel, Shal-related family, member 2 [Source:MGI Symbol;Acc:MGI:102663]	-
ENSMUSG00000097891	38.824231227825	0.921029624841817	5.21005403830279	3.45318342067585e-07	4.44480308346908e-05	Gm3650	18	43472816	43475169	+	747	unprocessed_pseudogene	predicted gene 3650 [Source:MGI Symbol;Acc:MGI:3781826]	-
ENSMUSG00000107164	52.8417391461113	284.709364271485	-2.42718121575123	3.5177144429419e-07	4.50875998452515e-05	4933425D22Rik	5	149441861	149443581	+	1721	sense_intronic	RIKEN cDNA 4933425D22 gene [Source:MGI Symbol;Acc:MGI:1914009]	-
ENSMUSG00000048655	54.9982787499122	292.128659651517	-2.40669602087499	3.73775244360817e-07	4.77065991510443e-05	Ccdc169	3	55137339	55172935	+	3334	protein_coding	coiled-coil domain containing 169 [Source:MGI Symbol;Acc:MGI:2444356]	-
ENSMUSG00000017767	35.5894216034042	204.951937998178	-2.52190493442936	3.83377285307217e-07	4.87274133714533e-05	Spata25	2	164826389	164828537	-	1138	protein_coding	spermatogenesis associated 25 [Source:MGI Symbol;Acc:MGI:1922892]	-
ENSMUSG00000117326	16.1805665830928	117.775211705456	-2.85480876989271	3.98372816605792e-07	5.04223793751423e-05	AC154500.1	17	44879770	44880295	-	526	processed_pseudogene	zinc ribbon domain containing 1, antisense (Znrd1as) pseudogene	-
ENSMUSG00000029699	18.337105130199	126.121919980475	-2.77421234826251	4.14249052553293e-07	5.20890824474844e-05	Ssc4d	5	135960211	135974531	-	2976	protein_coding	scavenger receptor cysteine rich family, 4 domains [Source:MGI Symbol;Acc:MGI:1924709]	-
ENSMUSG00000101801	15.1022975814647	112.210739432565	-2.88381075229265	4.14970469509537e-07	5.20890824474844e-05	1700020G17Rik	10	110784585	110896550	-	1476	antisense	RIKEN cDNA 1700020G17 gene [Source:MGI Symbol;Acc:MGI:1922880]	-
ENSMUSG00000055976	49.606929702389	3.70335451457724	3.69693999589397	4.27064285049326e-07	5.3386550563553e-05	Cldn23	8	35824712	35826559	-	1848	protein_coding	claudin 23 [Source:MGI Symbol;Acc:MGI:1919158]	-
ENSMUSG00000115243	1.08496237648908	37.0903441613494	-4.95151437567788	4.77852418906875e-07	5.92478486903434e-05	Gm5207	14	95419786	95421363	+	1578	processed_pseudogene	predicted gene 5207 [Source:MGI Symbol;Acc:MGI:3647978]	-
ENSMUSG00000075598	1.08496237648908	36.1629312546286	-4.91511237357339	4.77852418906875e-07	5.92478486903434e-05	Smok3c	5	138053194	138066537	+	2330	protein_coding	sperm motility kinase 3C [Source:MGI Symbol;Acc:MGI:3647925]	-
ENSMUSG00000114062	1.38777878078145e-17	29.6710396006096	-7.90142133216979	5.0595218962404e-07	6.24768685536969e-05	Gm48313	12	17603249	17607231	-	1410	lincRNA	predicted gene, 48313 [Source:MGI Symbol;Acc:MGI:6097764]	-
ENSMUSG00000006241	56.0765485443995	293.056071573275	-2.3833151721789	5.71576475471593e-07	7.0294650183808e-05	Ccdc159	9	21927471	21935872	+	2183	protein_coding	coiled-coil domain containing 159 [Source:MGI Symbol;Acc:MGI:1914369]	-
ENSMUSG00000049916	487.384383773635	2176.62963792699	-2.15870113095127	6.39287230548453e-07	7.83049524289127e-05	2610318N02Rik	16	17113398	17125167	-	2277	protein_coding	RIKEN cDNA 2610318N02 gene [Source:MGI Symbol;Acc:MGI:1917708]	-
ENSMUSG00000101189	1.08496237648908	35.2355183071525	-4.87776805026579	6.64017627788985e-07	8.10074838527952e-05	1700029M03Rik	1	164960921	164962825	+	685	lincRNA	RIKEN cDNA 1700029M03 gene [Source:MGI Symbol;Acc:MGI:1916726]	-
ENSMUSG00000030889	72.2505949309687	358.902317678824	-2.31067878505805	7.33425606960653e-07	8.9117078650575e-05	Vwa3a	7	120739318	120805742	+	7205	protein_coding	von Willebrand factor A domain containing 3A [Source:MGI Symbol;Acc:MGI:3041229]	-
ENSMUSG00000039671	1469.68793968723	329.225136409385	2.15790661597834	7.36423446897182e-07	8.91248408222936e-05	Zmynd8	2	165784152	165899016	-	11031	protein_coding	zinc finger, MYND-type containing 8 [Source:MGI Symbol;Acc:MGI:1918025]	-
ENSMUSG00000040485	33.4328818448124	186.403698954618	-2.47501424913843	8.37500510301872e-07	0.000100955369053333	Lrrc52	1	167445669	167466780	-	1143	protein_coding	leucine rich repeat containing 52 [Source:MGI Symbol;Acc:MGI:1924118]	-
ENSMUSG00000087358	7.55442905737114	70.4771935849292	-3.20205583203509	8.52653859153947e-07	0.000102375756045531	4930453H23Rik	X	21206580	21221665	-	1719	lincRNA	RIKEN cDNA 4930453H23 gene [Source:MGI Symbol;Acc:MGI:1921933]	-
ENSMUSG00000110464	15.1022975814647	102.009206707376	-2.74646729057962	8.59574021225006e-07	0.000102800315128945	1700061N14Rik	8	47811724	47818221	-	463	lincRNA	RIKEN cDNA 1700061N14 gene [Source:MGI Symbol;Acc:MGI:1920682]	-
ENSMUSG00000073722	6.47616750912318	65.8401322476831	-3.32254620792857	9.00289713587865e-07	0.000107247453449642	4931408C20Rik	1	26681814	26687460	-	4318	protein_coding	RIKEN cDNA 4931408C20 gene [Source:MGI Symbol;Acc:MGI:3588222]	-
ENSMUSG00000095562	212.425646148795	40.7999954261197	2.37650212027146	9.07414902148215e-07	0.000107673994072486	Gm21887	X	170009659	170019281	+	759	protein_coding	predicted gene, 21887 [Source:MGI Symbol;Acc:MGI:5434051]	-
ENSMUSG00000109657	1.08496237648908	34.3081053162939	-4.83943131948935	9.26661517076719e-07	0.000109529949043733	1700008N11Rik	8	28084828	28085596	+	636	lincRNA	RIKEN cDNA 1700008N11 gene [Source:MGI Symbol;Acc:MGI:1922692]	-
ENSMUSG00000085486	3.24141525391032	51.0015341481808	-3.92793601092107	9.8669178987308e-07	0.000116173397290599	Gm11634	11	101593743	101599256	-	805	protein_coding	predicted gene 11634 [Source:MGI Symbol;Acc:MGI:3650266]	-
ENSMUSG00000055700	9.71095844016879	78.8239035188197	-3.00589727461175	1.07177499579919e-06	0.000125703895935876	4933401B06Rik	X	107542582	107543800	+	1219	transcribed_processed_pseudogene	RIKEN cDNA 4933401B06 gene [Source:MGI Symbol;Acc:MGI:1918261]	-
ENSMUSG00000090816	28.0415324930792	157.653927950524	-2.48625551133866	1.08336886077878e-06	0.000126574984168758	Gm6729	10	86539883	86541334	-	1452	processed_pseudogene	predicted gene 6729 [Source:MGI Symbol;Acc:MGI:3646339]	-
ENSMUSG00000110622	719.212336621814	3079.00141211951	-2.09779723715599	1.12352687763739e-06	0.000130763892574678	Iqcn	8	70703457	70717650	+	4584	protein_coding	IQ motif containing N [Source:MGI Symbol;Acc:MGI:3708784]	-
ENSMUSG00000074435	669.611937471813	2861.98702862438	-2.09543146109897	1.16170248709179e-06	0.000134690978818272	Smcp	3	92583867	92588997	-	913	protein_coding	sperm mitochondria-associated cysteine-rich protein [Source:MGI Symbol;Acc:MGI:96945]	-
ENSMUSG00000050089	817.334865312436	3482.42558654361	-2.09093906317306	1.17796042930699e-06	0.000136056669053454	Akap4	X	7067519	7078609	+	3027	protein_coding	A kinase (PRKA) anchor protein 4 [Source:MGI Symbol;Acc:MGI:102794]	-
ENSMUSG00000027712	461.505914551206	100.154382539403	2.20261055287862	1.22154627405824e-06	0.000140556481693436	Anxa5	3	36448923	36475894	-	1777	protein_coding	annexin A5 [Source:MGI Symbol;Acc:MGI:106008]	-
ENSMUSG00000014837	98.129067604801	454.425744349472	-2.20997172745633	1.29790815061688e-06	0.000148329293986262	4931428F04Rik	8	105280409	105289864	-	4045	protein_coding	RIKEN cDNA 4931428F04 gene [Source:MGI Symbol;Acc:MGI:1921606]	-
ENSMUSG00000086659	1.08496237648908	33.3806922791843	-4.80004799242225	1.29886401554945e-06	0.000148329293986262	Gm14146	2	151462045	151469613	-	508	antisense	predicted gene 14146 [Source:MGI Symbol;Acc:MGI:3651552]	-
ENSMUSG00000024107	185.468906588109	35.2355183071525	2.39164859907369	1.38761935993824e-06	0.000157871585381438	Lhcgr	17	88741549	88791976	-	2553	protein_coding	luteinizing hormone/choriogonadotropin receptor [Source:MGI Symbol;Acc:MGI:96783]	-
ENSMUSG00000031209	73.328864658818	9.26790956107855	2.96615998620319	1.39491208122274e-06	0.000158109120489937	Heph	X	96455359	96574485	+	7662	protein_coding	hephaestin [Source:MGI Symbol;Acc:MGI:1332240]	-
ENSMUSG00000085805	19.4153745993696	120.557447813924	-2.62726232667919	1.42229914507328e-06	0.000160614056244948	Gm14145	2	151104892	151106326	+	508	lincRNA	predicted gene 14145 [Source:MGI Symbol;Acc:MGI:3651025]	-
ENSMUSG00000022180	1022.20607888383	236.48394398472	2.1112412545243	1.42977279548188e-06	0.000160860030401307	Slc7a8	14	54722209	54781946	-	5005	protein_coding	solute carrier family 7 (cationic amino acid transporter, y+ system), member 8 [Source:MGI Symbol;Acc:MGI:1355323]	-
ENSMUSG00000112586	105.676955220741	479.465865808954	-2.18054913906276	1.49045449428171e-06	0.000167068399161607	Gm6729	10	86526299	86536337	-	2209	lincRNA	predicted gene 6729 [Source:MGI Symbol;Acc:MGI:3646339]	-
ENSMUSG00000022893	878.796229404714	202.169702154113	2.11922308730772	1.49845099786821e-06	0.000167347227802362	Adamts1	16	85793827	85803113	-	5302	protein_coding	a disintegrin-like and metallopeptidase (reprolysin type) with thrombospondin type 1 motif, 1 [Source:MGI Symbol;Acc:MGI:109249]	-
ENSMUSG00000067377	60.3896276747986	291.201247729596	-2.26747246916901	1.55702546261552e-06	0.000173251877208321	Tspan6	X	133891068	133898429	-	2060	protein_coding	tetraspanin 6 [Source:MGI Symbol;Acc:MGI:1926264]	-
ENSMUSG00000050685	138.025044196957	614.868003665654	-2.15441943773151	1.56656039648917e-06	0.000173676661183035	Ccdc54	16	50589857	50591154	-	1298	protein_coding	coiled-coil domain containing 54 [Source:MGI Symbol;Acc:MGI:1916589]	-
ENSMUSG00000033949	723.525414807641	3030.77599356586	-2.06639839358863	1.57590385960413e-06	0.000174077205611617	Trim36	18	46165302	46212607	-	4849	protein_coding	tripartite motif-containing 36 [Source:MGI Symbol;Acc:MGI:106264]	-
ENSMUSG00000063089	1.38777878078145e-17	26.8887994165082	-7.76002640552267	1.61305407205609e-06	0.000176894381035552	Klk1b8	7	43950664	43954941	+	859	protein_coding	kallikrein 1-related peptidase b8 [Source:MGI Symbol;Acc:MGI:892018]	-
ENSMUSG00000080792	1.38777878078145e-17	26.8887994165082	-7.76002640552267	1.61305407205609e-06	0.000176894381035552	Gm14367	X	5148676	5150172	+	1497	unprocessed_pseudogene	predicted gene 14367 [Source:MGI Symbol;Acc:MGI:3705868]	-
ENSMUSG00000049565	21.571913799575	127.049332002133	-2.55176826675534	1.6938858184884e-06	0.00018509053779936	Aknad1	3	108739658	108782309	+	7472	protein_coding	AKNA domain containing 1 [Source:MGI Symbol;Acc:MGI:3584453]	-
ENSMUSG00000036256	955.353367106987	223.500176863677	2.09509315530435	1.76250084392556e-06	0.000191897806938806	Igfbp7	5	77349240	77408041	-	1209	protein_coding	insulin-like growth factor binding protein 7 [Source:MGI Symbol;Acc:MGI:1352480]	-
ENSMUSG00000085418	9.71095844016879	75.1142547264421	-2.93646881037205	1.81720956686185e-06	0.000197147767902008	Grip1os1	10	119825204	119852390	-	2157	antisense	glutamate receptor interacting protein 1, opposite strand 1 [Source:MGI Symbol;Acc:MGI:1922226]	-
ENSMUSG00000061762	1.08496237648908	32.4532791926838	-4.75955931702701	1.82874836066579e-06	0.000197385963088803	Tac1	6	7554879	7565834	+	3399	protein_coding	tachykinin 1 [Source:MGI Symbol;Acc:MGI:98474]	-
ENSMUSG00000045521	337.504915811157	1422.64376664299	-2.07522186702038	1.83420227137232e-06	0.000197385963088803	Tssk2	16	17898637	17900024	+	1388	protein_coding	testis-specific serine kinase 2 [Source:MGI Symbol;Acc:MGI:1347559]	-
ENSMUSG00000086373	12.9457604151167	88.0980251121872	-2.75566577812007	1.83889875741947e-06	0.000197385963088803	Gm11978	11	6650148	6660233	-	1409	transcribed_processed_pseudogene	predicted gene 11978 [Source:MGI Symbol;Acc:MGI:3650695]	-
ENSMUSG00000025150	173.607941098816	33.3806922791843	2.37408698092109	1.87007499778337e-06	0.000200025592280512	Cbr2	11	120729489	120732114	-	1327	protein_coding	carbonyl reductase 2 [Source:MGI Symbol;Acc:MGI:107200]	-
ENSMUSG00000046826	139.103313812158	610.230944158516	-2.13228320883853	1.91988850945876e-06	0.000204633169304663	Fam187b	7	30973790	30989726	+	4767	protein_coding	family with sequence similarity 187, member B [Source:MGI Symbol;Acc:MGI:1923665]	-
ENSMUSG00000022346	276.043550821557	58.420833604391	2.23773259938529	1.98958498824222e-06	0.000211320360796622	Myc	15	61985391	61990374	+	2717	protein_coding	myelocytomatosis oncogene [Source:MGI Symbol;Acc:MGI:97250]	bHLH
ENSMUSG00000011486	25.8849928205108	142.815336141528	-2.45871467400859	2.0407213661279e-06	0.000215996491076192	Slc25a41	17	57032773	57041654	-	1331	protein_coding	solute carrier family 25, member 41 [Source:MGI Symbol;Acc:MGI:2144215]	-
ENSMUSG00000084782	21.571913799575	125.194507957132	-2.53057272807501	2.12095519553772e-06	0.000223709222134894	Gm11213	4	63596901	63605261	-	684	protein_coding	predicted gene 11213 [Source:MGI Symbol;Acc:MGI:3701774]	-
ENSMUSG00000071721	37.7459613558665	191.040758734838	-2.3359656560004	2.13063457332632e-06	0.000223952548214303	1700010D01Rik	X	95732586	95733265	-	507	lincRNA	RIKEN cDNA 1700010D01 gene [Source:MGI Symbol;Acc:MGI:1923636]	-
ENSMUSG00000105703	379.557428516976	84.3883765349302	2.16741720746685	2.17741935258227e-06	0.000228080923011695	Gm43305	14	54292443	54297456	-	5014	processed_transcript	predicted gene 43305 [Source:MGI Symbol;Acc:MGI:5663442]	-
ENSMUSG00000041009	75.4854041043746	344.991138971696	-2.19058070734272	2.22731259962145e-06	0.000232505411816841	Iqcf4	9	106568319	106570996	-	756	protein_coding	IQ motif containing F4 [Source:MGI Symbol;Acc:MGI:1914570]	-
ENSMUSG00000046186	37.7459613558665	190.1133467799	-2.32894981686664	2.29990081191418e-06	0.000239260571792866	Cd109	9	78615546	78716253	+	6900	protein_coding	CD109 antigen [Source:MGI Symbol;Acc:MGI:2445221]	-
ENSMUSG00000043629	124.007539109074	536.96540387404	-2.1133791394906	2.3814729222557e-06	0.000246901033990994	1700019D03Rik	1	52922324	53020179	-	4330	protein_coding	RIKEN cDNA 1700019D03 gene [Source:MGI Symbol;Acc:MGI:1914330]	-
ENSMUSG00000080980	1.38777878078145e-17	25.9613858646993	-7.70963800554601	2.40376685247575e-06	0.000248364713189305	1700071K01Rik	11	81572655	81573473	-	819	processed_pseudogene	RIKEN cDNA 1700071K01 gene [Source:MGI Symbol;Acc:MGI:3588264]	-
ENSMUSG00000078577	152.042549128716	653.819303508009	-2.10358507608289	2.4254673429958e-06	0.000249757360942994	Tmco2	4	121105651	121109226	-	719	protein_coding	transmembrane and coiled-coil domains 2 [Source:MGI Symbol;Acc:MGI:1916719]	-
ENSMUSG00000100727	26.9632626484318	144.670160132841	-2.41869718367387	2.52131055074351e-06	0.000258124203571426	1700003P14Rik	13	118555360	118588704	+	1146	lincRNA	RIKEN cDNA 1700003P14 gene [Source:MGI Symbol;Acc:MGI:1916594]	-
ENSMUSG00000099945	4.31965746520049	51.9289466344531	-3.55227545486249	2.52371493105684e-06	0.000258124203571426	1700126A01Rik	1	57127340	57129400	+	2061	lincRNA	RIKEN cDNA 1700126A01 gene [Source:MGI Symbol;Acc:MGI:1920852]	-
ENSMUSG00000091401	1.08496237648908	31.525866053347	-4.71790145086176	2.5866634301511e-06	0.000263674748381543	Gm9252	7	41666517	41668118	-	1602	processed_pseudogene	predicted gene 9252 [Source:MGI Symbol;Acc:MGI:3645130]	-
ENSMUSG00000041068	31.2763420892085	164.145811789171	-2.38754454145134	2.61344834286838e-06	0.000265070074703819	4930596D02Rik	14	35809488	35811978	-	1160	protein_coding	RIKEN cDNA 4930596D02 gene [Source:MGI Symbol;Acc:MGI:3588288]	-
ENSMUSG00000006205	274.965281256555	59.3482459740136	2.209416502254	2.61780368078302e-06	0.000265070074703819	Htra1	7	130936111	130985660	+	2879	protein_coding	HtrA serine peptidase 1 [Source:MGI Symbol;Acc:MGI:1929076]	-
ENSMUSG00000047139	346.131072273433	76.9690791350812	2.16701096523536	2.65257222338954e-06	0.000267698293787056	Cd24a	10	43578284	43584265	+	2580	protein_coding	CD24a antigen [Source:MGI Symbol;Acc:MGI:88323]	-
ENSMUSG00000057805	22.6501834951192	127.976744022138	-2.49225591691305	2.69081713556203e-06	0.000270658781877377	1700084M14Rik	X	91575210	91575911	-	559	protein_coding	RIKEN cDNA 1700084M14 gene [Source:MGI Symbol;Acc:MGI:1920737]	-
ENSMUSG00000049988	23.7284532367091	131.686392086275	-2.46668389064126	2.71802475967711e-06	0.000272493195131061	Lrrc25	8	70616155	70621483	+	2039	protein_coding	leucine rich repeat containing 25 [Source:MGI Symbol;Acc:MGI:2445284]	-
ENSMUSG00000091129	3.24141525391032	46.364471435346	-3.79078413207996	2.75168838266823e-06	0.000274960651316818	Iqcf6	9	106626582	106627675	+	537	protein_coding	IQ motif containing F6 [Source:MGI Symbol;Acc:MGI:3781315]	-
ENSMUSG00000029477	85.1898314572856	380.232791657846	-2.1566269696387	2.7666991946239e-06	0.00027555416863964	Morn3	5	123035769	123047016	-	1353	protein_coding	MORN repeat containing 3 [Source:MGI Symbol;Acc:MGI:1922140]	-
ENSMUSG00000044854	54.9982787499122	255.959594560021	-2.21609940065074	2.92067971068379e-06	0.000289939501867456	1700056E22Rik	1	184033030	184034301	-	1272	protein_coding	RIKEN cDNA 1700056E22 gene [Source:MGI Symbol;Acc:MGI:1920613]	-
ENSMUSG00000031709	77.6419435369433	346.845962800566	-2.15773765734571	3.01746531483051e-06	0.000298571804132269	Tbc1d9	8	83165352	83272934	+	5887	protein_coding	TBC1 domain family, member 9 [Source:MGI Symbol;Acc:MGI:1918560]	-
ENSMUSG00000008482	375.244350295873	1525.58648711434	-2.02313136015822	3.08642280924447e-06	0.000304403459988374	Rnf151	17	24715839	24718057	-	1189	protein_coding	ring finger protein 151 [Source:MGI Symbol;Acc:MGI:1914754]	-
ENSMUSG00000074151	40.9807709604931	198.460054355568	-2.27262744334389	3.12781521527929e-06	0.00030748751713443	Nlrc5	8	94434356	94527272	+	8493	protein_coding	NLR family, CARD domain containing 5 [Source:MGI Symbol;Acc:MGI:3612191]	-
ENSMUSG00000038994	430.236097544736	1739.8186350745	-2.01544888679278	3.18383796277945e-06	0.000311985309017262	Hils1	11	94967593	94968456	+	864	protein_coding	histone H1-like protein in spermatids 1 [Source:MGI Symbol;Acc:MGI:2136691]	-
ENSMUSG00000048573	65.7809764875263	297.693131179687	-2.17612895456521	3.21214993709747e-06	0.000313747519740224	Cypt3	X	153558593	153559429	+	675	protein_coding	cysteine-rich perinuclear theca 3 [Source:MGI Symbol;Acc:MGI:1916611]	-
ENSMUSG00000026827	457.192836345446	1844.61617929657	-2.01217558305648	3.22559651663883e-06	0.00031405110700621	Gpd2	2	57237635	57370719	+	6549	protein_coding	glycerol phosphate dehydrogenase 2, mitochondrial [Source:MGI Symbol;Acc:MGI:99778]	-
ENSMUSG00000028108	305.156829022579	68.6223690754073	2.15061188176417	3.35982845839172e-06	0.000326075108883595	Ecm1	3	95734147	95739569	-	2521	protein_coding	extracellular matrix protein 1 [Source:MGI Symbol;Acc:MGI:103060]	-
ENSMUSG00000100121	7.55442905737114	63.0578953362984	-3.04189075512407	3.38581886815134e-06	0.000327551018337049	1700025N23Rik	6	39063878	39067598	-	915	antisense	RIKEN cDNA 1700025N23 gene [Source:MGI Symbol;Acc:MGI:1917236]	-
ENSMUSG00000105651	1.38777878078145e-17	25.0339722229869	-7.65742582055425	3.60565027871362e-06	0.000347710598465028	1700017M07Rik	3	35256462	35276131	-	940	lincRNA	RIKEN cDNA 1700017M07 gene [Source:MGI Symbol;Acc:MGI:1923648]	-
ENSMUSG00000101162	1.08496237648908	30.5984528573832	-4.67500485548863	3.67596127893514e-06	0.000352254497697832	Gm26728	6	125494424	125509135	+	2982	processed_transcript	predicted gene, 26728 [Source:MGI Symbol;Acc:MGI:5477222]	-
ENSMUSG00000095398	1.08496237648908	30.5984528573832	-4.67500485548863	3.67596127893514e-06	0.000352254497697832	Gm16404	X	55553147	55568358	+	468	unprocessed_pseudogene	predicted gene 16404 [Source:MGI Symbol;Acc:MGI:3647157]	-
ENSMUSG00000072934	169.294862723895	34.3081053162939	2.29843389668984	3.69607183646367e-06	0.000353067843321563	Trpc5os	X	144456581	144477066	+	3587	protein_coding	transient receptor potential cation channel, subfamily C, member 5, opposite strand [Source:MGI Symbol;Acc:MGI:3641805]	-
ENSMUSG00000079871	19.4153745993696	112.210739432565	-2.52386857350845	3.72774803733287e-06	0.00035497743614439	Gm4984	X	12652303	12652662	+	360	processed_pseudogene	predicted pseudogene 4984 [Source:MGI Symbol;Acc:MGI:3644533]	-
ENSMUSG00000091625	10.7892250380496	75.1142547264421	-2.7862964102708	3.85484382829245e-06	0.000365933096787624	Lsm5	6	56701063	56704710	-	792	protein_coding	LSM5 homolog, U6 small nuclear RNA and mRNA degradation associated [Source:MGI Symbol;Acc:MGI:1913623]	-
ENSMUSG00000110629	6.47616750912318	58.420833604391	-3.15042510872874	3.90405287376583e-06	0.000369449888306494	4930567H12Rik	8	125584632	125625605	+	2010	lincRNA	RIKEN cDNA 4930567H12 gene [Source:MGI Symbol;Acc:MGI:1923181]	-
ENSMUSG00000020140	2.16318960260118	35.2355183071525	-3.95451985098949	4.01499138766694e-06	0.000377595645149098	Lgr5	10	115450311	115587780	-	10264	protein_coding	leucine rich repeat containing G protein coupled receptor 5 [Source:MGI Symbol;Acc:MGI:1341817]	-
ENSMUSG00000079271	36.6676914808373	1.84845561913839	4.21596347999825	4.01499138766694e-06	0.000377595645149098	1700049E17Rik1	14	41924949	41933041	+	1761	protein_coding	RIKEN cDNA 1700049E17 gene, gene 1 [Source:MGI Symbol;Acc:MGI:1920665]	-
ENSMUSG00000112497	12.9457604151167	83.4609643787008	-2.67777649384622	4.02917382638154e-06	0.000377759917666642	4930525C09Rik	10	97714772	97753702	+	805	lincRNA	RIKEN cDNA 4930525C09 gene [Source:MGI Symbol;Acc:MGI:1925377]	-
ENSMUSG00000026922	29.1198023502619	151.162044066919	-2.37143042436814	4.09590042608909e-06	0.000382834360748641	Agpat2	2	26593057	26604417	-	2130	protein_coding	1-acylglycerol-3-phosphate O-acyltransferase 2 (lysophosphatidic acid acyltransferase, beta) [Source:MGI Symbol;Acc:MGI:1914762]	-
ENSMUSG00000066368	281.434898644259	1131.43643113202	-2.00684379942172	4.1418465536973e-06	0.000385941327489763	Actl11	9	107928469	107932461	+	3993	protein_coding	actin-like 11 [Source:MGI Symbol;Acc:MGI:1914972]	-
ENSMUSG00000046687	167.138323533122	34.3081053162939	2.27995124933861	4.37937169774095e-06	0.000406826220373936	Gm5424	10	62071123	62072362	+	1240	processed_pseudogene	predicted gene 5424 [Source:MGI Symbol;Acc:MGI:3643173]	-
ENSMUSG00000018925	40.9807709604931	193.822994596454	-2.23854125179137	4.51438918676571e-06	0.000417845993074943	Heatr9	11	83511736	83522175	-	1875	protein_coding	HEAT repeat containing 9 [Source:MGI Symbol;Acc:MGI:3650286]	-
ENSMUSG00000102096	5.39790957219972	53.7837715571748	-3.28898159259155	4.52550718377905e-06	0.000417845993074943	1700101O22Rik	12	7372039	7380330	-	339	lincRNA	RIKEN cDNA 1700101O22 gene [Source:MGI Symbol;Acc:MGI:1920825]	-
ENSMUSG00000016493	11.8674924339625	78.8239035188197	-2.71972092057915	4.66860061672013e-06	0.000429751760406386	Cd46	1	195036826	195092249	-	7603	protein_coding	CD46 antigen, complement regulatory protein [Source:MGI Symbol;Acc:MGI:1203290]	-
ENSMUSG00000059891	477.679957817562	1876.14818375087	-1.9734014197427	4.69148268412587e-06	0.000430255859967254	Tsks	7	44943204	44958035	+	1936	protein_coding	testis-specific serine kinase substrate [Source:MGI Symbol;Acc:MGI:1347560]	-
ENSMUSG00000090457	238.304115940339	956.155582547915	-2.00392395757884	4.70240463209429e-06	0.000430255859967254	4930571K23Rik	7	125368861	125371013	+	2153	lincRNA	RIKEN cDNA 4930571K23 gene [Source:MGI Symbol;Acc:MGI:1923111]	-
ENSMUSG00000044526	484.149575121908	1902.11571683027	-1.97382756642979	4.72649969932486e-06	0.000431161805905079	Znrf4	17	56511248	56512431	-	1184	protein_coding	zinc and ring finger 4 [Source:MGI Symbol;Acc:MGI:1341258]	-
ENSMUSG00000110474	20.4936441624513	114.99297557874	-2.48164501675553	4.74663534436205e-06	0.000431702221124808	Gm45848	8	69419497	69425233	+	1871	lincRNA	predicted gene 45848 [Source:MGI Symbol;Acc:MGI:5804963]	-
ENSMUSG00000089887	16.1805665830928	98.2995583589298	-2.59434666138802	4.80063252745641e-06	0.000435309893392667	4930428N03Rik	14	24617557	24788520	+	4882	lincRNA	RIKEN cDNA 4930428N03 gene [Source:MGI Symbol;Acc:MGI:1921121]	-
ENSMUSG00000050141	233.991037652134	935.752520797661	-1.99914732351798	4.83626175835824e-06	0.000437235486409667	Fam205c	4	42868004	42874234	-	1871	protein_coding	family with sequence similarity 205, member C [Source:MGI Symbol;Acc:MGI:2679716]	-
ENSMUSG00000060260	326.722220225146	1291.87868925863	-1.98295872064317	4.90774217335958e-06	0.000442381258160665	Pwwp2b	7	139248482	139269903	+	5963	protein_coding	PWWP domain containing 2B [Source:MGI Symbol;Acc:MGI:2142008]	-
ENSMUSG00000084277	30.1980722165668	0.921029624841817	4.84880271322487	5.24925396734942e-06	0.000471281857735339	Gm11702	11	115657491	115657559	-	69	processed_pseudogene	predicted gene 11702 [Source:MGI Symbol;Acc:MGI:3649846]	-
ENSMUSG00000101894	4.31965746520049	48.2192965803233	-3.44562593622286	5.25939196669453e-06	0.000471281857735339	1700016P04Rik	6	13413337	13415996	+	429	lincRNA	RIKEN cDNA 1700016P04 gene [Source:MGI Symbol;Acc:MGI:1916663]	-
ENSMUSG00000029134	106.755224873114	444.224213375289	-2.05581065331873	5.30261480157796e-06	0.000473757440669217	Plb1	5	32232708	32366520	+	11660	protein_coding	phospholipase B1 [Source:MGI Symbol;Acc:MGI:1922406]	-
ENSMUSG00000061353	180.077558645637	38.0177570297261	2.2398647532962	5.40282526807896e-06	0.00048129508260538	Cxcl12	6	117168535	117181367	+	8176	protein_coding	chemokine (C-X-C motif) ligand 12 [Source:MGI Symbol;Acc:MGI:103556]	-
ENSMUSG00000060726	1.38777878078145e-17	24.1065584832596	-7.6032528543989	5.44526776785322e-06	0.000482247518904015	Tmsb15a	X	135718667	135725261	-	565	protein_coding	thymosin beta 15a [Source:MGI Symbol;Acc:MGI:1925728]	-
ENSMUSG00000082280	1.38777878078145e-17	24.1065584832596	-7.6032528543989	5.44526776785322e-06	0.000482247518904015	Gm5847	3	65613589	65615183	+	1595	processed_pseudogene	predicted gene 5847 [Source:MGI Symbol;Acc:MGI:3648046]	-
ENSMUSG00000100911	2.16318960260118	34.3081053162939	-3.91618312021304	5.52292957961201e-06	0.000487617608243884	1700027F09Rik	5	64454813	64467943	-	767	lincRNA	RIKEN cDNA 1700027F09 gene [Source:MGI Symbol;Acc:MGI:1917249]	-
ENSMUSG00000066382	54.9982787499122	244.830651388466	-2.15200098095609	5.53800819186029e-06	0.000487617608243884	Iqcf5	9	106514573	106516010	+	551	protein_coding	IQ motif containing F5 [Source:MGI Symbol;Acc:MGI:1922720]	-
ENSMUSG00000029195	86.268101149224	14.8324127752407	2.52937878568926	5.55574413748901e-06	0.000487765432556369	Klb	5	65348314	65384007	+	4549	protein_coding	klotho beta [Source:MGI Symbol;Acc:MGI:1932466]	-
ENSMUSG00000032900	56.0765485443995	251.322534909592	-2.16178530950048	5.75201336421413e-06	0.000503541527275887	Tex43	18	56588350	56594782	+	919	protein_coding	testis expressed 43 [Source:MGI Symbol;Acc:MGI:1914593]	-
ENSMUSG00000086112	6.47616750912318	56.5660088269578	-3.10398321569539	6.02223963820392e-06	0.000525260927987589	4930563I02Rik	14	60087071	60096093	+	1075	antisense	RIKEN cDNA 4930563I02 gene [Source:MGI Symbol;Acc:MGI:1914909]	-
ENSMUSG00000044734	113.224842753964	21.3243165774658	2.40130078900857	6.03469940638208e-06	0.000525260927987589	Serpinb1a	13	32842092	32851185	-	2303	protein_coding	serine (or cysteine) peptidase inhibitor, clade B, member 1a [Source:MGI Symbol;Acc:MGI:1913472]	-
ENSMUSG00000085108	3.24141525391032	43.5822335477117	-3.70176364239292	6.09356510845757e-06	0.000528869220856045	Saxo1os	4	86558446	86559804	+	628	antisense	stabilizer of axonemal microtubules 1, opposite strand [Source:MGI Symbol;Acc:MGI:1922138]	-
ENSMUSG00000041515	197.329872023622	43.5822335477117	2.17533808926856	6.36378149456872e-06	0.000550230421381153	Irf8	8	120736358	120756694	+	7055	protein_coding	interferon regulatory factor 8 [Source:MGI Symbol;Acc:MGI:96395]	IRF
ENSMUSG00000111435	8.63269295393255	64.9127199536329	-2.89391722380042	6.38963289177783e-06	0.000550230421381153	Gm47358	10	85707680	85712368	+	3118	lincRNA	predicted gene, 47358 [Source:MGI Symbol;Acc:MGI:6096264]	-
ENSMUSG00000062028	1181.78997145732	4486.81266899594	-1.92461516417885	6.3940263603235e-06	0.000550230421381153	Irgc1	7	24431922	24452297	-	2804	protein_coding	immunity-related GTPase family, cinema 1 [Source:MGI Symbol;Acc:MGI:2685948]	-
ENSMUSG00000046615	15.1022975814647	88.0980251121872	-2.53524114567125	6.43791572135514e-06	0.000550886101035507	Actrt1	X	46329007	46330345	+	1339	protein_coding	actin-related protein T1 [Source:MGI Symbol;Acc:MGI:1920610]	-
ENSMUSG00000116970	15.1022975814647	89.0254372452375	-2.55032680687322	6.43791572135514e-06	0.000550886101035507	AC125141.4	17	27398147	27399221	+	1075	lincRNA	novel transcript	-
ENSMUSG00000074146	46.37212021214	211.443821619112	-2.1861664899975	6.46334989492865e-06	0.00055150893190519	4930579C12Rik	9	89113111	89177887	-	3676	lincRNA	RIKEN cDNA 4930579C12 gene [Source:MGI Symbol;Acc:MGI:2441687]	-
ENSMUSG00000039492	132.633696106829	536.037991970717	-2.01395563907154	6.49194657650867e-06	0.000552397370180963	Ccdc27	4	154026639	154042677	-	2089	protein_coding	coiled-coil domain containing 27 [Source:MGI Symbol;Acc:MGI:2685881]	-
ENSMUSG00000086046	20.4936441624513	111.283327379291	-2.43439136851294	6.80929621642779e-06	0.000577782098230243	1700095A21Rik	4	146519039	146546873	-	1069	antisense	RIKEN cDNA 1700095A21 gene [Source:MGI Symbol;Acc:MGI:1914774]	-
ENSMUSG00000061923	649.124816076024	2474.3288563691	-1.93028321638212	6.87924886448381e-06	0.000582091762552715	Odf1	15	38219203	38226735	+	1105	protein_coding	outer dense fiber of sperm tails 1 [Source:MGI Symbol;Acc:MGI:97424]	-
ENSMUSG00000110170	204.877759094626	804.060031246394	-1.97194299059039	6.91177285609836e-06	0.000583219233471389	St6galnac2	11	116677483	116681290	-	1683	protein_coding	ST6 (alpha-N-acetyl-neuraminyl-2,3-beta-galactosyl-1,3)-N-acetylgalactosaminide alpha-2,6-sialyltransferase 2 [Source:MGI Symbol;Acc:MGI:107553]	-
ENSMUSG00000056509	111.068303466481	453.49833244296	-2.02853262506117	7.32719619882552e-06	0.000616560218647432	Gm9999	7	46983580	46987803	+	683	protein_coding	predicted gene 9999 [Source:MGI Symbol;Acc:MGI:3642801]	-
ENSMUSG00000039109	255.556429057849	59.3482459740136	2.10385596265574	7.45166881572624e-06	0.000625302054185956	F13a1	13	36867178	37050244	-	6739	protein_coding	coagulation factor XIII, A1 subunit [Source:MGI Symbol;Acc:MGI:1921395]	-
ENSMUSG00000079346	45.2938503717236	205.879349945308	-2.18157055209512	7.5121668383884e-06	0.000628642126858745	1700013D24Rik	6	124347593	124357086	-	535	protein_coding	RIKEN cDNA 1700013D24 gene [Source:MGI Symbol;Acc:MGI:1924171]	-
ENSMUSG00000063681	1.08496237648908	28.7436262783971	-4.58518454244978	7.53306593440234e-06	0.000628659186509175	Crb1	1	139197056	139377100	-	14432	protein_coding	crumbs family member 1, photoreceptor morphogenesis associated [Source:MGI Symbol;Acc:MGI:2136343]	-
ENSMUSG00000082117	7.55442905737114	59.3482459740136	-2.9546057691403	7.67894368991918e-06	0.000637331345542828	Gm4994	X	131847887	131850073	-	2187	processed_pseudogene	predicted gene 4994 [Source:MGI Symbol;Acc:MGI:3645787]	-
ENSMUSG00000107793	7.55442905737114	59.3482459740136	-2.9546057691403	7.67894368991918e-06	0.000637331345542828	4933406L23Rik	6	147529801	147531309	-	1509	TEC	RIKEN cDNA 4933406L23 gene [Source:MGI Symbol;Acc:MGI:1913999]	-
ENSMUSG00000069118	1.38777878078145e-17	22.2517306717242	-7.48839378584248	8.28134473027678e-06	0.00067443005059415	1700008P02Rik	3	6615418	6620443	-	783	protein_coding	RIKEN cDNA 1700008P02 gene [Source:MGI Symbol;Acc:MGI:1916597]	-
ENSMUSG00000104111	1.38777878078145e-17	23.1791446363273	-7.54696607054137	8.28134473027678e-06	0.00067443005059415	Gm37294	1	160041701	160044331	-	494	lincRNA	predicted gene, 37294 [Source:MGI Symbol;Acc:MGI:5610522]	-
ENSMUSG00000117137	1.38777878078145e-17	23.1791446363273	-7.54696607054137	8.28134473027678e-06	0.00067443005059415	AC126942.1	17	71315429	71339779	+	571	lincRNA	novel transcript	-
ENSMUSG00000116695	1.38777878078145e-17	22.2517306717242	-7.48839378584248	8.28134473027678e-06	0.00067443005059415	AC121777.1	16	76122613	76156086	+	929	lincRNA	novel transcript	-
ENSMUSG00000018263	1.38777878078145e-17	22.2517306717242	-7.48839378584248	8.28134473027678e-06	0.00067443005059415	Tbx5	5	119832668	119885219	+	4675	protein_coding	T-box 5 [Source:MGI Symbol;Acc:MGI:102541]	T-box
ENSMUSG00000110321	1.38777878078145e-17	22.2517306717242	-7.48839378584248	8.28134473027678e-06	0.00067443005059415	Gm39164	8	36174140	36176047	-	265	lincRNA	predicted gene, 39164 [Source:MGI Symbol;Acc:MGI:5622049]	-
ENSMUSG00000072662	23.7284532367091	1.38777878078145e-17	7.57980269966251	8.28134473027678e-06	0.00067443005059415	Mansc4	6	147075060	147087032	-	1278	protein_coding	MANSC domain containing 4 [Source:MGI Symbol;Acc:MGI:3645619]	-
ENSMUSG00000042115	47.4503900474091	5.55821917727173	3.06372997988565	8.67404846688236e-06	0.000704522915183116	Klhdc8a	1	132298626	132307357	+	4269	protein_coding	kelch domain containing 8A [Source:MGI Symbol;Acc:MGI:2442630]	-
ENSMUSG00000078161	340.739724485165	1293.73351305158	-1.92444425530761	8.7941687080473e-06	0.000712374567584941	Erich3	3	154663859	154767790	+	8963	protein_coding	glutamate rich 3 [Source:MGI Symbol;Acc:MGI:1919095]	-
ENSMUSG00000082791	5.39790957219972	51.0015341481808	-3.21254222992382	9.10742113967007e-06	0.000735787584999355	Gm4875	6	117997207	117997992	+	786	processed_pseudogene	predicted gene 4875 [Source:MGI Symbol;Acc:MGI:3648108]	-
ENSMUSG00000033502	159.590436346766	622.287298876101	-1.96244240316725	9.37151089045505e-06	0.000755115083075207	Cdc14a	3	116272553	116424032	-	12205	protein_coding	CDC14 cell division cycle 14A [Source:MGI Symbol;Acc:MGI:2442676]	-
ENSMUSG00000107280	9.71095844016879	66.7675445324485	-2.76684251217738	9.41047051994695e-06	0.00075624831477362	Gm9495	8	69427980	69453565	-	2512	protein_coding	predicted gene 9495 [Source:MGI Symbol;Acc:MGI:3779905]	-
ENSMUSG00000091017	108.911764172953	434.950094302768	-1.99656000556461	9.47130245864747e-06	0.000759128640597188	Fam71a	1	191162584	191164817	-	2234	protein_coding	family with sequence similarity 71, member A [Source:MGI Symbol;Acc:MGI:3588202]	-
ENSMUSG00000101505	16.1805665830928	93.6624978487878	-2.52472812920552	9.58678526818951e-06	0.000766362568662613	1700109G14Rik	14	61292980	61318146	-	1508	antisense	RIKEN cDNA 1700109G14 gene [Source:MGI Symbol;Acc:MGI:1914605]	-
ENSMUSG00000023257	93.8159889246896	378.377967835279	-2.01060563072172	9.75788970370271e-06	0.000777993216612539	Cypt1	X	16522869	16523689	+	676	protein_coding	cysteine-rich perinuclear theca 1 [Source:MGI Symbol;Acc:MGI:3616441]	-
ENSMUSG00000029810	342.896263600731	84.3883765349302	2.02091918300251	9.85714819405926e-06	0.000783849713850624	Tmem176b	6	48833818	48841496	-	2371	protein_coding	transmembrane protein 176B [Source:MGI Symbol;Acc:MGI:1916348]	-
ENSMUSG00000030206	719.212336621814	2669.08535439743	-1.8916895568762	9.96849984050763e-06	0.000790634777167363	Gsg1	6	135237326	135254351	-	1586	protein_coding	germ cell associated 1 [Source:MGI Symbol;Acc:MGI:1194499]	-
ENSMUSG00000036770	113.224842753964	450.716096723151	-1.99194273701917	1.02239258288788e-05	0.000808781757562116	Stpg3	2	25212207	25214637	-	1945	protein_coding	sperm tail PG rich repeat containing 3 [Source:MGI Symbol;Acc:MGI:1921722]	-
ENSMUSG00000036395	164.981784340045	36.1629312546286	2.1855476868763	1.07340933991221e-05	0.00084693390957177	Glb1l2	9	26763044	26806468	-	9043	protein_coding	galactosidase, beta 1-like 2 [Source:MGI Symbol;Acc:MGI:2388283]	-
ENSMUSG00000023367	219.973533187638	51.0015341481808	2.10579746754638	1.0863848970103e-05	0.000852954027294756	Tmem176a	6	48840919	48847071	+	3810	protein_coding	transmembrane protein 176A [Source:MGI Symbol;Acc:MGI:1913308]	-
ENSMUSG00000039742	236.14757679671	896.801221085129	-1.92458847712888	1.08665506324874e-05	0.000852954027294756	Fam71f1	6	29319140	29336019	+	1625	protein_coding	family with sequence similarity 71, member F1 [Source:MGI Symbol;Acc:MGI:3032524]	-
ENSMUSG00000023992	46.37212021214	5.55821917727173	3.03065102860519	1.11764541362686e-05	0.000875018420869672	Trem2	17	48346401	48354147	+	4946	protein_coding	triggering receptor expressed on myeloid cells 2 [Source:MGI Symbol;Acc:MGI:1913150]	-
ENSMUSG00000116786	9.71095844016879	65.8401322476831	-2.74670248961546	1.13627125245461e-05	0.000887313928941223	AC122375.2	16	78695034	78709083	+	2211	lincRNA	novel transcript	-
ENSMUSG00000094843	7.55442905737114	57.4934212222105	-2.90889960375241	1.16658834987034e-05	0.000908652674461832	Ppp1r2-ps1	17	6324025	6324642	-	618	processed_pseudogene	protein phosphatase 1, regulatory inhibitor subunit 2, pseudogene 1 [Source:MGI Symbol;Acc:MGI:3809199]	-
ENSMUSG00000081502	22.6501834951192	114.06556353224	-2.3264171397353	1.17160130332301e-05	0.000910223345039465	Gm5646	X	154399578	154402044	+	714	unprocessed_pseudogene	predicted pseudogene 5646 [Source:MGI Symbol;Acc:MGI:3643220]	-
ENSMUSG00000017049	98.129067604801	391.361734587002	-1.99449672296617	1.18582510807318e-05	0.000918923706835177	Ccdc70	8	21969775	21974041	+	1115	protein_coding	coiled-coil domain containing 70 [Source:MGI Symbol;Acc:MGI:1915179]	-
ENSMUSG00000029231	457.192836345446	117.775211705456	1.95553880256241	1.19469641849206e-05	0.000923442572634432	Pdgfra	5	75152292	75198215	+	10024	protein_coding	platelet derived growth factor receptor, alpha polypeptide [Source:MGI Symbol;Acc:MGI:97530]	-
ENSMUSG00000114196	148.807740310309	32.4532791926838	2.19235574346072	1.20002785972154e-05	0.000925209296821349	Gm47547	14	41053653	41061614	+	2713	antisense	predicted gene, 47547 [Source:MGI Symbol;Acc:MGI:6096561]	-
ENSMUSG00000074665	81.9550223655519	14.8324127752407	2.455487760729	1.21296638811556e-05	0.000932643196790187	Bpifb4	2	153938212	153964101	+	3127	protein_coding	BPI fold containing family B, member 4 [Source:MGI Symbol;Acc:MGI:2685852]	-
ENSMUSG00000085155	67.9375159838008	278.217480804822	-2.03210446884957	1.21581033653394e-05	0.000932643196790187	Gm11780	4	4528204	4528719	-	516	processed_pseudogene	predicted gene 11780 [Source:MGI Symbol;Acc:MGI:3650485]	-
ENSMUSG00000034926	1023.28434842849	274.507833105524	1.89776744198539	1.22847399672146e-05	0.000939983743032938	Dhcr24	4	106561038	106589113	+	4028	protein_coding	24-dehydrocholesterol reductase [Source:MGI Symbol;Acc:MGI:1922004]	-
ENSMUSG00000001986	37.7459613558665	3.70335451457724	3.3037971946423	1.25995084354442e-05	0.000958637315484092	Gria3	X	41400854	41678601	+	9859	protein_coding	glutamate receptor, ionotropic, AMPA3 (alpha 3) [Source:MGI Symbol;Acc:MGI:95810]	-
ENSMUSG00000085197	1.38777878078145e-17	21.3243165774658	-7.42734251254409	1.26863153314878e-05	0.000958637315484092	1700125H03Rik	8	68368434	68375710	+	785	antisense	RIKEN cDNA 1700125H03 gene [Source:MGI Symbol;Acc:MGI:1920859]	-
ENSMUSG00000115623	1.38777878078145e-17	21.3243165774658	-7.42734251254409	1.26863153314878e-05	0.000958637315484092	Gm41225	14	88636033	88763761	+	772	lincRNA	predicted gene, 41225 [Source:MGI Symbol;Acc:MGI:5624110]	-
ENSMUSG00000100795	1.38777878078145e-17	21.3243165774658	-7.42734251254409	1.26863153314878e-05	0.000958637315484092	Gm29208	9	106122079	106128095	-	2468	lincRNA	predicted gene 29208 [Source:MGI Symbol;Acc:MGI:5579914]	-
ENSMUSG00000096857	1.38777878078145e-17	21.3243165774658	-7.42734251254409	1.26863153314878e-05	0.000958637315484092	Gm7732	17	21129351	21130877	+	1527	processed_pseudogene	predicted gene 7732 [Source:MGI Symbol;Acc:MGI:3643625]	-
ENSMUSG00000046957	648.046546528738	2369.53131218656	-1.87024909030835	1.27548445140355e-05	0.000960930275993188	Spz1	13	92574636	92576172	-	1537	protein_coding	spermatogenic leucine zipper 1 [Source:MGI Symbol;Acc:MGI:1930801]	-
ENSMUSG00000056987	296.530672528719	1102.68666232588	-1.89436621389113	1.27799266386163e-05	0.000960930275993188	Fam71d	12	78691535	78734516	+	2544	protein_coding	family with sequence similarity 71, member D [Source:MGI Symbol;Acc:MGI:1918147]	-
ENSMUSG00000021415	69.0157857261314	279.144892729176	-2.01422451941527	1.38645704587712e-05	0.00103988606817174	4933417A18Rik	13	34924409	34955875	+	1172	protein_coding	RIKEN cDNA 4933417A18 gene [Source:MGI Symbol;Acc:MGI:1914011]	-
ENSMUSG00000048827	150.964279523325	573.134468083161	-1.92386726150373	1.38984673824843e-05	0.00103988606817174	Pkd1l3	8	109614517	109674386	+	7061	protein_coding	polycystic kidney disease 1 like 3 [Source:MGI Symbol;Acc:MGI:2664670]	-
ENSMUSG00000028141	406.514167376482	1487.5625993747	-1.87128056552872	1.42051107412744e-05	0.00106021781078057	Oaz3	3	94432414	94443915	-	4326	protein_coding	ornithine decarboxylase antizyme 3 [Source:MGI Symbol;Acc:MGI:1858170]	-
ENSMUSG00000108489	7.55442905737114	56.5660088269578	-2.88549178854156	1.44109211587424e-05	0.00107294252950764	Gm45025	7	115995274	116014145	+	2389	antisense	predicted gene 45025 [Source:MGI Symbol;Acc:MGI:5753601]	-
ENSMUSG00000091844	51.7634693366611	217.935705220187	-2.07147333574294	1.45888293215951e-05	0.0010835326853352	Gm8251	1	44055952	44061936	-	5985	protein_coding	predicted gene 8251 [Source:MGI Symbol;Acc:MGI:3647616]	-
ENSMUSG00000090685	2.16318960260118	31.525866053347	-3.79465325158545	1.4713304541916e-05	0.00109011232212142	Atp6v1fnb	6	29471437	29473465	+	682	protein_coding	Atp6v1f neighbor [Source:MGI Symbol;Acc:MGI:3644212]	-
ENSMUSG00000000058	76.5636738222433	12.9775805804339	2.54839091943098	1.47822003788325e-05	0.00109255207033526	Cav2	6	17281185	17289115	+	3335	protein_coding	caveolin 2 [Source:MGI Symbol;Acc:MGI:107571]	-
ENSMUSG00000054117	59.3113578991584	245.758063320836	-2.0487555731785	1.5194338200248e-05	0.00112028740657508	Zdhhc25	15	88600302	88601669	+	1368	protein_coding	zinc finger, DHHC domain containing 25 [Source:MGI Symbol;Acc:MGI:1917323]	-
ENSMUSG00000104789	72.2505949309687	12.050163809702	2.57073331971995	1.53782194896627e-05	0.00112864664773831	Gm43640	5	11577108	11593779	-	786	lincRNA	predicted gene 43640 [Source:MGI Symbol;Acc:MGI:5663777]	-
ENSMUSG00000041842	84.1115617627368	334.78960790554	-1.99141757154677	1.53820229832986e-05	0.00112864664773831	Fhdc1	3	84442198	84480429	-	6270	protein_coding	FH2 domain containing 1 [Source:MGI Symbol;Acc:MGI:2684972]	-
ENSMUSG00000007097	744.012536188084	200.314878255783	1.89234504665916	1.57357783571717e-05	0.0011503436297212	Atp1a2	1	172271709	172298064	-	7038	protein_coding	ATPase, Na+/K+ transporting, alpha 2 polypeptide [Source:MGI Symbol;Acc:MGI:88106]	-
ENSMUSG00000114895	1.08496237648908	26.8887994165082	-4.48939867141041	1.57534631452751e-05	0.0011503436297212	4930579J19Rik	13	38454149	38461805	-	1716	antisense	RIKEN cDNA 4930579J19 gene [Source:MGI Symbol;Acc:MGI:1923104]	-
ENSMUSG00000036306	313.78298550883	79.7513157018207	1.97436640272632	1.5806381030471e-05	0.00115143989583361	Lzts1	8	69132669	69184225	-	6802	protein_coding	leucine zipper, putative tumor suppressor 1 [Source:MGI Symbol;Acc:MGI:2684762]	-
ENSMUSG00000018543	50.6851995221014	212.371233563299	-2.06448168778177	1.59757048676594e-05	0.00116099039895907	1700001P01Rik	11	97771481	97775918	-	624	protein_coding	RIKEN cDNA 1700001P01 gene [Source:MGI Symbol;Acc:MGI:1919465]	-
ENSMUSG00000112657	609.228842816357	2193.3230520463	-1.84786852530843	1.61195047795734e-05	0.00116864486083318	BC106175	12	8478874	8482157	-	2064	transcribed_processed_pseudogene	cDNA sequence BC106175 [Source:MGI Symbol;Acc:MGI:3628444]	-
ENSMUSG00000002289	252.321620352341	62.1304830122807	2.01953264040476	1.61899140905955e-05	0.00117095481030957	Angptl4	17	33773750	33781575	-	3286	protein_coding	angiopoietin-like 4 [Source:MGI Symbol;Acc:MGI:1888999]	-
ENSMUSG00000109383	3.24141525391032	35.2355183071525	-3.39607629356815	1.70380939544653e-05	0.00122646014230994	Gm36584	7	82852498	82867074	-	708	lincRNA	predicted gene, 36584 [Source:MGI Symbol;Acc:MGI:5595743]	-
ENSMUSG00000074604	3.24141525391032	35.2355183071525	-3.39607629356815	1.70380939544653e-05	0.00122646014230994	Mgst2	3	51660360	51682677	+	3703	protein_coding	microsomal glutathione S-transferase 2 [Source:MGI Symbol;Acc:MGI:2448481]	-
ENSMUSG00000038521	304.078559461274	77.8964913299671	1.96295442959266	1.72293380321095e-05	0.00123729456596073	C1s1	6	124530345	124542359	-	3129	protein_coding	complement component 1, s subcomponent 1 [Source:MGI Symbol;Acc:MGI:1355312]	-
ENSMUSG00000022388	343.974533158383	1244.58068253541	-1.85494238959045	1.74529580938471e-05	0.00125039742456791	Ttll8	15	88890633	88954418	-	3428	protein_coding	tubulin tyrosine ligase-like family, member 8 [Source:MGI Symbol;Acc:MGI:1922902]	-
ENSMUSG00000000562	3.24141525391032	39.8725826601453	-3.57382217264705	1.82365049385365e-05	0.00130345955415982	Adora3	3	105870858	105908926	+	3729	protein_coding	adenosine A3 receptor [Source:MGI Symbol;Acc:MGI:104847]	-
ENSMUSG00000107252	4.31965746520049	43.5822335477117	-3.30017068055538	1.86808673285513e-05	0.00133208616628968	Gm5767	16	8680770	8683911	+	745	protein_coding	predicted gene 5767 [Source:MGI Symbol;Acc:MGI:3643507]	-
ENSMUSG00000099794	1.38777878078145e-17	20.3969023397467	-7.3635931020199	1.95810519246878e-05	0.00137688336647278	1700128A07Rik	14	106417187	106486520	-	960	lincRNA	RIKEN cDNA 1700128A07 gene [Source:MGI Symbol;Acc:MGI:1920881]	-
ENSMUSG00000115526	1.38777878078145e-17	20.3969023397467	-7.3635931020199	1.95810519246878e-05	0.00137688336647278	4930413F20Rik	15	34675073	34679204	+	1096	antisense	RIKEN cDNA 4930413F20 gene [Source:MGI Symbol;Acc:MGI:1918887]	-
ENSMUSG00000103616	1.38777878078145e-17	20.3969023397467	-7.3635931020199	1.95810519246878e-05	0.00137688336647278	1700018A14Rik	18	46199021	46199731	+	711	TEC	RIKEN cDNA 1700018A14 gene [Source:MGI Symbol;Acc:MGI:1916641]	-
ENSMUSG00000089767	1.38777878078145e-17	20.3969023397467	-7.3635931020199	1.95810519246878e-05	0.00137688336647278	4930556I23Rik	1	37614259	37615372	+	560	antisense	RIKEN cDNA 4930556I23 gene [Source:MGI Symbol;Acc:MGI:1922520]	-
ENSMUSG00000054957	1.38777878078145e-17	20.3969023397467	-7.3635931020199	1.95810519246878e-05	0.00137688336647278	Gm9959	17	80728131	80728522	+	390	pseudogene	predicted gene 9959 [Source:MGI Symbol;Acc:MGI:3708636]	-
ENSMUSG00000095234	21.571913799575	1.38777878078145e-17	7.44305307477347	1.95810519246878e-05	0.00137688336647278	Gm21586	4	42439378	42439966	+	264	protein_coding	predicted gene, 21586 [Source:MGI Symbol;Acc:MGI:5434941]	-
ENSMUSG00000052854	132.633696106829	29.6710396006096	2.15525875800995	1.96694302154384e-05	0.00137990365278146	Nrk	X	138914430	139010532	+	9210	protein_coding	Nik related kinase [Source:MGI Symbol;Acc:MGI:1351326]	-
ENSMUSG00000028173	85.1898314572856	16.6872435898401	2.34266872320182	2.05163542743745e-05	0.00143600298108911	Wls	3	159839672	159938664	+	8792	protein_coding	wntless WNT ligand secretion mediator [Source:MGI Symbol;Acc:MGI:1915401]	-
ENSMUSG00000049761	50.6851995221014	208.661585784102	-2.03907413495439	2.07129130351035e-05	0.00144642795233871	Pmis2	7	30670722	30671605	-	699	protein_coding	Pmis2, sperm specific protein [Source:MGI Symbol;Acc:MGI:1922177]	-
ENSMUSG00000038453	150.964279523325	557.368465740322	-1.88363428730336	2.07696959518526e-05	0.00144706663745281	Srcin1	11	97509340	97576186	-	9558	protein_coding	SRC kinase signaling inhibitor 1 [Source:MGI Symbol;Acc:MGI:1933179]	-
ENSMUSG00000095869	10.7892250380496	65.8401322476831	-2.59653008951421	2.30761645521406e-05	0.00160408386865075	Ppp1r2-ps6	17	6253903	6254523	+	621	processed_pseudogene	protein phosphatase 1, regulatory (inhibitor) subunit 2, pseudogene 6 [Source:MGI Symbol;Acc:MGI:3644697]	-
ENSMUSG00000037904	115.381382035655	431.240446672333	-1.90104333946204	2.36445898449421e-05	0.00163984407698586	Ankrd9	12	110975353	110979040	-	3160	protein_coding	ankyrin repeat domain 9 [Source:MGI Symbol;Acc:MGI:1921501]	-
ENSMUSG00000000416	47.4503900474091	6.48564499700841	2.84586017970236	2.37702604462517e-05	0.00164480455939815	Cttnbp2	6	18366478	18514843	-	8829	protein_coding	cortactin binding protein 2 [Source:MGI Symbol;Acc:MGI:1353467]	-
ENSMUSG00000081214	62.5461672127051	10.1953284438311	2.60133709685833	2.44421273327959e-05	0.00168745114088259	Rpl35a-ps2	1	181241988	181242320	-	333	processed_pseudogene	ribosomal protein L35A, pseudogene 2 [Source:MGI Symbol;Acc:MGI:3705461]	-
ENSMUSG00000078554	249.086811645047	889.38192590059	-1.83568263248415	2.54008572380246e-05	0.00174966403700561	Fam229a	4	129491190	129491956	+	637	protein_coding	family with sequence similarity 229, member A [Source:MGI Symbol;Acc:MGI:1915483]	-
ENSMUSG00000081126	8.63269295393255	57.4934212222105	-2.71918720930212	2.58959063110891e-05	0.00177972838464243	Gm15784	6	149361686	149363147	+	1462	processed_pseudogene	predicted gene 15784 [Source:MGI Symbol;Acc:MGI:3783226]	-
ENSMUSG00000070489	51.7634693366611	208.661585784102	-2.00877423054205	2.59612257961571e-05	0.00178018996841956	4930527J03Rik	1	178276047	178276641	-	595	processed_transcript	RIKEN cDNA 4930527J03 gene [Source:MGI Symbol;Acc:MGI:1922414]	-
ENSMUSG00000043060	279.278359515633	989.542410861222	-1.824638392148	2.65005322236783e-05	0.00181307807963666	Fscb	12	64471330	64474690	-	3361	protein_coding	fibrous sheath CABYR binding protein [Source:MGI Symbol;Acc:MGI:3646964]	-
ENSMUSG00000099422	77.6419435369433	297.693131179687	-1.93735825235646	2.66430862012491e-05	0.00181873489783224	Gm4275	7	130523470	130529501	+	2006	transcribed_unitary_pseudogene	predicted gene 4275 [Source:MGI Symbol;Acc:MGI:3782452]	-
ENSMUSG00000029155	325.643950666017	1145.3476095855	-1.8140597331516	2.69673627854535e-05	0.0018367434514209	Spata18	5	73651379	73679512	+	2107	protein_coding	spermatogenesis associated 18 [Source:MGI Symbol;Acc:MGI:1920722]	-
ENSMUSG00000037418	396.809741391282	1384.61987889659	-1.8026775177048	2.79893251542573e-05	0.00189819806790003	Best1	19	9985174	10001633	-	2152	protein_coding	bestrophin 1 [Source:MGI Symbol;Acc:MGI:1346332]	-
ENSMUSG00000037689	164.981784340045	593.537529928763	-1.84631785572847	2.79946253553417e-05	0.00189819806790003	Tmem247	17	86917348	86922374	+	759	protein_coding	transmembrane protein 247 [Source:MGI Symbol;Acc:MGI:1925719]	-
ENSMUSG00000029759	72.2505949309687	12.9775805804339	2.46487298924555	2.89231410981377e-05	0.00195678899139895	Pon3	6	5220852	5256286	-	3385	protein_coding	paraoxonase 3 [Source:MGI Symbol;Acc:MGI:106686]	-
ENSMUSG00000096405	30.1980722165668	134.468628118532	-2.15051115783362	2.92103508912704e-05	0.00197182850894249	4930474N05Rik	14	36094917	36100114	+	3547	protein_coding	RIKEN cDNA 4930474N05 gene [Source:MGI Symbol;Acc:MGI:3586330]	-
ENSMUSG00000023151	9.71095844016879	60.2756583315653	-2.61957477713398	2.96899061157504e-05	0.00199975671414224	Lrrc69	4	14623620	14796060	-	1397	protein_coding	leucine rich repeat containing 69 [Source:MGI Symbol;Acc:MGI:1920564]	-
ENSMUSG00000044405	20.4936441624513	99.2269704507675	-2.26916384350558	3.01245320278516e-05	0.00202454183497799	Adig	2	158502612	158508198	+	810	protein_coding	adipogenin [Source:MGI Symbol;Acc:MGI:2675492]	-
ENSMUSG00000086335	1.38777878078145e-17	19.4694879425587	-7.29689599643729	3.04594141050698e-05	0.00202465125223131	Gm12107	11	31832660	31838214	+	889	lincRNA	predicted gene 12107 [Source:MGI Symbol;Acc:MGI:3651177]	-
ENSMUSG00000085751	1.38777878078145e-17	19.4694879425587	-7.29689599643729	3.04594141050698e-05	0.00202465125223131	Gm15412	7	96339483	96341964	-	1096	antisense	predicted gene 15412 [Source:MGI Symbol;Acc:MGI:3705100]	-
ENSMUSG00000062105	1.38777878078145e-17	19.4694879425587	-7.29689599643729	3.04594141050698e-05	0.00202465125223131	Olfr183	16	58995357	59001441	+	2411	protein_coding	olfactory receptor 183 [Source:MGI Symbol;Acc:MGI:3030017]	-
ENSMUSG00000091230	1.38777878078145e-17	19.4694879425587	-7.29689599643729	3.04594141050698e-05	0.00202465125223131	Gm6970	19	47170469	47171134	-	666	protein_coding	predicted gene 6970 [Source:MGI Symbol;Acc:MGI:3645322]	-
ENSMUSG00000098428	1.38777878078145e-17	19.4694879425587	-7.29689599643729	3.04594141050698e-05	0.00202465125223131	Gm2260	14	26016431	26025837	+	657	unprocessed_pseudogene	predicted gene 2260 [Source:MGI Symbol;Acc:MGI:3780429]	-
ENSMUSG00000042888	635.107311960176	2184.97634498666	-1.78236345257973	3.07502273514715e-05	0.0020395189001215	Prr30	14	101197690	101200330	-	2123	protein_coding	proline rich 30 [Source:MGI Symbol;Acc:MGI:1923877]	-
ENSMUSG00000093948	34.5111517243913	2.77591077900805	3.57444781282608	3.14645781359553e-05	0.00208086445023439	Gm10378	14	42655938	42663605	+	1240	protein_coding	predicted gene 10378 [Source:MGI Symbol;Acc:MGI:3704430]	-
ENSMUSG00000082372	4.31965746520049	41.727408161646	-3.23761774865483	3.15106049678315e-05	0.00208086445023439	Gm4772	X	79902724	79903566	-	843	processed_pseudogene	predicted gene 4772 [Source:MGI Symbol;Acc:MGI:3648584]	-
ENSMUSG00000045989	30.1980722165668	133.541216109232	-2.14053634707527	3.21812955650902e-05	0.00212054493574999	4930451I11Rik	7	126830468	126831639	-	508	protein_coding	RIKEN cDNA 4930451I11 gene [Source:MGI Symbol;Acc:MGI:1925368]	-
ENSMUSG00000043569	17.2588357804308	88.0980251121872	-2.34407367277388	3.22523275025465e-05	0.00212062543840878	Cldn34c4	X	127721182	127736554	-	814	protein_coding	claudin 34C4 [Source:MGI Symbol;Acc:MGI:1921184]	-
ENSMUSG00000024534	53.920008950507	211.443821619112	-1.96911668203666	3.31833638762227e-05	0.00217712968567606	Sncaip	18	52767709	52915935	+	4522	protein_coding	synuclein, alpha interacting protein (synphilin) [Source:MGI Symbol;Acc:MGI:1915097]	-
ENSMUSG00000073245	1.08496237648908	25.0339722229869	-4.38679808644199	3.36527359346604e-05	0.00220316629199823	Gm14819	X	35404183	35427093	+	928	protein_coding	predicted gene 14819 [Source:MGI Symbol;Acc:MGI:3801716]	-
ENSMUSG00000047394	7.55442905737114	52.8563591038762	-2.78786702452177	3.40661275687581e-05	0.00222543388635734	Odf3b	15	89377449	89379282	-	1768	protein_coding	outer dense fiber of sperm tails 3B [Source:MGI Symbol;Acc:MGI:1917363]	-
ENSMUSG00000029678	136.946774580838	490.594808670471	-1.84005741866634	3.44930395622727e-05	0.00224848725919133	Hyal5	6	24857997	24891958	+	2164	protein_coding	hyaluronoglucosaminidase 5 [Source:MGI Symbol;Acc:MGI:1921718]	-
ENSMUSG00000084965	15.1022975814647	77.8964913299671	-2.3579698398355	3.46327784892961e-05	0.00225276212455963	Gm13857	6	34419396	34445436	-	2851	transcribed_processed_pseudogene	predicted gene 13857 [Source:MGI Symbol;Acc:MGI:3649688]	-
ENSMUSG00000073758	766.656196657172	2594.89240276899	-1.75887352579353	3.68316045124597e-05	0.00239067019289527	Sh3d21	4	126150602	126163491	-	2717	protein_coding	SH3 domain containing 21 [Source:MGI Symbol;Acc:MGI:1914188]	-
ENSMUSG00000046755	953.196828017132	3207.91166555896	-1.75066842206258	3.7804275565969e-05	0.00244647439602766	Kif2b	11	91575315	91577558	-	2244	protein_coding	kinesin family member 2B [Source:MGI Symbol;Acc:MGI:1920720]	-
ENSMUSG00000028938	258.791237761631	894.946397289032	-1.78956500868086	3.78524201248642e-05	0.00244647439602766	Galntl5	5	25181460	25220297	+	1627	protein_coding	UDP-N-acetyl-alpha-D-galactosamine:polypeptide N-acetylgalactosaminyltransferase-like 5 [Source:MGI Symbol;Acc:MGI:1915159]	-
ENSMUSG00000025288	30.1980722165668	131.686392086275	-2.12037741260116	3.90937566313598e-05	0.00252133979870662	4933436I01Rik	X	67919864	67921450	-	1426	protein_coding	RIKEN cDNA 4933436I01 gene [Source:MGI Symbol;Acc:MGI:1914030]	-
ENSMUSG00000079363	16.1805665830928	83.4609643787008	-2.35860405553701	4.01151795122243e-05	0.00258173476280262	Gbp4	5	105115767	105139586	-	7494	protein_coding	guanylate binding protein 4 [Source:MGI Symbol;Acc:MGI:97072]	-
ENSMUSG00000089982	2.16318960260118	28.7436262783971	-3.66193634317347	4.06483394566701e-05	0.00261051714096251	Gm7568	1	16253592	16267921	+	1003	antisense	predicted gene 7568 [Source:MGI Symbol;Acc:MGI:3649156]	-
ENSMUSG00000059430	168.216593128792	589.827882321253	-1.80928119124611	4.20858382303144e-05	0.00269713398295836	Actg2	6	83512905	83536265	-	1557	protein_coding	actin, gamma 2, smooth muscle, enteric [Source:MGI Symbol;Acc:MGI:104589]	-
ENSMUSG00000045336	121.850999848291	433.095270487655	-1.82860408372224	4.23340039990416e-05	0.00270732639890292	Hsfy2	1	56636044	56637435	-	1392	protein_coding	heat shock transcription factor, Y-linked 2 [Source:MGI Symbol;Acc:MGI:1918316]	HSF
ENSMUSG00000076550	3.24141525391032	37.0903441613494	-3.46982261898024	4.26832547310322e-05	0.00272392695160623	Igkv4-63	6	69377944	69378472	-	352	IG_V_gene	immunoglobulin kappa variable 4-63 [Source:MGI Symbol;Acc:MGI:3645235]	-
ENSMUSG00000112157	3.24141525391032	32.4532791926838	-3.27786756032937	4.29727092755818e-05	0.00272522336046837	4930545H06Rik	10	68319071	68321142	-	763	lincRNA	RIKEN cDNA 4930545H06 gene [Source:MGI Symbol;Acc:MGI:1922398]	-
ENSMUSG00000042514	33.4328818448124	3.70335451457724	3.12932316463902	4.29727092755818e-05	0.00272522336046837	Klhl14	18	21550377	21654718	-	4425	protein_coding	kelch-like 14 [Source:MGI Symbol;Acc:MGI:1921249]	-
ENSMUSG00000114547	33.4328818448124	3.70335451457724	3.12932316463902	4.29727092755818e-05	0.00272522336046837	Gm3226	13	112593743	112595084	-	1342	processed_pseudogene	predicted gene 3226 [Source:MGI Symbol;Acc:MGI:3804968]	-
ENSMUSG00000067199	370.931272073695	1256.63703719091	-1.76003502344926	4.30700597611257e-05	0.00272570667784107	Frat1	19	41829970	41832583	+	2614	protein_coding	frequently rearranged in advanced T cell lymphomas [Source:MGI Symbol;Acc:MGI:109450]	-
ENSMUSG00000046160	59.3113578991584	10.1953284438311	2.52487233443004	4.39671332312896e-05	0.00277669356791452	Olig1	16	91269772	91271933	+	2162	protein_coding	oligodendrocyte transcription factor 1 [Source:MGI Symbol;Acc:MGI:1355334]	bHLH
ENSMUSG00000024621	244.773733365767	65.8401322476831	1.89224317320889	4.41857380801916e-05	0.00278238535190634	Csf1r	18	61105572	61132149	+	4885	protein_coding	colony stimulating factor 1 receptor [Source:MGI Symbol;Acc:MGI:1339758]	-
ENSMUSG00000062154	525.123818023639	1765.78616815704	-1.74936349961972	4.42404491875683e-05	0.00278238535190634	Tex33	15	78378400	78395912	-	1241	protein_coding	testis expressed 33 [Source:MGI Symbol;Acc:MGI:1920626]	-
ENSMUSG00000050211	66.8592462376292	12.050163809702	2.45904081760594	4.43817347755608e-05	0.00278550404396118	Pla2g4e	2	120166412	120245335	-	6960	protein_coding	phospholipase A2, group IVE [Source:MGI Symbol;Acc:MGI:1919144]	-
ENSMUSG00000048626	35.5894216034042	146.524984119513	-2.03813270956196	4.61651323119743e-05	0.00288968737842948	Klf17	4	117757836	117765648	-	2400	protein_coding	Kruppel-like factor 17 [Source:MGI Symbol;Acc:MGI:2181068]	zf-C2H2
ENSMUSG00000033880	263.104316030752	71.4046058278476	1.87955385927477	4.62319539755975e-05	0.00288968737842948	Lgals3bp	11	118392751	118402092	-	2847	protein_coding	lectin, galactoside-binding, soluble, 3 binding protein [Source:MGI Symbol;Acc:MGI:99554]	-
ENSMUSG00000036244	166.060053936876	574.989291887751	-1.79113231197633	4.74397765304899e-05	0.00294317388606905	Tbc1d21	9	58359704	58370455	-	1332	protein_coding	TBC1 domain family, member 21 [Source:MGI Symbol;Acc:MGI:1921536]	-
ENSMUSG00000086898	1.38777878078145e-17	18.5420733672053	-7.22696532861915	4.77658993920414e-05	0.00294317388606905	Itpr3os	17	27099658	27101440	-	794	antisense	inositol 1,4,5-triphosphate receptor 3, opposite strand [Source:MGI Symbol;Acc:MGI:3704472]	-
ENSMUSG00000030209	1.38777878078145e-17	18.5420733672053	-7.22696532861915	4.77658993920414e-05	0.00294317388606905	Grin2b	6	135713233	136173511	-	24842	protein_coding	glutamate receptor, ionotropic, NMDA2B (epsilon 2) [Source:MGI Symbol;Acc:MGI:95821]	-
ENSMUSG00000090732	1.38777878078145e-17	18.5420733672053	-7.22696532861915	4.77658993920414e-05	0.00294317388606905	4930579O11Rik	8	81665876	81667118	-	718	processed_transcript	RIKEN cDNA 4930579O11 gene [Source:MGI Symbol;Acc:MGI:1923126]	-
ENSMUSG00000116585	1.38777878078145e-17	18.5420733672053	-7.22696532861915	4.77658993920414e-05	0.00294317388606905	AC119998.3	17	7576190	7578389	+	338	lincRNA	novel transcript	-
ENSMUSG00000102538	1.38777878078145e-17	18.5420733672053	-7.22696532861915	4.77658993920414e-05	0.00294317388606905	Gm37230	9	108190531	108191348	-	818	TEC	predicted gene, 37230 [Source:MGI Symbol;Acc:MGI:5610458]	-
ENSMUSG00000110058	1.38777878078145e-17	18.5420733672053	-7.22696532861915	4.77658993920414e-05	0.00294317388606905	Gm5907	8	13986090	14003561	+	721	lincRNA	predicted gene 5907 [Source:MGI Symbol;Acc:MGI:3643437]	-
ENSMUSG00000025043	8.63269295393255	54.711183995031	-2.6477926176733	4.81313495919196e-05	0.00295968827237599	Dusp21	X	18145857	18146701	+	845	protein_coding	dual specificity phosphatase 21 [Source:MGI Symbol;Acc:MGI:1920797]	-
ENSMUSG00000079006	10.7892250380496	61.2030706775084	-2.49138357756641	4.86554255623446e-05	0.00297985052884545	Gm14151	2	151086786	151092350	-	2672	protein_coding	predicted gene 14151 [Source:MGI Symbol;Acc:MGI:3651016]	-
ENSMUSG00000043168	62.5461672127051	11.1227464718197	2.47725816026657	4.86554255623446e-05	0.00297985052884545	4930426D05Rik	18	21651448	21656105	+	3001	antisense	RIKEN cDNA 4930426D05 gene [Source:MGI Symbol;Acc:MGI:1921894]	-
ENSMUSG00000031991	232.912768079484	792.931088460512	-1.76691225662085	4.91836505659864e-05	0.0030061403485774	Spata19	9	27396800	27401785	+	1458	protein_coding	spermatogenesis associated 19 [Source:MGI Symbol;Acc:MGI:1922719]	-
ENSMUSG00000105023	1.08496237648908	24.1065584832596	-4.33262512028664	4.95960875072039e-05	0.00301316070041266	1700012D16Rik	3	153296504	153298649	-	577	sense_intronic	RIKEN cDNA 1700012D16 gene [Source:MGI Symbol;Acc:MGI:1922739]	-
ENSMUSG00000115403	1.08496237648908	24.1065584832596	-4.33262512028664	4.95960875072039e-05	0.00301316070041266	Gm49304	14	47991528	47993803	-	1278	lincRNA	predicted gene, 49304 [Source:MGI Symbol;Acc:MGI:6118802]	-
ENSMUSG00000069324	24.8067230144775	0.921029624841817	4.5662986675714	4.95960875072039e-05	0.00301316070041266	Gm5096	18	87756286	87758143	+	1858	protein_coding	predicted gene 5096 [Source:MGI Symbol;Acc:MGI:3643681]	-
ENSMUSG00000044285	1558.10604226761	467.409511035983	1.73674031824309	4.97698578257124e-05	0.00301538692632199	Gm1821	14	46084028	46085000	+	973	transcribed_processed_pseudogene	predicted gene 1821 [Source:MGI Symbol;Acc:MGI:3037679]	-
ENSMUSG00000098609	5.39790957219972	43.5822335477117	-2.98636986139566	4.9831261711612e-05	0.00301538692632199	Anxa11os	14	25856777	25870266	-	2479	antisense	annexin A11, opposite strand [Source:MGI Symbol;Acc:MGI:3642737]	-
ENSMUSG00000091970	38.824231227825	155.799103988592	-2.00148524785451	5.01227002337722e-05	0.00302699257455526	Gm4868	5	125847952	125848740	-	789	processed_pseudogene	predicted gene 4868 [Source:MGI Symbol;Acc:MGI:3648712]	-
ENSMUSG00000079330	45.2938503717236	178.056991313209	-1.97225357052334	5.06080199104722e-05	0.00305023773972304	Lemd1	1	132191431	132259227	+	9289	protein_coding	LEM domain containing 1 [Source:MGI Symbol;Acc:MGI:1922403]	-
ENSMUSG00000009614	79.7984829571401	16.6872435898401	2.24848376360669	5.07219687615644e-05	0.00305062213434155	Sardh	2	27188393	27248337	-	5432	protein_coding	sarcosine dehydrogenase [Source:MGI Symbol;Acc:MGI:2183102]	-
ENSMUSG00000030110	202.721219933271	53.7837715571748	1.91159114914749	5.08152483779446e-05	0.00305062213434155	Ret	6	118151745	118197718	-	6763	protein_coding	ret proto-oncogene [Source:MGI Symbol;Acc:MGI:97902]	-
ENSMUSG00000021998	109.990033820489	25.0339722229869	2.12944396824914	5.27562266301574e-05	0.00315289642490123	Lcp1	14	75131101	75230842	+	9504	protein_coding	lymphocyte cytosolic protein 1 [Source:MGI Symbol;Acc:MGI:104808]	-
ENSMUSG00000027230	109.990033820489	25.0339722229869	2.12944396824914	5.27562266301574e-05	0.00315289642490123	Creb3l1	2	91982328	92024502	-	2603	protein_coding	cAMP responsive element binding protein 3-like 1 [Source:MGI Symbol;Acc:MGI:1347062]	TF_bZIP
ENSMUSG00000005973	280.356629080021	76.9690791350812	1.86307113453893	5.28302426268138e-05	0.00315289642490123	Rcn1	2	105386291	105399319	-	3196	protein_coding	reticulocalbin 1 [Source:MGI Symbol;Acc:MGI:104559]	-
ENSMUSG00000018428	639.420390149933	2113.56562903047	-1.72466505736478	5.31141290010955e-05	0.00315901131772107	Akap1	11	88830792	88864586	-	4390	protein_coding	A kinase (PRKA) anchor protein 1 [Source:MGI Symbol;Acc:MGI:104729]	-
ENSMUSG00000000125	11.8674924339625	64.9127199536329	-2.44010097305883	5.31406914229669e-05	0.00315901131772107	Wnt3	11	103774150	103817957	+	3076	protein_coding	wingless-type MMTV integration site family, member 3 [Source:MGI Symbol;Acc:MGI:98955]	-
ENSMUSG00000009093	271.730472560597	913.494635248904	-1.74879945796223	5.43938214427955e-05	0.00322718967571836	Gstt4	10	75814943	75822543	-	989	protein_coding	glutathione S-transferase, theta 4 [Source:MGI Symbol;Acc:MGI:1923136]	-
ENSMUSG00000030546	92.7377192493834	20.3969023397467	2.17741991434528	5.46235685049208e-05	0.00322821299564407	Plin1	7	79720218	79732903	-	4649	protein_coding	perilipin 1 [Source:MGI Symbol;Acc:MGI:1890505]	-
ENSMUSG00000041399	452.879758139067	1501.47377781629	-1.72892876197293	5.46236125937733e-05	0.00322821299564407	1700013G24Rik	4	137453284	137455461	+	1048	protein_coding	RIKEN cDNA 1700013G24 gene [Source:MGI Symbol;Acc:MGI:1916630]	-
ENSMUSG00000070979	437.783984411621	1452.32094732125	-1.72980995396233	5.47535717625898e-05	0.00322961019307221	Actl7a	4	56743413	56744925	+	1513	protein_coding	actin-like 7a [Source:MGI Symbol;Acc:MGI:1343051]	-
ENSMUSG00000030077	546.689209008798	1805.66487967539	-1.72353018683911	5.52423323323875e-05	0.00325212466911034	Chl1	6	103510586	103750211	+	12293	protein_coding	cell adhesion molecule L1-like [Source:MGI Symbol;Acc:MGI:1098266]	-
ENSMUSG00000024397	238.304115940339	804.060031246394	-1.75401909344776	5.59706066715398e-05	0.00328862498812643	Aif1	17	35170991	35176068	-	1532	protein_coding	allograft inflammatory factor 1 [Source:MGI Symbol;Acc:MGI:1343098]	-
ENSMUSG00000087279	26.9632626484318	114.06556353224	-2.07614262029845	5.66938261527171e-05	0.00332468794795576	4930544D05Rik	11	70615848	70616890	+	863	protein_coding	RIKEN cDNA 4930544D05 gene [Source:MGI Symbol;Acc:MGI:2148639]	-
ENSMUSG00000095294	17.2588357804308	84.3883765349302	-2.28210229214898	5.68158515234593e-05	0.00332542412664378	Gm21119	8	20614919	20640703	+	2522	protein_coding	predicted gene, 21119 [Source:MGI Symbol;Acc:MGI:5434474]	-
ENSMUSG00000107144	2.16318960260118	27.8162128856057	-3.61483820906269	5.75183844585803e-05	0.00336006916288133	4930413E15Rik	5	118952339	118961261	+	1290	lincRNA	RIKEN cDNA 4930413E15 gene [Source:MGI Symbol;Acc:MGI:1921877]	-
ENSMUSG00000069971	254.478159489541	854.140273768302	-1.74648259490663	5.77102971107422e-05	0.00336480939603266	4933402J07Rik	8	87563853	87589424	+	1304	protein_coding	RIKEN cDNA 4933402J07 gene [Source:MGI Symbol;Acc:MGI:3607717]	-
ENSMUSG00000026656	47.4503900474091	7.41306823229869	2.65661639611617	5.81711984242047e-05	0.00338518485542541	Fcgr2b	1	170958617	170976547	-	5790	protein_coding	Fc receptor, IgG, low affinity IIb [Source:MGI Symbol;Acc:MGI:95499]	-
ENSMUSG00000019929	388.183584956088	111.283327379291	1.80124647522906	5.87091458711466e-05	0.00340995740751017	Dcn	10	97479609	97518143	+	5838	protein_coding	decorin [Source:MGI Symbol;Acc:MGI:94872]	-
ENSMUSG00000114616	78.7202132485507	16.6872435898401	2.22888578079679	5.9126379077276e-05	0.00342763743746262	Gm26754	13	66244270	66451277	+	504	lincRNA	predicted gene, 26754 [Source:MGI Symbol;Acc:MGI:5477248]	-
ENSMUSG00000049160	21.571913799575	97.3721462638093	-2.16841255467955	5.96033127301544e-05	0.00344870443962647	Tex50	1	161154558	161159314	-	1192	protein_coding	testis expressed 50 [Source:MGI Symbol;Acc:MGI:1922183]	-
ENSMUSG00000055447	372.009541629342	106.64626707643	1.80119643660494	6.04283582796959e-05	0.00348979513205765	Cd47	16	49800533	49915010	+	6276	protein_coding	CD47 antigen (Rh-related antigen, integrin-associated signal transducer) [Source:MGI Symbol;Acc:MGI:96617]	-
ENSMUSG00000091396	59.3113578991584	221.645352983944	-1.89985338851135	6.0673186216493e-05	0.0034972853466763	Spanxn4	12	62687822	62688245	+	424	processed_pseudogene	SPANX family, member N4 [Source:MGI Symbol;Acc:MGI:1920559]	-
ENSMUSG00000064373	620.01153829408	183.621463079634	1.75480829885824	6.13839162228567e-05	0.00353155155890477	Selenop	15	3268547	3280508	+	2842	protein_coding	selenoprotein P [Source:MGI Symbol;Acc:MGI:894288]	-
ENSMUSG00000030541	199.48641118858	53.7837715571748	1.88839813430874	6.17708927205505e-05	0.00354709717990957	Idh2	7	80094846	80115392	-	2588	protein_coding	isocitrate dehydrogenase 2 (NADP+), mitochondrial [Source:MGI Symbol;Acc:MGI:96414]	-
ENSMUSG00000037010	81.9550223655519	17.6146585916777	2.20945905278548	6.24170318492775e-05	0.00357743806884057	Apln	X	48025146	48034853	-	3149	protein_coding	apelin [Source:MGI Symbol;Acc:MGI:1353624]	-
ENSMUSG00000110337	277.121820386403	921.841342330071	-1.73358804693032	6.44011520510437e-05	0.00368420677185415	Gm3433	8	37103866	37106827	+	1058	unprocessed_pseudogene	predicted gene 3433 [Source:MGI Symbol;Acc:MGI:3781611]	-
ENSMUSG00000027173	94.8942585978355	21.3243165774658	2.14679335309335	6.50671189710496e-05	0.00371530803192401	Depdc7	2	104721784	104742878	-	2096	protein_coding	DEP domain containing 7 [Source:MGI Symbol;Acc:MGI:2139258]	-
ENSMUSG00000039252	57.1548183340468	10.1953284438311	2.4715472548458	6.54276038313507e-05	0.00372888240447456	Lgi2	5	52533517	52566462	-	6528	protein_coding	leucine-rich repeat LGI family, member 2 [Source:MGI Symbol;Acc:MGI:2180196]	-
ENSMUSG00000019876	57.1548183340468	213.298645507086	-1.89783343942985	6.64927769730021e-05	0.00378249267061589	Pkib	10	57631981	57741112	+	11800	protein_coding	protein kinase inhibitor beta, cAMP dependent, testis specific [Source:MGI Symbol;Acc:MGI:101937]	-
ENSMUSG00000020636	428.079558439503	1402.24070492576	-1.71151971316808	6.69153400442076e-05	0.00379504681330289	Allc	12	28553755	28582523	-	1500	protein_coding	allantoicase [Source:MGI Symbol;Acc:MGI:2136971]	-
ENSMUSG00000068167	295.452402966422	976.558644295684	-1.72439750814805	6.69633305438441e-05	0.00379504681330289	Csnka2ip	16	64477810	64602408	-	2855	protein_coding	casein kinase 2, alpha prime interacting protein [Source:MGI Symbol;Acc:MGI:2676295]	-
ENSMUSG00000045287	204.877759094626	55.6385964180894	1.87805015722064	6.78806205591142e-05	0.00383986892127414	Rtn4rl1	11	75193783	75267769	+	3525	protein_coding	reticulon 4 receptor-like 1 [Source:MGI Symbol;Acc:MGI:2661375]	-
ENSMUSG00000031181	51.7634693366611	193.822994596454	-1.9024181042546	6.94046528742168e-05	0.00391878278877339	Ctag2	X	65047644	65049014	+	854	protein_coding	cancer/testis antigen 2 [Source:MGI Symbol;Acc:MGI:1917312]	-
ENSMUSG00000111827	1.08496237648908	22.2517306717242	-4.21776605173022	7.35111148660182e-05	0.00412762871771726	Gm8131	9	80003838	80005407	+	1570	processed_pseudogene	predicted gene 8131 [Source:MGI Symbol;Acc:MGI:3643946]	-
ENSMUSG00000079722	1.08496237648908	23.1791446363273	-4.27633833642911	7.35111148660182e-05	0.00412762871771726	Ttll2	17	7350885	7352696	-	1642	protein_coding	tubulin tyrosine ligase-like family, member 2 [Source:MGI Symbol;Acc:MGI:3644030]	-
ENSMUSG00000109609	1.08496237648908	23.1791446363273	-4.27633833642911	7.35111148660182e-05	0.00412762871771726	Gm4972	7	105412720	105413973	-	1254	processed_pseudogene	predicted gene 4972 [Source:MGI Symbol;Acc:MGI:3643689]	-
ENSMUSG00000051669	244.773733365767	68.6223690754073	1.83264743831515	7.48070540040058e-05	0.00419264553409536	AU021092	16	5211823	5222299	-	1368	protein_coding	expressed sequence AU021092 [Source:MGI Symbol;Acc:MGI:2146559]	-
ENSMUSG00000115286	1.38777878078145e-17	17.6146585916777	-7.15347151766576	7.55367711316002e-05	0.00419484551492618	4930429C20Rik	14	71421012	71421611	+	503	lincRNA	RIKEN cDNA 4930429C20 gene [Source:MGI Symbol;Acc:MGI:1921107]	-
ENSMUSG00000060161	1.38777878078145e-17	17.6146585916777	-7.15347151766576	7.55367711316002e-05	0.00419484551492618	Klk1b7-ps	7	43942662	43945927	+	690	transcribed_unprocessed_pseudogene	kallikrein 1-related peptidase b7, pseudogene [Source:MGI Symbol;Acc:MGI:892027]	-
ENSMUSG00000021356	1.38777878078145e-17	17.6146585916777	-7.15347151766576	7.55367711316002e-05	0.00419484551492618	Irf4	13	30749226	30766976	+	4903	protein_coding	interferon regulatory factor 4 [Source:MGI Symbol;Acc:MGI:1096873]	IRF
ENSMUSG00000087674	1.38777878078145e-17	17.6146585916777	-7.15347151766576	7.55367711316002e-05	0.00419484551492618	4930447M23Rik	2	19344317	19351050	+	1776	lincRNA	RIKEN cDNA 4930447M23 gene [Source:MGI Symbol;Acc:MGI:1918902]	-
ENSMUSG00000114387	1.38777878078145e-17	17.6146585916777	-7.15347151766576	7.55367711316002e-05	0.00419484551492618	Gm48767	13	36569764	36575934	-	2891	antisense	predicted gene, 48767 [Source:MGI Symbol;Acc:MGI:6098455]	-
ENSMUSG00000071686	48.5286598774953	182.694051120116	-1.9100456177233	7.62308318102649e-05	0.00422566419324893	Tex13a	X	138208165	138209580	-	1317	protein_coding	testis expressed 13A [Source:MGI Symbol;Acc:MGI:1915194]	-
ENSMUSG00000051113	309.469907266619	1009.94547260524	-1.70604265416474	7.83762231637683e-05	0.00433331042740281	Fam71e1	7	44496581	44501486	+	2154	protein_coding	family with sequence similarity 71, member E1 [Source:MGI Symbol;Acc:MGI:1922788]	-
ENSMUSG00000030088	313.78298550883	89.952849374026	1.80097362220813	7.84580681130969e-05	0.00433331042740281	Aldh1l1	6	90486427	90600203	+	4516	protein_coding	aldehyde dehydrogenase 1 family, member L1 [Source:MGI Symbol;Acc:MGI:1340024]	-
ENSMUSG00000059695	91.659449571866	318.096193404428	-1.79384259997651	7.9589532136779e-05	0.00438782435157702	1700019M22Rik	12	96046767	96047120	-	354	processed_pseudogene	RIKEN cDNA 1700019M22 gene [Source:MGI Symbol;Acc:MGI:1916673]	-
ENSMUSG00000034205	89.5029102099865	20.3969023397467	2.12626458744724	8.16835378494685e-05	0.00448209009610859	Loxl2	14	69609068	69695834	+	5405	protein_coding	lysyl oxidase-like 2 [Source:MGI Symbol;Acc:MGI:2137913]	-
ENSMUSG00000111078	2.16318960260118	26.8887994165082	-3.5661504721341	8.17420388202969e-05	0.00448209009610859	Gm35028	10	44418400	44424324	-	2587	lincRNA	predicted gene, 35028 [Source:MGI Symbol;Acc:MGI:5594187]	-
ENSMUSG00000002111	26.9632626484318	1.84845561913839	3.77411560244116	8.17420388202969e-05	0.00448209009610859	Spi1	2	91082390	91115756	+	2695	protein_coding	spleen focus forming virus (SFFV) proviral integration oncogene [Source:MGI Symbol;Acc:MGI:98282]	ETS
ENSMUSG00000079652	156.35562754313	522.12681341742	-1.73884096043944	8.3439061127672e-05	0.00456689794572125	Fam71f2	6	29279593	29290680	+	1276	protein_coding	family with sequence similarity 71, member F2 [Source:MGI Symbol;Acc:MGI:2141439]	-
ENSMUSG00000027606	125.085808737685	424.748563317024	-1.76277338652099	8.39668760518199e-05	0.00458752121191751	Dnajc5b	3	19508595	19610862	+	1259	protein_coding	DnaJ heat shock protein family (Hsp40) member C5 beta [Source:MGI Symbol;Acc:MGI:1913576]	-
ENSMUSG00000095403	58.2330881189376	212.371233563299	-1.86464195403389	8.57022316883615e-05	0.00467392583841536	Gm21092	8	20567597	20582771	+	955	unprocessed_pseudogene	predicted gene, 21092 [Source:MGI Symbol;Acc:MGI:5434447]	-
ENSMUSG00000110304	14.0240288329998	68.6223690754073	-2.28142384935837	8.58981401439991e-05	0.0046762147009933	Gm36380	8	91788508	91794248	-	4379	lincRNA	predicted gene, 36380 [Source:MGI Symbol;Acc:MGI:5595539]	-
ENSMUSG00000079666	71.1723251996281	253.177358770492	-1.82911272808683	8.60998733668591e-05	0.00467881190208422	1700015F17Rik	5	5437827	5479143	-	1118	protein_coding	RIKEN cDNA 1700015F17 gene [Source:MGI Symbol;Acc:MGI:2686532]	-
ENSMUSG00000041556	26.9632626484318	110.355915323657	-2.02849880871742	8.78992940567402e-05	0.00476806581350285	Fbxo2	4	148160621	148166424	+	1288	protein_coding	F-box protein 2 [Source:MGI Symbol;Acc:MGI:2446216]	-
ENSMUSG00000022832	328.878759343109	1059.09830316194	-1.68686886300684	8.90769277424965e-05	0.00482333303749343	Ropn1	16	34649921	34678618	+	1343	protein_coding	ropporin, rhophilin associated protein 1 [Source:MGI Symbol;Acc:MGI:1923628]	-
ENSMUSG00000105388	72.2505949309687	15.7598283303548	2.18718799221943	9.01297035305087e-05	0.00486300178356352	Rpl36a-ps2	3	145879020	145879340	+	321	processed_pseudogene	ribosomal protein L36A, pseudogene 2 [Source:MGI Symbol;Acc:MGI:3780887]	-
ENSMUSG00000040584	72.2505949309687	15.7598283303548	2.18718799221943	9.01297035305087e-05	0.00486300178356352	Abcb1a	5	8660077	8748575	+	5480	protein_coding	ATP-binding cassette, sub-family B (MDR/TAP), member 1A [Source:MGI Symbol;Acc:MGI:97570]	-
ENSMUSG00000040740	52.8417391461113	9.26790956107855	2.49435604835943	9.05611442529568e-05	0.00487761680668806	Slc25a34	4	141618824	141623821	-	2670	protein_coding	solute carrier family 25, member 34 [Source:MGI Symbol;Acc:MGI:2686215]	-
ENSMUSG00000097502	39.9025010961765	151.162044066919	-1.91852779990391	9.11599369662022e-05	0.0049011777083581	4930528D03Rik	13	59733630	59739185	+	1997	lincRNA	RIKEN cDNA 4930528D03 gene [Source:MGI Symbol;Acc:MGI:1922473]	-
ENSMUSG00000108295	4.31965746520049	38.0177570297261	-3.1037357257117	9.21983484130958e-05	0.00494824952251698	Gm36406	6	16457390	16469950	-	792	processed_transcript	predicted gene, 36406 [Source:MGI Symbol;Acc:MGI:5595565]	-
ENSMUSG00000115107	6.47616750912318	44.5096462011497	-2.75906712957832	9.34766612737847e-05	0.0050080080061971	Gm18368	14	78703810	78704563	+	754	processed_pseudogene	predicted gene, 18368 [Source:MGI Symbol;Acc:MGI:5010553]	-
ENSMUSG00000029309	646.968276981439	198.460054355568	1.70415956530215	9.48986775533253e-05	0.00507524142260099	Sparcl1	5	104079111	104113733	-	2937	protein_coding	SPARC-like 1 [Source:MGI Symbol;Acc:MGI:108110]	-
ENSMUSG00000003420	183.312367412497	50.0741216442894	1.86933354808588	9.50658725611868e-05	0.00507524782212859	Fcgrt	7	45092990	45103851	-	2102	protein_coding	Fc receptor, IgG, alpha chain transporter [Source:MGI Symbol;Acc:MGI:103017]	-
ENSMUSG00000099639	37.7459613558665	144.670160132841	-1.93516880753311	9.65107455774784e-05	0.00514334547088958	1700084F23Rik	13	70004050	70028348	-	2105	lincRNA	RIKEN cDNA 1700084F23 gene [Source:MGI Symbol;Acc:MGI:1921530]	-
ENSMUSG00000093383	12.9457604151167	64.9127199536329	-2.31582092425513	9.6935474659997e-05	0.00515693329903105	Gm20642	14	39220071	39250430	+	1512	antisense	predicted gene 20642 [Source:MGI Symbol;Acc:MGI:5313089]	-
ENSMUSG00000096153	9.71095844016879	54.711183995031	-2.48015272096431	9.78386027665013e-05	0.00518681193060735	BC061195	X	93183227	93183946	+	577	lincRNA	cDNA sequence BC061195 [Source:MGI Symbol;Acc:MGI:4361273]	-
ENSMUSG00000079575	54.9982787499122	10.1953284438311	2.41617526675	9.78386027665013e-05	0.00518681193060735	Rbpj-ps3	6	46529354	46530794	-	1441	processed_pseudogene	recombination signal binding protein for immunoglobulin kappa J region, pseudogene 3 [Source:MGI Symbol;Acc:MGI:96525]	-
ENSMUSG00000002985	1497.72294782336	473.901394376121	1.65982778892538	0.000101416417231851	0.00536065315522884	Apoe	7	19696109	19699188	-	2138	protein_coding	apolipoprotein E [Source:MGI Symbol;Acc:MGI:88057]	-
ENSMUSG00000028287	378.4791589618	1204.70197097973	-1.67009697074981	0.000101470703632899	0.00536065315522884	1700009N14Rik	4	39450295	39451776	+	1258	protein_coding	RIKEN cDNA 1700009N14 gene [Source:MGI Symbol;Acc:MGI:1922721]	-
ENSMUSG00000057116	58.2330881189376	209.588997729519	-1.84562836148141	0.000102743809580039	0.00541848733266119	AF366264	8	13835233	13838389	-	3157	protein_coding	cDNA sequence AF366264 [Source:MGI Symbol;Acc:MGI:2667157]	-
ENSMUSG00000090107	98.129067604801	333.862195989794	-1.76532973604973	0.000105111002381917	0.0055337208307721	Gm11492	11	87566653	87569250	+	1972	protein_coding	predicted gene 11492 [Source:MGI Symbol;Acc:MGI:3651136]	-
ENSMUSG00000026435	169.294862723895	46.364471435346	1.86538932740158	0.000105540947828322	0.00554674285844455	Slc45a3	1	131962967	131982969	+	3563	protein_coding	solute carrier family 45, member 3 [Source:MGI Symbol;Acc:MGI:1922082]	-
ENSMUSG00000049694	159.590436346766	522.12681341742	-1.70931998044169	0.000105726209009373	0.0055468826443484	BC048671	6	90301219	90305449	+	1478	protein_coding	cDNA sequence BC048671 [Source:MGI Symbol;Acc:MGI:2679261]	-
ENSMUSG00000096890	5.39790957219972	40.7999954261197	-2.89149308665349	0.000106370520310419	0.0055710643025338	Gm20797	8	20841352	20842350	-	383	unprocessed_pseudogene	predicted gene, 20797 [Source:MGI Symbol;Acc:MGI:5434153]	-
ENSMUSG00000028427	223.208341914216	719.665548418718	-1.68843456644583	0.000108236747084423	0.00565904933938646	Aqp7	4	41033074	41048139	-	2828	protein_coding	aquaporin 7 [Source:MGI Symbol;Acc:MGI:1314647]	-
ENSMUSG00000078935	1.08496237648908	21.3243165774658	-4.15671477843183	0.000109595668558131	0.00570066373936701	1700025C18Rik	2	165078693	165090750	-	702	protein_coding	RIKEN cDNA 1700025C18 gene [Source:MGI Symbol;Acc:MGI:1919461]	-
ENSMUSG00000015721	1.08496237648908	21.3243165774658	-4.15671477843183	0.000109595668558131	0.00570066373936701	Nlrp5	7	23385889	23441922	+	4847	protein_coding	NLR family, pyrin domain containing 5 [Source:MGI Symbol;Acc:MGI:1345193]	-
ENSMUSG00000042228	22.6501834951192	0.921029624841817	4.4357410879175	0.000109595668558131	0.00570066373936701	Lyn	4	3678115	3813122	+	4073	protein_coding	LYN proto-oncogene, Src family tyrosine kinase [Source:MGI Symbol;Acc:MGI:96892]	-
ENSMUSG00000075254	642.655198792095	199.387466305914	1.68778960887013	0.000109784350773156	0.00570071662125841	Heg1	16	33684370	33771576	+	12728	protein_coding	heart development protein with EGF-like domains 1 [Source:MGI Symbol;Acc:MGI:1924696]	-
ENSMUSG00000056973	30.1980722165668	2.77591077900805	3.38254438584738	0.000111734307878315	0.00577236916738021	Ces1d	8	93166068	93197838	-	2369	protein_coding	carboxylesterase 1D [Source:MGI Symbol;Acc:MGI:2148202]	-
ENSMUSG00000094105	3.24141525391032	29.6710396006096	-3.14910184135988	0.000111734307878315	0.00577236916738021	Gm8922	5	11681959	11686856	+	1167	protein_coding	predicted gene 8922 [Source:MGI Symbol;Acc:MGI:3779821]	-
ENSMUSG00000033998	30.1980722165668	3.70335451457724	2.98305592437207	0.000111734307878315	0.00577236916738021	Kcnk1	8	125995170	126030685	+	2235	protein_coding	potassium channel, subfamily K, member 1 [Source:MGI Symbol;Acc:MGI:109322]	-
ENSMUSG00000054362	8.63269295393255	51.0015341481808	-2.54674773392578	0.000112106267095421	0.00578175225052224	Lexm	4	106590909	106617241	-	1673	protein_coding	lymphocyte expansion molecule [Source:MGI Symbol;Acc:MGI:2681853]	-
ENSMUSG00000070708	362.305115625968	1143.49278579175	-1.65786492217215	0.000115620116952012	0.00595286829262927	Gtsf1l	2	163087034	163087855	-	822	protein_coding	gametocyte specific factor 1-like [Source:MGI Symbol;Acc:MGI:1915486]	-
ENSMUSG00000115761	2.16318960260118	25.9613858646993	-3.51576207215745	0.000116677167118838	0.00595681059759487	1700015H07Rik	15	53621655	53623270	+	560	antisense	RIKEN cDNA 1700015H07 gene [Source:MGI Symbol;Acc:MGI:1922777]	-
ENSMUSG00000073141	2.16318960260118	25.9613858646993	-3.51576207215745	0.000116677167118838	0.00595681059759487	4930567H17Rik	X	70393901	70394740	-	840	protein_coding	RIKEN cDNA 4930567H17 gene [Source:MGI Symbol;Acc:MGI:3588249]	-
ENSMUSG00000030717	25.8849928205108	1.84845561913839	3.71549856222352	0.000116677167118838	0.00595681059759487	Nupr1	7	126623249	126630861	-	2514	protein_coding	nuclear protein transcription regulator 1 [Source:MGI Symbol;Acc:MGI:1891834]	-
ENSMUSG00000019102	25.8849928205108	1.84845561913839	3.71549856222352	0.000116677167118838	0.00595681059759487	Aldh3a1	11	61207537	61218421	+	1942	protein_coding	aldehyde dehydrogenase family 3, subfamily A1 [Source:MGI Symbol;Acc:MGI:1353451]	-
ENSMUSG00000019803	25.8849928205108	1.84845561913839	3.71549856222352	0.000116677167118838	0.00595681059759487	Nr2e1	10	42561963	42583632	-	3711	protein_coding	nuclear receptor subfamily 2, group E, member 1 [Source:MGI Symbol;Acc:MGI:1100526]	RXR-like
ENSMUSG00000086240	102.442146253367	25.0339722229869	2.02699456892394	0.000118881719105673	0.0060591778209279	Gm7846	1	28580499	28580772	-	274	processed_pseudogene	predicted gene 7846 [Source:MGI Symbol;Acc:MGI:3645212]	-
ENSMUSG00000026822	53.920008950507	10.1953284438311	2.3876713662759	0.000119860803540051	0.00609884694997674	Lcn2	2	32384633	32388252	-	2623	protein_coding	lipocalin 2 [Source:MGI Symbol;Acc:MGI:96757]	-
ENSMUSG00000026963	91.659449571866	308.822074219718	-1.75117317036852	0.000120350312276653	0.00610067036811623	Tmem210	2	25288145	25289189	+	518	protein_coding	transmembrane protein 210 [Source:MGI Symbol;Acc:MGI:1925467]	-
ENSMUSG00000115438	1.38777878078145e-17	16.6872435898401	-7.07603187528695	0.000120499134900409	0.00610067036811623	Gm49193	14	87160005	87162165	+	2161	transcribed_processed_pseudogene	predicted gene, 49193 [Source:MGI Symbol;Acc:MGI:6118636]	-
ENSMUSG00000085967	1.38777878078145e-17	16.6872435898401	-7.07603187528695	0.000120499134900409	0.00610067036811623	Gm12530	4	57172071	57176554	+	1759	antisense	predicted gene 12530 [Source:MGI Symbol;Acc:MGI:3651546]	-
ENSMUSG00000049202	25.8849928205108	104.791442937188	-2.01256346571006	0.000120788315710863	0.00610513588410794	4930515G13Rik	17	21801159	21801658	-	492	pseudogene	RIKEN cDNA 4930515G13 gene [Source:MGI Symbol;Acc:MGI:1922348]	-
ENSMUSG00000097491	4.31965746520049	37.0903441613494	-3.0682296571427	0.00012129770384192	0.00611054784345938	Gm2366	8	45017216	45022385	-	3982	antisense	predicted gene 2366 [Source:MGI Symbol;Acc:MGI:3780534]	-
ENSMUSG00000086080	4.31965746520049	37.0903441613494	-3.0682296571427	0.00012129770384192	0.00611054784345938	1700123O12Rik	4	10479962	10797811	-	1534	lincRNA	RIKEN cDNA 1700123O12 gene [Source:MGI Symbol;Acc:MGI:1920874]	-
ENSMUSG00000024501	441.018793068196	1377.20058372624	-1.64257732191667	0.000122355253482383	0.00615361843548735	Dpysl3	18	43320979	43438286	-	6265	protein_coding	dihydropyrimidinase-like 3 [Source:MGI Symbol;Acc:MGI:1349762]	-
ENSMUSG00000089984	243.695463795415	773.455438582099	-1.66578361522463	0.00012359556855324	0.00620572328254839	Fbxo24	5	137612503	137629002	-	2512	protein_coding	F-box protein 24 [Source:MGI Symbol;Acc:MGI:1918426]	-
ENSMUSG00000031349	231.834498506589	67.6949568082534	1.77392576264689	0.000127542262355049	0.00639331898277114	Nsdhl	X	72918557	72958514	+	2853	protein_coding	NAD(P) dependent steroid dehydrogenase-like [Source:MGI Symbol;Acc:MGI:1099438]	-
ENSMUSG00000073267	7.55442905737114	46.364471435346	-2.59930824953496	0.000129619300378414	0.00648673062206769	Gm1993	X	25548296	25570452	-	1131	protein_coding	predicted gene 1993 [Source:MGI Symbol;Acc:MGI:3780163]	-
ENSMUSG00000048485	76.5636738222433	17.6146585916777	2.11143294964351	0.000132110131401988	0.00660050898289175	Zbtb8b	4	129425765	129440853	-	6489	protein_coding	zinc finger and BTB domain containing 8b [Source:MGI Symbol;Acc:MGI:2387181]	ZBTB
ENSMUSG00000038180	494.932270626542	1532.07837038674	-1.62996597489635	0.000133755121999845	0.00667172305581167	Spag4	2	156065175	156070617	+	4831	protein_coding	sperm associated antigen 4 [Source:MGI Symbol;Acc:MGI:2444120]	-
ENSMUSG00000020053	107.833494523839	26.8887994165082	1.9983068942477	0.000137032821803766	0.00682400988185736	Igf1	10	87858265	87937042	+	9904	protein_coding	insulin-like growth factor 1 [Source:MGI Symbol;Acc:MGI:96432]	-
ENSMUSG00000005045	1166.69419783824	3558.47336194971	-1.60873894573096	0.000141516522923191	0.00703575681970176	Chd5	4	152338651	152390194	+	9583	protein_coding	chromodomain helicase DNA binding protein 5 [Source:MGI Symbol;Acc:MGI:3036258]	-
ENSMUSG00000105975	150.964279523325	483.175513430063	-1.67760219714049	0.000142048571222658	0.00705066903272988	Gm42609	3	55377457	55403122	-	3942	antisense	predicted gene 42609 [Source:MGI Symbol;Acc:MGI:5662746]	-
ENSMUSG00000025482	315.93952462927	980.268291885933	-1.63318143359456	0.000147638288730563	0.00731616361626153	Odf3	7	140847805	140851018	+	2064	protein_coding	outer dense fiber of sperm tails 3 [Source:MGI Symbol;Acc:MGI:1916537]	-
ENSMUSG00000031613	140.181583426458	38.0177570297261	1.87881227748052	0.000148739401088983	0.00735872440859939	Hpgd	8	56294585	56321043	+	1683	protein_coding	hydroxyprostaglandin dehydrogenase 15 (NAD) [Source:MGI Symbol;Acc:MGI:108085]	-
ENSMUSG00000112148	43.1373106757479	7.41306823229869	2.51949085877898	0.000151266369471577	0.00747157480559041	Lilrb4a	10	51490956	51496611	+	5227	protein_coding	leukocyte immunoglobulin-like receptor, subfamily B, member 4A [Source:MGI Symbol;Acc:MGI:102701]	-
ENSMUSG00000103840	3.24141525391032	28.7436262783971	-3.10349278575214	0.000154712059366703	0.00760467350709118	1700040K01Rik	1	152936604	152937041	+	438	TEC	RIKEN cDNA 1700040K01 gene [Source:MGI Symbol;Acc:MGI:1920517]	-
ENSMUSG00000117104	3.24141525391032	28.7436262783971	-3.10349278575214	0.000154712059366703	0.00760467350709118	AC166164.1	17	48417280	48421634	+	471	antisense	novel transcript, antisense to Apobec2	-
ENSMUSG00000096815	29.1198023502619	2.77591077900805	3.33029664118768	0.000154712059366703	0.00760467350709118	Gm25086	9	10295047	10295156	-	110	miRNA	predicted gene, 25086 [Source:MGI Symbol;Acc:MGI:5454863]	-
ENSMUSG00000031330	32.3546119659107	123.339683905256	-1.92686486668259	0.000159185670000044	0.00781192745975983	Zcchc13	X	103630586	103631670	+	1085	protein_coding	zinc finger, CCHC domain containing 13 [Source:MGI Symbol;Acc:MGI:1922314]	-
ENSMUSG00000087185	19.4153745993696	83.4609643787008	-2.0974096826132	0.000161409847625781	0.00790830151827153	Gm13872	2	102737907	102746760	-	1825	antisense	predicted gene 13872 [Source:MGI Symbol;Acc:MGI:3650731]	-
ENSMUSG00000085265	1.08496237648908	20.3969023397467	-4.09296536790764	0.000164370520381886	0.00804039178364017	Nell1os	7	50517309	50575971	-	1164	antisense	NEL-like 1, opposite strand [Source:MGI Symbol;Acc:MGI:1920765]	-
ENSMUSG00000021913	655.594433359439	210.51640967452	1.63823508912238	0.000165596835612955	0.0080873554267118	Ogdhl	14	32322019	32348151	+	4148	protein_coding	oxoglutarate dehydrogenase-like [Source:MGI Symbol;Acc:MGI:3616088]	-
ENSMUSG00000069911	2.16318960260118	25.0339722229869	-3.46354988716568	0.000167283195825582	0.00815659974252599	Fam196b	11	34314822	34422640	+	5371	protein_coding	family with sequence similarity 196, member B [Source:MGI Symbol;Acc:MGI:3643491]	-
ENSMUSG00000086361	78.7202132485507	261.524066132768	-1.73069574150531	0.000168171979714128	0.00818679523682062	Gm6569	15	73834561	73839908	+	811	protein_coding	predicted gene 6569 [Source:MGI Symbol;Acc:MGI:3647277]	-
ENSMUSG00000079583	28.0415324930792	107.573679142054	-1.93537601943171	0.000172318681779689	0.00837037733957749	Gm7073	X	60436052	60539249	-	1497	protein_coding	predicted gene 7073 [Source:MGI Symbol;Acc:MGI:3779666]	-
ENSMUSG00000095105	49.606929702389	9.26790956107855	2.40342959002149	0.000172494196746733	0.00837037733957749	Edaradd	13	12472632	12520438	-	6668	protein_coding	EDAR (ectodysplasin-A receptor)-associated death domain [Source:MGI Symbol;Acc:MGI:1931001]	-
ENSMUSG00000101693	33.4328818448124	125.194507957132	-1.90124938487892	0.000175840137052974	0.00851913212640858	Gm19461	1	133250398	133269808	-	3429	antisense	predicted gene, 19461 [Source:MGI Symbol;Acc:MGI:5011646]	-
ENSMUSG00000028753	196.251602440578	613.013179862856	-1.64265336501493	0.000176574526168566	0.00854108977933524	Vwa5b1	4	138565360	138635884	-	7805	protein_coding	von Willebrand factor A domain containing 5B1 [Source:MGI Symbol;Acc:MGI:1922968]	-
ENSMUSG00000019768	147.729470702658	41.727408161646	1.82052903322814	0.000177656697620526	0.00857977345567362	Esr1	10	4611593	5005614	+	13661	protein_coding	estrogen receptor 1 (alpha) [Source:MGI Symbol;Acc:MGI:1352467]	ESR-like
ENSMUSG00000031026	117.53792131179	376.523144012404	-1.67866415878277	0.000179227622917284	0.00864190079580687	Trim66	7	109449006	109508134	-	10125	protein_coding	tripartite motif-containing 66 [Source:MGI Symbol;Acc:MGI:2152406]	-
ENSMUSG00000004609	32.3546119659107	4.63078963898283	2.76967850738047	0.000186218657408303	0.00896476094467834	Cd33	7	43524216	43544428	-	7771	protein_coding	CD33 antigen [Source:MGI Symbol;Acc:MGI:99440]	-
ENSMUSG00000020122	86.268101149224	21.3243165774658	2.00947908286741	0.000186730886489949	0.00897094474055535	Egfr	11	16752203	16918158	+	11326	protein_coding	epidermal growth factor receptor [Source:MGI Symbol;Acc:MGI:95294]	-
ENSMUSG00000075425	10.7892250380496	54.711183995031	-2.32998032086307	0.00018723306993818	0.00897094474055535	Gm13547	2	29759312	29764089	+	843	protein_coding	predicted gene 13547 [Source:MGI Symbol;Acc:MGI:3650473]	-
ENSMUSG00000041798	10.7892250380496	54.711183995031	-2.32998032086307	0.00018723306993818	0.00897094474055535	Gck	11	5900820	5950081	-	3033	protein_coding	glucokinase [Source:MGI Symbol;Acc:MGI:1270854]	-
ENSMUSG00000030344	1533.30584276417	4569.35232766129	-1.57527435715944	0.000187802171852048	0.00898404184936952	Akap3	6	126853098	126874308	+	3153	protein_coding	A kinase (PRKA) anchor protein 3 [Source:MGI Symbol;Acc:MGI:1341149]	-
ENSMUSG00000020286	238.304115940339	733.576726912742	-1.6216862793045	0.000189899665163262	0.00905605036517688	1700093K21Rik	11	23516203	23521155	-	2007	protein_coding	RIKEN cDNA 1700093K21 gene [Source:MGI Symbol;Acc:MGI:1914608]	-
ENSMUSG00000024223	292.217594278745	894.018985390974	-1.61289042822496	0.000189903679843884	0.00905605036517688	Armc12	17	28530806	28539110	+	1593	protein_coding	armadillo repeat containing 12 [Source:MGI Symbol;Acc:MGI:1914895]	-
ENSMUSG00000078320	47.4503900474091	166.928047707455	-1.81227725420689	0.000191697730099524	0.00909314011507842	Tex13c1	X	43591160	43593532	+	2074	protein_coding	TEX13 family member C1 [Source:MGI Symbol;Acc:MGI:2685208]	-
ENSMUSG00000099508	11.8674924339625	57.4934212222105	-2.26537095856054	0.00019277211638773	0.00909314011507842	1700030L20Rik	3	136435270	136449349	-	985	lincRNA	RIKEN cDNA 1700030L20 gene [Source:MGI Symbol;Acc:MGI:1917305]	-
ENSMUSG00000025810	113.224842753964	30.5984528573832	1.88301071195176	0.000192901186246542	0.00909314011507842	Nrp1	8	128358604	128503363	+	9785	protein_coding	neuropilin 1 [Source:MGI Symbol;Acc:MGI:106206]	-
ENSMUSG00000089730	40.9807709604931	145.597572126747	-1.82610992059918	0.000192941081022841	0.00909314011507842	1700007P06Rik	1	187125138	187127852	+	823	antisense	RIKEN cDNA 1700007P06 gene [Source:MGI Symbol;Acc:MGI:1916558]	-
ENSMUSG00000070563	185.468906588109	575.916703790012	-1.63409189781635	0.000193841333291906	0.00909314011507842	Spaca4	7	45725107	45725813	-	707	protein_coding	sperm acrosome associated 4 [Source:MGI Symbol;Acc:MGI:1916613]	-
ENSMUSG00000105251	1.38777878078145e-17	15.7598283303548	-6.99419854490442	0.000193974217156757	0.00909314011507842	4930526M16Rik	5	64468057	64469010	+	954	TEC	RIKEN cDNA 4930526M16 gene [Source:MGI Symbol;Acc:MGI:1922486]	-
ENSMUSG00000098360	1.38777878078145e-17	15.7598283303548	-6.99419854490442	0.000193974217156757	0.00909314011507842	4930535O05Rik	8	87458444	87459435	+	419	lincRNA	RIKEN cDNA 4930535O05 gene [Source:MGI Symbol;Acc:MGI:1922487]	-
ENSMUSG00000079156	1.38777878078145e-17	15.7598283303548	-6.99419854490442	0.000193974217156757	0.00909314011507842	Smok3b	5	138021429	138050636	+	2593	protein_coding	sperm motility kinase 3B [Source:MGI Symbol;Acc:MGI:3615348]	-
ENSMUSG00000106484	1.38777878078145e-17	15.7598283303548	-6.99419854490442	0.000193974217156757	0.00909314011507842	Gm17833	5	114108926	114109990	+	1065	processed_pseudogene	predicted gene, 17833 [Source:MGI Symbol;Acc:MGI:5010018]	-
ENSMUSG00000109636	1.38777878078145e-17	15.7598283303548	-6.99419854490442	0.000193974217156757	0.00909314011507842	Gm45644	8	57696723	57699462	+	2740	TEC	predicted gene 45644 [Source:MGI Symbol;Acc:MGI:5791480]	-
ENSMUSG00000041991	1.38777878078145e-17	15.7598283303548	-6.99419854490442	0.000193974217156757	0.00909314011507842	Hrnr	3	93319749	93333570	+	11187	protein_coding	hornerin [Source:MGI Symbol;Acc:MGI:3046938]	-
ENSMUSG00000093535	15.1022975814647	66.7675445324485	-2.13596147689227	0.000204204616387162	0.00954481779896597	4930533I22Rik	6	57476697	57497671	+	2564	antisense	RIKEN cDNA 4930533I22 gene [Source:MGI Symbol;Acc:MGI:3612486]	-
ENSMUSG00000022683	77.6419435369433	254.104770700575	-1.70906441600749	0.000204237797324551	0.00954481779896597	Pla2g10	16	13715057	13730983	-	1504	protein_coding	phospholipase A2, group X [Source:MGI Symbol;Acc:MGI:1347522]	-
ENSMUSG00000110665	47.4503900474091	165.073223762735	-1.79616968344171	0.000206214652174964	0.00962240013689534	Gm31786	8	47744712	47750134	-	1082	lincRNA	predicted gene, 31786 [Source:MGI Symbol;Acc:MGI:5590945]	-
ENSMUSG00000030762	337.504915811157	106.64626707643	1.66081213550318	0.000209695324602335	0.00976980809117351	Aqp8	7	123462291	123468004	+	1581	protein_coding	aquaporin 8 [Source:MGI Symbol;Acc:MGI:1195271]	-
ENSMUSG00000097661	8.63269295393255	47.2918840184487	-2.43808916955041	0.000214400666297697	0.00994135668614985	Gm26763	4	145601963	145711968	-	1093	lincRNA	predicted gene, 26763 [Source:MGI Symbol;Acc:MGI:5477257]	-
ENSMUSG00000044457	57.1548183340468	194.750406549283	-1.76666914727668	0.000214780246920592	0.00994135668614985	Stk-ps2	1	46020072	46030469	-	4667	transcribed_processed_pseudogene	serine/threonine kinase 2 [Source:MGI Symbol;Acc:MGI:3643324]	-
ENSMUSG00000056870	28.0415324930792	2.77591077900805	3.27608539309285	0.000214972137809741	0.00994135668614985	Gulp1	1	44551511	44796838	+	3758	protein_coding	GULP, engulfment adaptor PTB domain containing 1 [Source:MGI Symbol;Acc:MGI:1920407]	-
ENSMUSG00000061080	28.0415324930792	3.70335451457724	2.87659693161754	0.000214972137809741	0.00994135668614985	Lsamp	16	39984361	42181679	+	17213	protein_coding	limbic system-associated membrane protein [Source:MGI Symbol;Acc:MGI:1261760]	-
ENSMUSG00000089992	76.5636738222433	250.39512297877	-1.70800371969554	0.000215013705856419	0.00994135668614985	G6pd2	5	61808816	61811163	+	2348	protein_coding	glucose-6-phosphate dehydrogenase 2 [Source:MGI Symbol;Acc:MGI:105977]	-
ENSMUSG00000062554	227.521420212491	693.698015222616	-1.60782856963988	0.000217485569162025	0.0100403634261928	Gm12751	4	34354043	34354423	+	381	processed_pseudogene	predicted gene 12751 [Source:MGI Symbol;Acc:MGI:3651049]	-
ENSMUSG00000017754	180.077558645637	53.7837715571748	1.74081806725662	0.000218143322256377	0.0100554471929924	Pltp	2	164839518	164857711	-	2562	protein_coding	phospholipid transfer protein [Source:MGI Symbol;Acc:MGI:103151]	-
ENSMUSG00000027364	144.49466187497	449.788684816456	-1.63747172221535	0.000220692777787215	0.0101575522891549	Usp50	2	126709096	126783470	-	3105	protein_coding	ubiquitin specific peptidase 50 [Source:MGI Symbol;Acc:MGI:1922333]	-
ENSMUSG00000007655	221.051802763444	67.6949568082534	1.70525083014848	0.000221488800662967	0.0101787674701043	Cav1	6	17306335	17341452	+	3444	protein_coding	caveolin 1, caveolae protein [Source:MGI Symbol;Acc:MGI:102709]	-
ENSMUSG00000051618	552.080556753588	1638.73073842497	-1.5694346354689	0.000225949046274869	0.0103680576717397	Ubqln3	7	104140623	104143279	-	2376	protein_coding	ubiquilin 3 [Source:MGI Symbol;Acc:MGI:3045291]	-
ENSMUSG00000061928	5.39790957219972	38.0177570297261	-2.78993490655197	0.000231228602128592	0.0105783603115365	Dsg1b	18	20376729	20410196	+	3965	protein_coding	desmoglein 1 beta [Source:MGI Symbol;Acc:MGI:2664357]	-
ENSMUSG00000054967	38.824231227825	6.48564499700841	2.5571933978653	0.000231228602128592	0.0105783603115365	Zfp647	15	76910371	76925448	-	2669	protein_coding	zinc finger protein 647 [Source:MGI Symbol;Acc:MGI:3052806]	zf-C2H2
ENSMUSG00000096586	57.1548183340468	12.050163809702	2.23322081246396	0.000232645856567584	0.0106271927593286	Gm22918	10	100139501	100139610	+	110	miRNA	predicted gene, 22918 [Source:MGI Symbol;Acc:MGI:5452695]	-
ENSMUSG00000055826	191.938524104513	584.263410909349	-1.60540998398854	0.000234136058645589	0.0106792057860016	Tescl	7	24333082	24333936	-	855	protein_coding	tescalcin-like [Source:MGI Symbol;Acc:MGI:1916551]	-
ENSMUSG00000015852	60.3896276747986	12.9775805804339	2.20662673564426	0.000236256380985431	0.0107597602476678	Fcrls	3	87250758	87263738	-	2334	protein_coding	Fc receptor-like S, scavenger receptor [Source:MGI Symbol;Acc:MGI:1933397]	-
ENSMUSG00000086608	2.16318960260118	24.1065584832596	-3.40937692101033	0.000240916306377722	0.0109228576699046	4930562D21Rik	9	79688776	79690907	+	1750	antisense	RIKEN cDNA 4930562D21 gene [Source:MGI Symbol;Acc:MGI:1922574]	-
ENSMUSG00000054065	2.16318960260118	24.1065584832596	-3.40937692101033	0.000240916306377722	0.0109228576699046	Pkp3	7	141078218	141090510	+	3616	protein_coding	plakophilin 3 [Source:MGI Symbol;Acc:MGI:1891830]	-
ENSMUSG00000073069	24.8067230144775	1.84845561913839	3.65439866265821	0.000240916306377722	0.0109228576699046	Mageb2	X	91331690	91333360	+	1655	protein_coding	melanoma antigen, family B, 2 [Source:MGI Symbol;Acc:MGI:105117]	-
ENSMUSG00000061878	193.016793689124	58.420833604391	1.72182845836797	0.000243513892192393	0.0110241751164357	Sphk1	11	116530925	116536674	+	4774	protein_coding	sphingosine kinase 1 [Source:MGI Symbol;Acc:MGI:1316649]	-
ENSMUSG00000096001	17.2588357804308	74.1868425122849	-2.09652826730025	0.000244075357549803	0.0110331505004321	2610528A11Rik	14	37102140	37114022	-	828	protein_coding	RIKEN cDNA 2610528A11 gene [Source:MGI Symbol;Acc:MGI:1917295]	-
ENSMUSG00000105264	1.08496237648908	19.4694879425587	-4.02626826232503	0.000248026657712711	0.0111951051728663	Gm42716	5	44068198	44090854	-	2313	processed_transcript	predicted gene 42716 [Source:MGI Symbol;Acc:MGI:5662853]	-
ENSMUSG00000015950	31.2763420892085	4.63078963898283	2.7209598513423	0.000252157268453525	0.0113646607474966	Ncf1	5	134220053	134229625	-	3663	protein_coding	neutrophil cytosolic factor 1 [Source:MGI Symbol;Acc:MGI:97283]	-
ENSMUSG00000028441	264.182585597584	791.076264662742	-1.58187501798243	0.000257108056343449	0.0115706243371036	1110017D15Rik	4	41505009	41517333	-	1421	protein_coding	RIKEN cDNA 1110017D15 gene [Source:MGI Symbol;Acc:MGI:1920971]	-
ENSMUSG00000027071	118.616190947846	368.176436805528	-1.63317276797025	0.00025904468803461	0.0116233389784747	P2rx3	2	84998583	85037462	-	2789	protein_coding	purinergic receptor P2X, ligand-gated ion channel, 3 [Source:MGI Symbol;Acc:MGI:1097160]	-
ENSMUSG00000042286	369.853002517978	119.630035779725	1.62725704938649	0.00025904468803461	0.0116233389784747	Stab1	14	31139013	31168641	-	10288	protein_coding	stabilin 1 [Source:MGI Symbol;Acc:MGI:2178742]	-
ENSMUSG00000032285	398.966280499496	1177.80702597439	-1.56149759596711	0.000262152358870423	0.011745430981426	Dnaja4	9	54698873	54716315	+	3589	protein_coding	DnaJ heat shock protein family (Hsp40) member A4 [Source:MGI Symbol;Acc:MGI:1927638]	-
ENSMUSG00000029074	601.680955980939	1763.00393246966	-1.55078892753188	0.000265037518553638	0.0118572086908746	Ttll10	4	156034840	156059414	-	3985	protein_coding	tubulin tyrosine ligase-like family, member 10 [Source:MGI Symbol;Acc:MGI:1921855]	-
ENSMUSG00000056617	159.590436346766	485.957749145496	-1.60577749687326	0.000270737968990998	0.0120944224765288	4931429L15Rik	9	46303361	46319986	-	2125	protein_coding	RIKEN cDNA 4931429L15 gene [Source:MGI Symbol;Acc:MGI:1921611]	-
ENSMUSG00000019577	249.086811645047	77.8964913299671	1.67528262648185	0.000273853769995517	0.0121987850099984	Pdk4	6	5483351	5496309	-	3511	protein_coding	pyruvate dehydrogenase kinase, isoenzyme 4 [Source:MGI Symbol;Acc:MGI:1351481]	-
ENSMUSG00000020617	189.781984934067	571.279644278478	-1.58928667216373	0.000273877320894721	0.0121987850099984	1700012B07Rik	11	109787651	109828046	-	2177	protein_coding	RIKEN cDNA 1700012B07 gene [Source:MGI Symbol;Acc:MGI:1916574]	-
ENSMUSG00000049815	22.6501834951192	89.0254372452375	-1.96930795427729	0.000276315825383305	0.0122893789570551	4921511C20Rik	X	127394293	127395898	+	1606	protein_coding	RIKEN cDNA 4921511C20 gene [Source:MGI Symbol;Acc:MGI:2685229]	-
ENSMUSG00000112913	10.7892250380496	52.8563591038762	-2.28034233326124	0.000277866244055163	0.0123402673913212	Gm30853	10	65875605	65908250	-	1017	lincRNA	predicted gene, 30853 [Source:MGI Symbol;Acc:MGI:5590012]	-
ENSMUSG00000038298	181.155828235058	547.166934808781	-1.59415424770002	0.000279877375037352	0.0123882882247672	Pdzk1	3	96829284	96870926	+	3556	protein_coding	PDZ domain containing 1 [Source:MGI Symbol;Acc:MGI:1928901]	-
ENSMUSG00000031270	4.31965746520049	33.3806922791843	-2.91676327388707	0.000280170984969388	0.0123882882247672	4930513O06Rik	X	139086243	139093405	+	804	protein_coding	RIKEN cDNA 4930513O06 gene [Source:MGI Symbol;Acc:MGI:1922375]	-
ENSMUSG00000048628	4.31965746520049	33.3806922791843	-2.91676327388707	0.000280170984969388	0.0123882882247672	4930542C16Rik	14	24597266	24617467	-	2157	lincRNA	RIKEN cDNA 4930542C16 gene [Source:MGI Symbol;Acc:MGI:1922413]	-
ENSMUSG00000049008	252.321620352341	751.197553001571	-1.57350448579676	0.000280762246320697	0.0123963877274474	BB014433	8	15041444	15046078	-	1780	protein_coding	expressed sequence BB014433 [Source:MGI Symbol;Acc:MGI:2142823]	-
ENSMUSG00000024663	610.307112364205	1779.69734659384	-1.54385144292733	0.000282548131802828	0.0124571329459717	Rab3il1	19	10001669	10038380	+	4543	protein_coding	RAB3A interacting protein (rabin3)-like 1 [Source:MGI Symbol;Acc:MGI:1922010]	-
ENSMUSG00000087230	17.2588357804308	73.2594302912851	-2.07841154933692	0.000283294196946643	0.012471924377751	Mroh3	1	136181652	136212828	-	3230	protein_coding	maestro heat-like repeat family member 3 [Source:MGI Symbol;Acc:MGI:1923672]	-
ENSMUSG00000039555	239.382385511805	713.173665120603	-1.57448928501365	0.000283880296607005	0.012477612991389	Cylc2	4	51216678	51230272	+	1931	protein_coding	cylicin, basic protein of sperm head cytoskeleton 2 [Source:MGI Symbol;Acc:MGI:1922164]	-
ENSMUSG00000097706	14.0240288329998	62.1304830122807	-2.13833291291374	0.000284244928401132	0.012477612991389	E030037K01Rik	8	47713266	47715021	+	1756	antisense	RIKEN cDNA E030037K01 gene [Source:MGI Symbol;Acc:MGI:3704310]	-
ENSMUSG00000079018	65.7809764875263	15.7598283303548	2.05208053100618	0.000284711063949466	0.012480040389023	Ly6c1	15	75044018	75048830	-	1677	protein_coding	lymphocyte antigen 6 complex, locus C1 [Source:MGI Symbol;Acc:MGI:96882]	-
ENSMUSG00000000411	166.060053936876	500.796339622255	-1.59186982533257	0.000286729810673035	0.0125504199694738	Tssk3	4	129489014	129491022	-	1280	protein_coding	testis-specific serine kinase 3 [Source:MGI Symbol;Acc:MGI:1929914]	-
ENSMUSG00000114883	3.24141525391032	26.8887994165082	-3.00770691471277	0.000299754928075749	0.0130696598789957	Gm48860	14	14328004	14347264	-	1104	antisense	predicted gene, 48860 [Source:MGI Symbol;Acc:MGI:6098601]	-
ENSMUSG00000114916	5.39790957219972	37.0903441613494	-2.75442883798298	0.000300743728986339	0.0130696598789957	4930572O13Rik	14	25139795	25143241	-	774	lincRNA	RIKEN cDNA 4930572O13 gene [Source:MGI Symbol;Acc:MGI:1923112]	-
ENSMUSG00000099747	5.39790957219972	37.0903441613494	-2.75442883798298	0.000300743728986339	0.0130696598789957	1700025K24Rik	17	54352583	54370074	-	740	lincRNA	RIKEN cDNA 1700025K24 gene [Source:MGI Symbol;Acc:MGI:1916668]	-
ENSMUSG00000021760	37.7459613558665	6.48564499700841	2.51668334305762	0.000300743728986339	0.0130696598789957	Gpx8	13	113042753	113046410	-	1048	protein_coding	glutathione peroxidase 8 (putative) [Source:MGI Symbol;Acc:MGI:1916840]	-
ENSMUSG00000040747	37.7459613558665	6.48564499700841	2.51668334305762	0.000300743728986339	0.0130696598789957	Cd53	3	106759921	106790149	-	1742	protein_coding	CD53 antigen [Source:MGI Symbol;Acc:MGI:88341]	-
ENSMUSG00000066500	106.755224873114	329.225136409385	-1.62374537159056	0.000303159634109768	0.0131558288647892	Izumo2	7	44708742	44719844	+	724	protein_coding	IZUMO family member 2 [Source:MGI Symbol;Acc:MGI:1922760]	-
ENSMUSG00000095110	43.1373106757479	145.597572126747	-1.75232812813871	0.000311466633264509	0.0133917154422064	1700003E24Rik	X	93156154	93156873	+	577	lincRNA	RIKEN cDNA 1700003E24 gene [Source:MGI Symbol;Acc:MGI:1916607]	-
ENSMUSG00000020226	33.4328818448124	119.630035779725	-1.8357277800703	0.000312398160676371	0.0133917154422064	Slc5a4b	10	76057494	76110961	-	3202	protein_coding	solute carrier family 5 (neutral amino acid transporters, system A), member 4b [Source:MGI Symbol;Acc:MGI:1890478]	-
ENSMUSG00000074454	1.38777878078145e-17	14.8324127752407	-6.90744280972224	0.00031520810287973	0.0133917154422064	Defb33	8	20892669	20897723	+	424	protein_coding	defensin beta 33 [Source:MGI Symbol;Acc:MGI:3647176]	-
ENSMUSG00000097962	1.38777878078145e-17	14.8324127752407	-6.90744280972224	0.00031520810287973	0.0133917154422064	1700034G24Rik	5	112582936	112589996	-	1081	lincRNA	RIKEN cDNA 1700034G24 gene [Source:MGI Symbol;Acc:MGI:1914575]	-
ENSMUSG00000115727	1.38777878078145e-17	14.8324127752407	-6.90744280972224	0.00031520810287973	0.0133917154422064	4930432J09Rik	14	103977628	104027142	-	3301	lincRNA	RIKEN cDNA 4930432J09 gene [Source:MGI Symbol;Acc:MGI:1921127]	-
ENSMUSG00000115962	1.38777878078145e-17	14.8324127752407	-6.90744280972224	0.00031520810287973	0.0133917154422064	4930588D02Rik	15	80227951	80228414	-	464	TEC	RIKEN cDNA 4930588D02 gene [Source:MGI Symbol;Acc:MGI:1925476]	-
ENSMUSG00000095316	1.38777878078145e-17	14.8324127752407	-6.90744280972224	0.00031520810287973	0.0133917154422064	Gm21876	X	21174439	21175653	-	282	protein_coding	predicted gene, 21876 [Source:MGI Symbol;Acc:MGI:5434040]	-
ENSMUSG00000113086	1.38777878078145e-17	14.8324127752407	-6.90744280972224	0.00031520810287973	0.0133917154422064	Gm47376	12	41342820	41348090	-	690	antisense	predicted gene, 47376 [Source:MGI Symbol;Acc:MGI:6096292]	-
ENSMUSG00000079602	1.38777878078145e-17	14.8324127752407	-6.90744280972224	0.00031520810287973	0.0133917154422064	9230102O04Rik	2	9883041	9889540	-	935	protein_coding	RIKEN cDNA 9230102O04 gene [Source:MGI Symbol;Acc:MGI:1924932]	-
ENSMUSG00000060063	15.1022975814647	1.38777878078145e-17	6.93202869979929	0.00031520810287973	0.0133917154422064	Alox5ap	5	149264767	149288153	+	1420	protein_coding	arachidonate 5-lipoxygenase activating protein [Source:MGI Symbol;Acc:MGI:107505]	-
ENSMUSG00000109049	1.38777878078145e-17	14.8324127752407	-6.90744280972224	0.00031520810287973	0.0133917154422064	4930479H17Rik	7	30347645	30353321	-	292	lincRNA	RIKEN cDNA 4930479H17 gene [Source:MGI Symbol;Acc:MGI:1925421]	-
ENSMUSG00000069922	1.38777878078145e-17	14.8324127752407	-6.90744280972224	0.00031520810287973	0.0133917154422064	Ces3a	8	105048601	105058413	+	2627	protein_coding	carboxylesterase 3A [Source:MGI Symbol;Acc:MGI:102773]	-
ENSMUSG00000098931	15.1022975814647	1.38777878078145e-17	6.93202869979929	0.00031520810287973	0.0133917154422064	Mir8099-2	12	93927338	93927464	+	127	miRNA	microRNA 8099-2 [Source:MGI Symbol;Acc:MGI:5531074]	-
ENSMUSG00000098050	1.38777878078145e-17	14.8324127752407	-6.90744280972224	0.00031520810287973	0.0133917154422064	Gm5345	8	40853828	40855027	-	1014	processed_pseudogene	predicted gene 5345 [Source:MGI Symbol;Acc:MGI:3644320]	-
ENSMUSG00000113135	15.1022975814647	1.38777878078145e-17	6.93202869979929	0.00031520810287973	0.0133917154422064	Gm48170	13	65615824	65620243	-	478	lincRNA	predicted gene, 48170 [Source:MGI Symbol;Acc:MGI:6097545]	-
ENSMUSG00000037071	163.903514742618	49.1467091219607	1.73488568202368	0.000317397347409062	0.0134658927684987	Scd1	19	44394451	44407709	-	4836	protein_coding	stearoyl-Coenzyme A desaturase 1 [Source:MGI Symbol;Acc:MGI:98239]	-
ENSMUSG00000025964	180.077558645637	55.6385964180894	1.69201965075201	0.000321737150705945	0.0136309754909268	Adam23	1	63445891	63596276	+	17907	protein_coding	a disintegrin and metallopeptidase domain 23 [Source:MGI Symbol;Acc:MGI:1345162]	-
ENSMUSG00000041255	18.337105130199	76.0416669339721	-2.04523918333107	0.000326079251456248	0.0137956955731009	Tmco5b	2	113285732	113297190	+	1237	protein_coding	transmembrane and coiled-coil domains 5B [Source:MGI Symbol;Acc:MGI:1922525]	-
ENSMUSG00000042842	73.328864658818	18.5420733672053	1.97575831678706	0.000329003110476144	0.0139000382293934	Serpinb6b	13	32965209	32979067	+	2262	protein_coding	serine (or cysteine) peptidase inhibitor, clade B, member 6b [Source:MGI Symbol;Acc:MGI:894688]	-
ENSMUSG00000110275	29.1198023502619	104.791442937188	-1.84340706428159	0.000330313035275089	0.0139359987118769	Gm5905	7	141177885	141178464	-	580	processed_pseudogene	predicted gene 5905 [Source:MGI Symbol;Acc:MGI:3647422]	-
ENSMUSG00000068252	16.1805665830928	69.5497813342055	-2.09599983404071	0.000331776007050027	0.0139783075813574	Apol7b	15	77422209	77447492	-	2437	protein_coding	apolipoprotein L 7b [Source:MGI Symbol;Acc:MGI:3583950]	-
ENSMUSG00000107305	16.1805665830928	66.7675445324485	-2.03721367103187	0.000334323461926911	0.0140661271509055	Gm43262	13	53403950	53414830	-	1219	lincRNA	predicted gene 43262 [Source:MGI Symbol;Acc:MGI:5663399]	-
ENSMUSG00000026809	283.591437772293	827.245328713081	-1.54412856608147	0.000341870744996021	0.0143637726427996	Spaca9	2	28692080	28699727	-	747	protein_coding	sperm acrosome associated 9 [Source:MGI Symbol;Acc:MGI:1917237]	-
ENSMUSG00000050087	2.16318960260118	22.2517306717242	-3.29451785245391	0.000348533929492388	0.0145431527145471	Cby3	11	50354462	50359699	+	731	protein_coding	chibby family member 3 [Source:MGI Symbol;Acc:MGI:1923903]	-
ENSMUSG00000036949	2.16318960260118	22.2517306717242	-3.29451785245391	0.000348533929492388	0.0145431527145471	Slc39a12	2	14388316	14494977	+	2998	protein_coding	solute carrier family 39 (zinc transporter), member 12 [Source:MGI Symbol;Acc:MGI:2139274]	-
ENSMUSG00000021091	23.7284532367091	1.84845561913839	3.59059623027159	0.000348533929492388	0.0145431527145471	Serpina3n	12	104406729	104414329	+	2064	protein_coding	serine (or cysteine) peptidase inhibitor, clade A, member 3N [Source:MGI Symbol;Acc:MGI:105045]	-
ENSMUSG00000065047	2.16318960260118	22.2517306717242	-3.29451785245391	0.000348533929492388	0.0145431527145471	Gm24045	4	114987964	114988061	+	98	misc_RNA	predicted gene, 24045 [Source:MGI Symbol;Acc:MGI:5453822]	-
ENSMUSG00000062432	2.16318960260118	22.2517306717242	-3.29451785245391	0.000348533929492388	0.0145431527145471	Cyp26c1	19	37685581	37693398	+	1747	protein_coding	cytochrome P450, family 26, subfamily c, polypeptide 1 [Source:MGI Symbol;Acc:MGI:2679699]	-
ENSMUSG00000055692	141.259853039874	424.748563317024	-1.58749584735274	0.000351572203938682	0.0146498063635739	Tmem191c	16	17276077	17283229	+	2878	protein_coding	transmembrane protein 191C [Source:MGI Symbol;Acc:MGI:107238]	-
ENSMUSG00000046723	197.329872023622	582.408587105207	-1.56088286983625	0.000353371383566912	0.0147046061898796	Adam24	8	40675077	40682199	+	2887	protein_coding	a disintegrin and metallopeptidase domain 24 (testase 1) [Source:MGI Symbol;Acc:MGI:105984]	-
ENSMUSG00000036667	170.37313231844	51.9289466344531	1.71145832391422	0.000354768994544532	0.0147425687377281	Tcaf1	6	42668002	42710088	-	9638	protein_coding	TRPM8 channel-associated factor 1 [Source:MGI Symbol;Acc:MGI:1914665]	-
ENSMUSG00000021203	292.217594278745	848.57580237808	-1.53763979516671	0.000364973879374603	0.0151459173958502	Otub2	12	103388682	103406350	+	3695	protein_coding	OTU domain, ubiquitin aldehyde binding 2 [Source:MGI Symbol;Acc:MGI:1915399]	-
ENSMUSG00000022249	285.747976899747	827.245328713081	-1.53320378961842	0.00037209849719028	0.0153997840313865	Ttc23l	15	10500102	10558668	-	2182	protein_coding	tetratricopeptide repeat domain 23-like [Source:MGI Symbol;Acc:MGI:1923027]	-
ENSMUSG00000091903	33.4328818448124	5.55821917727173	2.56007911323763	0.000372105259868903	0.0153997840313865	Gm6460	5	11594913	11599784	+	1168	protein_coding	predicted gene 6460 [Source:MGI Symbol;Acc:MGI:3644247]	-
ENSMUSG00000085240	1.08496237648908	18.5420733672053	-3.95633759450689	0.000376589119844499	0.0155641465217909	Gm12119	11	33695894	33697908	+	700	antisense	predicted gene 12119 [Source:MGI Symbol;Acc:MGI:3652283]	-
ENSMUSG00000041791	217.816994035166	635.271065491612	-1.54377063449189	0.000377994021100468	0.0156009842105556	Capza3	6	140041252	140042778	+	1527	protein_coding	capping protein (actin filament) muscle Z-line, alpha 3 [Source:MGI Symbol;Acc:MGI:106221]	-
ENSMUSG00000059288	419.453402016684	1202.84714718633	-1.51962152482474	0.000378610277122273	0.015602515760102	Cdyl	13	35659833	35874063	+	4392	protein_coding	chromodomain protein, Y chromosome-like [Source:MGI Symbol;Acc:MGI:1339956]	-
ENSMUSG00000074743	118.616190947846	34.3081053162939	1.78562632537977	0.000379058387298129	0.015602515760102	Thbd	2	148404466	148408188	-	3723	protein_coding	thrombomodulin [Source:MGI Symbol;Acc:MGI:98736]	-
ENSMUSG00000108924	5.39790957219972	36.1629312546286	-2.71802683587848	0.00039193761061711	0.0160890389158324	4933436H12Rik	7	68417402	68427362	+	1614	lincRNA	RIKEN cDNA 4933436H12 gene [Source:MGI Symbol;Acc:MGI:1918494]	-
ENSMUSG00000024292	36.6676914808373	6.48564499700841	2.47500284447396	0.00039193761061711	0.0160890389158324	Cyp4f14	17	32905071	32917342	-	2405	protein_coding	cytochrome P450, family 4, subfamily f, polypeptide 14 [Source:MGI Symbol;Acc:MGI:1927669]	-
ENSMUSG00000028980	295.452402966422	97.3721462638093	1.59998533010528	0.000393028423084704	0.016112043735552	H6pd	4	149979475	150009023	-	5236	protein_coding	hexose-6-phosphate dehydrogenase (glucose 1-dehydrogenase) [Source:MGI Symbol;Acc:MGI:2140356]	-
ENSMUSG00000024207	343.974533158383	985.832763271163	-1.51873723324715	0.000396445018224472	0.0162302025857207	Acsbg2	17	56843103	56874447	-	2609	protein_coding	acyl-CoA synthetase bubblegum family member 2 [Source:MGI Symbol;Acc:MGI:3587728]	-
ENSMUSG00000027459	146.651201094227	433.095270487655	-1.56156956628149	0.000405989479207979	0.0165985765947521	Fam110a	2	151969398	151980219	-	2207	protein_coding	family with sequence similarity 110, member A [Source:MGI Symbol;Acc:MGI:1921097]	-
ENSMUSG00000039153	11.8674924339625	53.7837715571748	-2.16937084585194	0.000411285025634287	0.0167924801393719	Runx2	17	44495987	44814797	-	8837	protein_coding	runt related transcription factor 2 [Source:MGI Symbol;Acc:MGI:99829]	Runt
ENSMUSG00000047565	9.71095844016879	47.2918840184487	-2.27044927284143	0.000415551720142329	0.0169439122184746	Acot10	15	20665214	20666750	-	1537	protein_coding	acyl-CoA thioesterase 10 [Source:MGI Symbol;Acc:MGI:1928940]	-
ENSMUSG00000053909	25.8849928205108	2.77591077900805	3.16114023975922	0.000419448279039527	0.0170798664509165	Rhox10	X	38066475	38071691	+	763	protein_coding	reproductive homeobox 10 [Source:MGI Symbol;Acc:MGI:3580249]	Homeobox
ENSMUSG00000020120	173.607941098816	54.711183995031	1.66346232197711	0.00042516004219887	0.0172892725594044	Plek	11	16971206	17052381	-	4486	protein_coding	pleckstrin [Source:MGI Symbol;Acc:MGI:1860485]	-
ENSMUSG00000001558	617.854999198668	1739.8186350745	-1.49342938802191	0.000432595113732043	0.017568103970372	Klhl10	11	100441917	100457022	+	2161	protein_coding	kelch-like 10 [Source:MGI Symbol;Acc:MGI:2181067]	-
ENSMUSG00000073380	216.738724458492	625.069534579717	-1.52757554312682	0.000434966131365756	0.0176408093090755	Arrdc5	17	56294111	56300286	-	1056	protein_coding	arrestin domain containing 5 [Source:MGI Symbol;Acc:MGI:1924170]	-
ENSMUSG00000027082	74.4071343832596	19.4694879425587	1.92685378030396	0.000436041255650125	0.0176608336305118	Tfpi	2	84432855	84476775	-	5463	protein_coding	tissue factor pathway inhibitor [Source:MGI Symbol;Acc:MGI:1095418]	-
ENSMUSG00000027848	214.582185304252	69.5497813342055	1.62349643691767	0.000448020293607887	0.0181218541397161	Olfml3	3	103722222	103738001	-	6161	protein_coding	olfactomedin-like 3 [Source:MGI Symbol;Acc:MGI:1914877]	-
ENSMUSG00000045680	105.676955220741	30.5984528573832	1.7835883600787	0.000449119488717202	0.0181421578573969	Tcf21	10	22817281	22820174	-	2349	protein_coding	transcription factor 21 [Source:MGI Symbol;Acc:MGI:1202715]	bHLH
ENSMUSG00000040919	124.007539109074	365.394201068421	-1.55816862091086	0.000458746429089962	0.0184824986276723	4930505A04Rik	11	30426006	30471827	-	990	protein_coding	RIKEN cDNA 4930505A04 gene [Source:MGI Symbol;Acc:MGI:1922337]	-
ENSMUSG00000071937	75.4854041043746	232.774296242176	-1.62321661219839	0.000458761693559763	0.0184824986276723	Adam25	8	40752208	40756176	+	2621	protein_coding	a disintegrin and metallopeptidase domain 25 (testase 2) [Source:MGI Symbol;Acc:MGI:1345157]	-
ENSMUSG00000020633	38.824231227825	129.831568057322	-1.73868147352355	0.000460297679764452	0.0185198180373573	Dcdc2c	12	28437795	28552399	-	3583	protein_coding	doublecortin domain containing 2C [Source:MGI Symbol;Acc:MGI:1915761]	-
ENSMUSG00000044694	124.007539109074	37.0903441613494	1.73760775620029	0.000477659122668403	0.0191814161818337	2010007H06Rik	9	51278513	51284210	+	4934	antisense	RIKEN cDNA 2010007H06 gene [Source:MGI Symbol;Acc:MGI:1917099]	-
ENSMUSG00000039323	544.532669910719	189.185934824416	1.52452998727521	0.000478004149509435	0.0191814161818337	Igfbp2	1	72824503	72852474	+	1847	protein_coding	insulin-like growth factor binding protein 2 [Source:MGI Symbol;Acc:MGI:96437]	-
ENSMUSG00000084234	105.676955220741	314.38654573213	-1.57186699627781	0.000479339729233527	0.0192096345051805	4933405O20Rik	7	50599190	50600530	+	1341	protein_coding	RIKEN cDNA 4933405O20 gene [Source:MGI Symbol;Acc:MGI:2142174]	-
ENSMUSG00000063428	14.0240288329998	58.420833604391	-2.04970701526479	0.000480428696158863	0.0192279084363871	Ddo	10	40630011	40681847	+	8925	protein_coding	D-aspartate oxidase [Source:MGI Symbol;Acc:MGI:1925528]	-
ENSMUSG00000050621	760.186579380702	268.015949624225	1.50355524907907	0.000491458691385374	0.0196351182183098	Rps27rt	9	114982366	114982739	-	374	protein_coding	ribosomal protein S27, retrogene [Source:MGI Symbol;Acc:MGI:3704345]	-
ENSMUSG00000009647	48.5286598774953	156.726515970023	-1.68903618828085	0.000491896005666582	0.0196351182183098	Mcu	10	59446984	59616692	-	6936	protein_coding	mitochondrial calcium uniporter [Source:MGI Symbol;Acc:MGI:3026965]	-
ENSMUSG00000042498	132.633696106829	39.8725826601453	1.73053842672279	0.000492925668236799	0.0196503976693297	D330045A20Rik	X	139480367	139554582	+	3740	protein_coding	RIKEN cDNA D330045A20 gene [Source:MGI Symbol;Acc:MGI:2147848]	-
ENSMUSG00000030345	60.3896276747986	189.185934824416	-1.64560985729788	0.000498186590808776	0.0198204421599366	Dyrk4	6	126876020	126921839	-	2490	protein_coding	dual-specificity tyrosine-(Y)-phosphorylation regulated kinase 4 [Source:MGI Symbol;Acc:MGI:1330292]	-
ENSMUSG00000047441	228.599689786399	651.964479706661	-1.51151403952747	0.000498496158613147	0.0198204421599366	Antxrl	14	34052707	34076405	+	2821	protein_coding	anthrax toxin receptor-like [Source:MGI Symbol;Acc:MGI:1925726]	-
ENSMUSG00000112969	50.6851995221014	11.1227464718197	2.17453748633053	0.000506342842161889	0.0200609295780295	Gm48496	13	16431525	16431780	-	256	processed_pseudogene	predicted gene, 48496 [Source:MGI Symbol;Acc:MGI:6098022]	-
ENSMUSG00000107563	2.16318960260118	21.3243165774658	-3.23346657915552	0.000506525759171367	0.0200609295780295	4930587E11Rik	6	102266100	102336674	+	981	antisense	RIKEN cDNA 4930587E11 gene [Source:MGI Symbol;Acc:MGI:1923143]	-
ENSMUSG00000107668	2.16318960260118	21.3243165774658	-3.23346657915552	0.000506525759171367	0.0200609295780295	Gm44424	6	5279655	5281480	+	1826	TEC	predicted gene, 44424 [Source:MGI Symbol;Acc:MGI:5690816]	-
ENSMUSG00000026778	144.49466187497	419.184091867468	-1.53583892780355	0.000516048031669076	0.0201965888417166	Prkcq	2	11172108	11301222	+	7081	protein_coding	protein kinase C, theta [Source:MGI Symbol;Acc:MGI:97601]	-
ENSMUSG00000021590	140.181583426458	408.98256087119	-1.5439886243994	0.000516587930812784	0.0201965888417166	Spata9	13	75967150	75998972	+	1677	protein_coding	spermatogenesis associated 9 [Source:MGI Symbol;Acc:MGI:1922821]	-
ENSMUSG00000106572	1.38777878078145e-17	13.9049968779082	-6.81513437346336	0.000517264579084685	0.0201965888417166	4933417G07Rik	3	55847105	55848400	+	1296	transcribed_processed_pseudogene	RIKEN cDNA 4933417G07 gene [Source:MGI Symbol;Acc:MGI:1918432]	-
ENSMUSG00000102816	1.38777878078145e-17	13.9049968779082	-6.81513437346336	0.000517264579084685	0.0201965888417166	Gm37814	2	4138984	4142627	+	3644	sense_intronic	predicted gene, 37814 [Source:MGI Symbol;Acc:MGI:5611042]	-
ENSMUSG00000113628	1.38777878078145e-17	13.9049968779082	-6.81513437346336	0.000517264579084685	0.0201965888417166	1700020D12Rik	12	26572108	26602309	-	426	lincRNA	RIKEN cDNA 1700020D12 gene [Source:MGI Symbol;Acc:MGI:1916687]	-
ENSMUSG00000113463	1.38777878078145e-17	13.9049968779082	-6.81513437346336	0.000517264579084685	0.0201965888417166	4930520P13Rik	13	70232822	70248122	+	505	lincRNA	RIKEN cDNA 4930520P13 gene [Source:MGI Symbol;Acc:MGI:1922336]	-
ENSMUSG00000057606	1.38777878078145e-17	13.9049968779082	-6.81513437346336	0.000517264579084685	0.0201965888417166	Colq	14	31523082	31591343	-	3803	protein_coding	collagen-like tail subunit (single strand of homotrimer) of asymmetric acetylcholinesterase [Source:MGI Symbol;Acc:MGI:1338761]	-
ENSMUSG00000046006	1.38777878078145e-17	13.9049968779082	-6.81513437346336	0.000517264579084685	0.0201965888417166	Gapt	13	110352616	110357199	-	2081	protein_coding	Grb2-binding adaptor, transmembrane [Source:MGI Symbol;Acc:MGI:3608341]	-
ENSMUSG00000090798	14.0240288329998	1.38777878078145e-17	6.82602203966501	0.000517264579084685	0.0201965888417166	Gm8046	14	43635674	43638776	+	616	unprocessed_pseudogene	predicted gene 8046 [Source:MGI Symbol;Acc:MGI:3643918]	-
ENSMUSG00000093987	14.0240288329998	1.38777878078145e-17	6.82602203966501	0.000517264579084685	0.0201965888417166	Gm21704	Y	3367147	3410167	-	1648	protein_coding	predicted gene, 21704 [Source:MGI Symbol;Acc:MGI:5435059]	-
ENSMUSG00000096072	14.0240288329998	1.38777878078145e-17	6.82602203966501	0.000517264579084685	0.0201965888417166	Gm8914	X	91480126	91481160	+	1035	protein_coding	predicted gene 8914 [Source:MGI Symbol;Acc:MGI:3646464]	-
ENSMUSG00000035454	6.47616750912318	38.0177570297261	-2.53234423215807	0.000519431134146729	0.0202291789256092	Samt3	X	86044199	86047313	+	1048	protein_coding	spermatogenesis associated multipass transmembrane protein 3 [Source:MGI Symbol;Acc:MGI:1920745]	-
ENSMUSG00000033450	38.824231227825	7.41306823229869	2.36794961427911	0.000519431134146729	0.0202291789256092	Tagap	17	7926000	7934897	+	3080	protein_coding	T cell activation Rho GTPase activating protein [Source:MGI Symbol;Acc:MGI:3615484]	-
ENSMUSG00000020867	1866.49113170345	5123.01722903664	-1.45661062637606	0.000526713694602314	0.0204865325236037	Spata20	11	94478904	94486179	-	2874	protein_coding	spermatogenesis associated 20 [Source:MGI Symbol;Acc:MGI:2183449]	-
ENSMUSG00000056812	139.103313812158	400.635853686894	-1.52538106004609	0.000556775232022744	0.0216280834055689	St8sia3	18	64254359	64276146	+	6665	protein_coding	ST8 alpha-N-acetyl-neuraminide alpha-2,8-sialyltransferase 3 [Source:MGI Symbol;Acc:MGI:106019]	-
ENSMUSG00000030849	114.303112395518	34.3081053162939	1.73224421716859	0.000559578454692257	0.0217092141994721	Fgfr2	7	130162451	133123350	-	10328	protein_coding	fibroblast growth factor receptor 2 [Source:MGI Symbol;Acc:MGI:95523]	-
ENSMUSG00000101113	24.8067230144775	89.0254372452375	-1.83875037462338	0.000564392517424643	0.0218680503849597	1700025B11Rik	15	77558239	77561892	-	553	protein_coding	RIKEN cDNA 1700025B11 gene [Source:MGI Symbol;Acc:MGI:1923659]	-
ENSMUSG00000115284	52.8417391461113	166.000635735493	-1.64935352572452	0.000567722800111952	0.0219690643299373	Gm34678	15	51880373	51897041	-	2153	antisense	predicted gene, 34678 [Source:MGI Symbol;Acc:MGI:5593837]	-
ENSMUSG00000115153	1.08496237648908	17.6146585916777	-3.8828437835535	0.000575412462443662	0.0222100436742708	Gm49240	15	12194907	12196619	-	1187	lincRNA	predicted gene, 49240 [Source:MGI Symbol;Acc:MGI:6118707]	-
ENSMUSG00000025776	1.08496237648908	17.6146585916777	-3.8828437835535	0.000575412462443662	0.0222100436742708	Crispld1	1	17727045	17766344	+	4515	protein_coding	cysteine-rich secretory protein LCCL domain containing 1 [Source:MGI Symbol;Acc:MGI:1934666]	-
ENSMUSG00000003617	239.382385511805	80.678727879145	1.56743210519147	0.000588079757538773	0.022619539936536	Cp	3	19957054	20009145	+	9566	protein_coding	ceruloplasmin [Source:MGI Symbol;Acc:MGI:88476]	-
ENSMUSG00000027409	3.24141525391032	25.0339722229869	-2.90510632974434	0.000589000101715113	0.022619539936536	1700020A23Rik	2	130405259	130406074	+	739	protein_coding	RIKEN cDNA 1700020A23 gene [Source:MGI Symbol;Acc:MGI:1922906]	-
ENSMUSG00000109723	3.24141525391032	25.0339722229869	-2.90510632974434	0.000589000101715113	0.022619539936536	Gm5347	8	43673721	43676047	-	2327	processed_pseudogene	predicted gene 5347 [Source:MGI Symbol;Acc:MGI:3647274]	-
ENSMUSG00000051663	3.24141525391032	25.0339722229869	-2.90510632974434	0.000589000101715113	0.022619539936536	Pcdhb1	18	37264938	37267525	+	2588	protein_coding	protocadherin beta 1 [Source:MGI Symbol;Acc:MGI:2136730]	-
ENSMUSG00000045004	1607.70644127276	4368.10394642033	-1.44194039282801	0.000601668534291112	0.0230250237757221	Spata21	4	141088333	141112760	+	2629	protein_coding	spermatogenesis associated 21 [Source:MGI Symbol;Acc:MGI:3607787]	-
ENSMUSG00000041536	116.459651674402	35.2355183071525	1.72084542972656	0.000601768168440565	0.0230250237757221	Serpina3a	12	104112724	104121896	+	1864	protein_coding	serine (or cysteine) peptidase inhibitor, clade A, member 3A [Source:MGI Symbol;Acc:MGI:1921319]	-
ENSMUSG00000006344	69.0157857261314	18.5420733672053	1.88844849112133	0.000601832599595858	0.0230250237757221	Ggt5	10	75589340	75617200	+	5922	protein_coding	gamma-glutamyltransferase 5 [Source:MGI Symbol;Acc:MGI:1346063]	-
ENSMUSG00000036570	124.007539109074	38.0177570297261	1.7021016876313	0.000613705880943201	0.0234497403086939	Fxyd1	7	31051678	31057199	-	2186	protein_coding	FXYD domain-containing ion transport regulator 1 [Source:MGI Symbol;Acc:MGI:1889273]	-
ENSMUSG00000027505	266.339124730723	742.850845907349	-1.4794224904099	0.000618575283972646	0.0236061072879863	Fam209	2	172472520	172474331	+	698	protein_coding	family with sequence similarity 209 [Source:MGI Symbol;Acc:MGI:1923676]	-
ENSMUSG00000043556	49.606929702389	11.1227464718197	2.14358753761069	0.000619732653288568	0.0236206007640487	Fbxl7	15	26540459	26895580	-	6526	protein_coding	F-box and leucine-rich repeat protein 7 [Source:MGI Symbol;Acc:MGI:3052506]	-
ENSMUSG00000070802	327.800489784176	905.14792816726	-1.46502426086894	0.000631872505174652	0.0240531216662787	Pnmal2	7	16944682	16948828	+	4147	protein_coding	PNMA-like 2 [Source:MGI Symbol;Acc:MGI:3645856]	-
ENSMUSG00000116210	117.53792131179	339.426667482644	-1.5290802571339	0.000634496364920703	0.0241227735634496	Spn-ps	15	90891402	90899022	-	1349	transcribed_processed_pseudogene	sialophorin, pseudogene [Source:MGI Symbol;Acc:MGI:104964]	-
ENSMUSG00000062382	28.0415324930792	4.63078963898283	2.56407934080906	0.000636792686910997	0.0241627142378919	Ftl1-ps1	13	74399694	74407346	+	1223	protein_coding	ferritin light polypeptide 1, pseudogene 1 [Source:MGI Symbol;Acc:MGI:3779109]	-
ENSMUSG00000057286	312.704715948445	864.341804649711	-1.46647439571426	0.000637137772148383	0.0241627142378919	St6galnac2	11	116675303	116694868	-	5790	protein_coding	ST6 (alpha-N-acetyl-neuraminyl-2,3-beta-galactosyl-1,3)-N-acetylgalactosaminide alpha-2,6-sialyltransferase 2 [Source:MGI Symbol;Acc:MGI:107553]	-
ENSMUSG00000005054	240.460655083043	81.60614005096	1.55744993680408	0.000639054117127415	0.0242051707181789	Cstb	10	78425669	78427622	+	603	protein_coding	cystatin B [Source:MGI Symbol;Acc:MGI:109514]	-
ENSMUSG00000111594	46.37212021214	147.452396111159	-1.66652822661116	0.000639909250173305	0.0242073764539408	Gm3365	8	69554802	69585162	-	1480	unprocessed_pseudogene	predicted gene 3365 [Source:MGI Symbol;Acc:MGI:3781543]	-
ENSMUSG00000053194	35.5894216034042	117.775211705456	-1.72333592044052	0.000645128201740253	0.0243744519704772	Cib4	5	30485583	30545836	-	769	protein_coding	calcium and integrin binding family member 4 [Source:MGI Symbol;Acc:MGI:1920509]	-
ENSMUSG00000032377	43.1373106757479	9.26790956107855	2.20233808807736	0.000648760379174314	0.0244812348300349	Plscr4	9	92457373	92492456	+	3590	protein_coding	phospholipid scramblase 4 [Source:MGI Symbol;Acc:MGI:2143267]	-
ENSMUSG00000056223	421.609941122678	1153.69431665727	-1.45203963936431	0.000666901777507354	0.0251345847336736	Spata31	13	64917406	64923194	+	3232	protein_coding	spermatogenesis associated 31 [Source:MGI Symbol;Acc:MGI:1925374]	-
ENSMUSG00000096768	104.598685566684	31.525866053347	1.72591228595365	0.000669709115325777	0.025209112510844	Gm47283	Y	90784738	90816464	+	1124	protein_coding	predicted gene, 47283 [Source:MGI Symbol;Acc:MGI:6096131]	-
ENSMUSG00000026579	26.9632626484318	92.7350857359436	-1.77784644252905	0.000675907950168445	0.0254109601513204	F5	1	164151838	164220277	+	7430	protein_coding	coagulation factor V [Source:MGI Symbol;Acc:MGI:88382]	-
ENSMUSG00000090132	53.920008950507	166.000635735493	-1.62027509198902	0.000684133261565962	0.0256310205402579	Cypt2	X	105499772	105500639	+	697	protein_coding	cysteine-rich perinuclear theca 2 [Source:MGI Symbol;Acc:MGI:2676331]	-
ENSMUSG00000034957	166.060053936876	54.711183995031	1.59937903437063	0.000684133261565962	0.0256310205402579	Cebpa	7	35119293	35121928	+	2636	protein_coding	CCAAT/enhancer binding protein (C/EBP), alpha [Source:MGI Symbol;Acc:MGI:99480]	C/EBP
ENSMUSG00000038572	57.1548183340468	13.9049968779082	2.02873965640449	0.000684292644374004	0.0256310205402579	Bpifb5	2	154223742	154240902	+	1637	protein_coding	BPI fold containing family B, member 5 [Source:MGI Symbol;Acc:MGI:2385160]	-
ENSMUSG00000024747	324.565681106789	113.138151483531	1.51928354619619	0.000694774691248119	0.0259915896503006	Aldh1a7	19	20692953	20727562	-	2066	protein_coding	aldehyde dehydrogenase family 1, subfamily A7 [Source:MGI Symbol;Acc:MGI:1347050]	-
ENSMUSG00000028520	183.312367412497	512.852694378132	-1.48367891488734	0.000710012806249035	0.0265289778787539	4921539E11Rik	4	103230445	103290863	-	2754	protein_coding	RIKEN cDNA 4921539E11 gene [Source:MGI Symbol;Acc:MGI:1918191]	-
ENSMUSG00000048696	1014.65819207111	2724.73006811773	-1.42502081738524	0.000718023175564424	0.0267953194153814	Mex3d	10	80380355	80387659	-	3266	protein_coding	mex3 RNA binding family member D [Source:MGI Symbol;Acc:MGI:2681847]	-
ENSMUSG00000084817	2.16318960260118	20.3969023397467	-3.16971716863133	0.00073950646453131	0.0274620878643858	Gm5526	1	45857332	45857754	-	423	processed_pseudogene	predicted pseudogene 5526 [Source:MGI Symbol;Acc:MGI:3643066]	-
ENSMUSG00000014351	2.16318960260118	20.3969023397467	-3.16971716863133	0.00073950646453131	0.0274620878643858	Gip	11	96024545	96030831	+	687	protein_coding	gastric inhibitory polypeptide [Source:MGI Symbol;Acc:MGI:107504]	-
ENSMUSG00000102144	2.16318960260118	20.3969023397467	-3.16971716863133	0.00073950646453131	0.0274620878643858	4930429P21Rik	9	107351276	107353986	-	2277	lincRNA	RIKEN cDNA 4930429P21 gene [Source:MGI Symbol;Acc:MGI:1921105]	-
ENSMUSG00000069792	21.571913799575	1.84845561913839	3.45384660538255	0.00073950646453131	0.0274620878643858	Wfdc17	11	83703991	83706268	+	533	protein_coding	WAP four-disulfide core domain 17 [Source:MGI Symbol;Acc:MGI:3649773]	-
ENSMUSG00000099863	49.606929702389	153.944280022874	-1.63158840448638	0.000747589727200085	0.0277283676961624	1700031L13Rik	5	82122408	82124713	-	960	lincRNA	RIKEN cDNA 1700031L13 gene [Source:MGI Symbol;Acc:MGI:1914577]	-
ENSMUSG00000024247	476.601688266719	171.565107555765	1.47328635898636	0.000751528858289806	0.0278404782052066	Pkdcc	17	83215292	83225070	+	2712	protein_coding	protein kinase domain containing, cytoplasmic [Source:MGI Symbol;Acc:MGI:2147077]	-
ENSMUSG00000087039	10.7892250380496	47.2918840184487	-2.12027687274018	0.000759269429994683	0.0280844732350823	Cdrt4os2	11	62950425	62951079	-	494	antisense	CMT1A duplicated region transcript 4, opposite strand 2 [Source:MGI Symbol;Acc:MGI:3705321]	-
ENSMUSG00000018604	127.242347991462	39.8725826601453	1.67072436805457	0.000759964348001371	0.0280844732350823	Tbx3	5	119670669	119684724	+	6624	protein_coding	T-box 3 [Source:MGI Symbol;Acc:MGI:98495]	T-box
ENSMUSG00000004558	191.938524104513	63.9853076499572	1.58277389876131	0.000766599642011165	0.0282952579895178	Ndrg2	14	51905271	51914158	-	3397	protein_coding	N-myc downstream regulated gene 2 [Source:MGI Symbol;Acc:MGI:1352498]	-
ENSMUSG00000024233	118.616190947846	336.644431736705	-1.50404903952101	0.000772181002782575	0.0284666775746678	Lyzl1	18	4165832	4182232	+	846	protein_coding	lysozyme-like 1 [Source:MGI Symbol;Acc:MGI:1914578]	-
ENSMUSG00000047025	992.014531631776	2644.97264511837	-1.41471921012469	0.000784131341265672	0.0288358518344649	Ccer1	10	97693059	97694923	+	1865	protein_coding	coiled-coil glutamate-rich protein 1 [Source:MGI Symbol;Acc:MGI:1913966]	-
ENSMUSG00000097336	59.3113578991584	15.7598283303548	1.90300056454767	0.000784949290854836	0.0288358518344649	Fendrr	8	121054882	121083110	-	3322	processed_transcript	Foxf1 adjacent non-coding developmental regulatory RNA [Source:MGI Symbol;Acc:MGI:1916040]	-
ENSMUSG00000047129	281.434898644259	767.890967187503	-1.44774055890592	0.000785042942591516	0.0288358518344649	1700113H08Rik	10	87058045	87230589	+	1550	protein_coding	RIKEN cDNA 1700113H08 gene [Source:MGI Symbol;Acc:MGI:1923890]	-
ENSMUSG00000038156	347.209341830831	123.339683905256	1.49213084001154	0.000788212726278677	0.0289173164084147	Spon1	7	113765998	114043370	+	10382	protein_coding	spondin 1, (f-spondin) extracellular matrix protein [Source:MGI Symbol;Acc:MGI:2385287]	-
ENSMUSG00000069516	418.375132463614	150.234632079566	1.47673190700165	0.000799110785082859	0.0292817711923546	Lyz2	10	117277331	117282321	-	1316	protein_coding	lysozyme 2 [Source:MGI Symbol;Acc:MGI:96897]	-
ENSMUSG00000001131	78.7202132485507	22.2517306717242	1.81652387024126	0.000803445729086129	0.0293752884304385	Timp1	X	20870166	20874735	+	888	protein_coding	tissue inhibitor of metalloproteinase 1 [Source:MGI Symbol;Acc:MGI:98752]	-
ENSMUSG00000035165	182.234097824009	504.505987240046	-1.46851758440234	0.000803596954462073	0.0293752884304385	Kcne3	7	100176502	100184869	+	1779	protein_coding	potassium voltage-gated channel, Isk-related subfamily, gene 3 [Source:MGI Symbol;Acc:MGI:1891124]	-
ENSMUSG00000063129	529.43689622147	1420.78894285055	-1.42397258166389	0.000805633044462805	0.0294143209034214	Aldoart2	12	55565239	55566896	+	1658	protein_coding	aldolase 1 A, retrogene 2 [Source:MGI Symbol;Acc:MGI:1931052]	-
ENSMUSG00000079005	24.8067230144775	85.3157886862583	-1.77743752197775	0.000815388433832301	0.0297347592491282	Gm14147	2	151098245	151103818	+	2681	protein_coding	predicted gene 14147 [Source:MGI Symbol;Acc:MGI:3651555]	-
ENSMUSG00000028581	94.8942585978355	27.8162128856057	1.76542172318618	0.000822681812251832	0.0299647546891774	Laptm5	4	130913125	130936141	+	3788	protein_coding	lysosomal-associated protein transmembrane 5 [Source:MGI Symbol;Acc:MGI:108046]	-
ENSMUSG00000090942	3.24141525391032	24.1065584832596	-2.85093336358899	0.000829981190794848	0.0301222683784649	F830016B08Rik	18	60293380	60303016	+	3297	protein_coding	RIKEN cDNA F830016B08 gene [Source:MGI Symbol;Acc:MGI:3588218]	-
ENSMUSG00000109412	3.24141525391032	24.1065584832596	-2.85093336358899	0.000829981190794848	0.0301222683784649	Gm44535	7	69579708	69582843	+	3136	TEC	predicted gene 44535 [Source:MGI Symbol;Acc:MGI:5753111]	-
ENSMUSG00000034488	24.8067230144775	2.77591077900805	3.1000403401939	0.000829981190794848	0.0301222683784649	Edil3	13	88821472	89323223	+	13677	protein_coding	EGF-like repeats and discoidin I-like domains 3 [Source:MGI Symbol;Acc:MGI:1329025]	-
ENSMUSG00000026043	1304.7126994816	487.812572955597	1.41907730723907	0.000831713845099189	0.0301491306355347	Col3a1	1	45311538	45349706	+	9816	protein_coding	collagen, type III, alpha 1 [Source:MGI Symbol;Acc:MGI:88453]	-
ENSMUSG00000035373	75.4854041043746	21.3243165774658	1.81713135316953	0.000835787142887902	0.0302606746597208	Ccl7	11	82045712	82047525	+	801	protein_coding	chemokine (C-C motif) ligand 7 [Source:MGI Symbol;Acc:MGI:99512]	-
ENSMUSG00000081111	23.7284532367091	82.533552217427	-1.79348236723136	0.000847047709295934	0.0305755993787959	Gm5913	8	97427712	97429110	-	1399	processed_pseudogene	predicted gene 5913 [Source:MGI Symbol;Acc:MGI:3648292]	-
ENSMUSG00000086808	80.8767526627837	233.701708178267	-1.52957282240705	0.00085524139288969	0.0305755993787959	Gm11981	11	6716001	6720037	-	664	processed_transcript	predicted gene 11981 [Source:MGI Symbol;Acc:MGI:3650697]	-
ENSMUSG00000100759	1.38777878078145e-17	12.9775805804339	-6.7165135478783	0.000857570223219347	0.0305755993787959	1700029B22Rik	7	131146439	131150580	+	699	antisense	RIKEN cDNA 1700029B22 gene [Source:MGI Symbol;Acc:MGI:1916745]	-
ENSMUSG00000087524	1.38777878078145e-17	12.9775805804339	-6.7165135478783	0.000857570223219347	0.0305755993787959	Gm14285	2	131561614	131563179	+	380	antisense	predicted gene 14285 [Source:MGI Symbol;Acc:MGI:3650188]	-
ENSMUSG00000094273	1.38777878078145e-17	12.9775805804339	-6.7165135478783	0.000857570223219347	0.0305755993787959	Btbd35f17	X	4370636	4372595	+	1960	protein_coding	BTB domain containing 35, family member 17 [Source:MGI Symbol;Acc:MGI:3709272]	-
ENSMUSG00000082191	1.38777878078145e-17	12.9775805804339	-6.7165135478783	0.000857570223219347	0.0305755993787959	Gm5166	X	102794298	102796833	+	573	unprocessed_pseudogene	predicted pseudogene 5166 [Source:MGI Symbol;Acc:MGI:3648097]	-
ENSMUSG00000114091	1.38777878078145e-17	12.9775805804339	-6.7165135478783	0.000857570223219347	0.0305755993787959	Gm40655	13	3825519	3843909	+	1880	sense_overlapping	predicted gene, 40655 [Source:MGI Symbol;Acc:MGI:5623540]	-
ENSMUSG00000110056	1.38777878078145e-17	12.9775805804339	-6.7165135478783	0.000857570223219347	0.0305755993787959	1700014L14Rik	8	18319523	18334338	-	481	lincRNA	RIKEN cDNA 1700014L14 gene [Source:MGI Symbol;Acc:MGI:1924173]	-
ENSMUSG00000109607	1.38777878078145e-17	12.9775805804339	-6.7165135478783	0.000857570223219347	0.0305755993787959	Gm34533	8	35222958	35226103	+	552	lincRNA	predicted gene, 34533 [Source:MGI Symbol;Acc:MGI:5593692]	-
ENSMUSG00000039616	1.38777878078145e-17	12.9775805804339	-6.7165135478783	0.000857570223219347	0.0305755993787959	Mocos	18	24653691	24701556	+	2884	protein_coding	molybdenum cofactor sulfurase [Source:MGI Symbol;Acc:MGI:1915841]	-
ENSMUSG00000099400	1.38777878078145e-17	12.9775805804339	-6.7165135478783	0.000857570223219347	0.0305755993787959	Kat6b-ps1	7	13653996	13657428	+	3433	processed_pseudogene	K(lysine) acetyltransferase 6B, pseudogene 1 [Source:MGI Symbol;Acc:MGI:3648645]	-
ENSMUSG00000085556	12.9457604151167	1.38777878078145e-17	6.71160406735048	0.000857570223219347	0.0305755993787959	Gm15020	X	135122878	135152596	-	636	processed_transcript	predicted gene 15020 [Source:MGI Symbol;Acc:MGI:3708106]	-
ENSMUSG00000116660	1.38777878078145e-17	12.9775805804339	-6.7165135478783	0.000857570223219347	0.0305755993787959	CT030736.1	16	30021842	30039479	-	1209	lincRNA	novel transcript	-
ENSMUSG00000114879	6.47616750912318	36.1629312546286	-2.46043616148458	0.000860934716146784	0.0306236696398019	4930467J12Rik	13	114586513	114607084	-	534	lincRNA	RIKEN cDNA 4930467J12 gene [Source:MGI Symbol;Acc:MGI:1922159]	-
ENSMUSG00000115896	6.47616750912318	35.2355183071525	-2.42309183817699	0.000860934716146784	0.0306236696398019	Gm36677	15	59618590	59619055	+	381	lincRNA	predicted gene, 36677 [Source:MGI Symbol;Acc:MGI:5595836]	-
ENSMUSG00000037995	136.946774580838	380.232791657846	-1.47251996182103	0.000865486523267554	0.0307495720670158	Igsf9	1	172481788	172498878	+	6612	protein_coding	immunoglobulin superfamily, member 9 [Source:MGI Symbol;Acc:MGI:2135283]	-
ENSMUSG00000013083	19.4153745993696	71.4046058278476	-1.87270627803799	0.000871066678508434	0.0308740343642813	2200002J24Rik	7	30698926	30700536	+	616	protein_coding	RIKEN cDNA 2200002J24 gene [Source:MGI Symbol;Acc:MGI:1916397]	-
ENSMUSG00000053522	26.9632626484318	4.63078963898283	2.50775122769306	0.000872038762371312	0.0308740343642813	Lgals7	7	28863853	28866284	+	927	protein_coding	lectin, galactose binding, soluble 7 [Source:MGI Symbol;Acc:MGI:1316742]	-
ENSMUSG00000097934	26.9632626484318	4.63078963898283	2.50775122769306	0.000872038762371312	0.0308740343642813	6720483E21Rik	1	20888650	20890473	-	1120	lincRNA	RIKEN cDNA 6720483E21 gene [Source:MGI Symbol;Acc:MGI:1924991]	-
ENSMUSG00000107073	5.39790957219972	32.4532791926838	-2.56247377933211	0.000877743771816252	0.0309670178944205	4930428D20Rik	16	69796135	69800381	-	546	lincRNA	RIKEN cDNA 4930428D20 gene [Source:MGI Symbol;Acc:MGI:1925360]	-
ENSMUSG00000037211	120.77273021607	38.0177570297261	1.66400536381454	0.000881171020793201	0.0309670178944205	Spry1	3	37639947	37644598	+	2906	protein_coding	sprouty RTK signaling antagonist 1 [Source:MGI Symbol;Acc:MGI:1345139]	-
ENSMUSG00000021217	30.1980722165668	5.55821917727173	2.41381187297068	0.000883969050650458	0.0309670178944205	Tshz3	7	36698118	36773553	+	5456	protein_coding	teashirt zinc finger family member 3 [Source:MGI Symbol;Acc:MGI:2442819]	zf-C2H2
ENSMUSG00000046719	30.1980722165668	5.55821917727173	2.41381187297068	0.000883969050650458	0.0309670178944205	Nxph3	11	95509845	95514570	-	2099	protein_coding	neurexophilin 3 [Source:MGI Symbol;Acc:MGI:1336188]	-
ENSMUSG00000102562	1.08496237648908	16.6872435898401	-3.80540414117469	0.000884859318970173	0.0309670178944205	Gm37694	16	77685277	77687409	+	2133	TEC	predicted gene, 37694 [Source:MGI Symbol;Acc:MGI:5610922]	-
ENSMUSG00000036162	1.08496237648908	16.6872435898401	-3.80540414117469	0.000884859318970173	0.0309670178944205	Fam219aos	4	41517437	41518929	+	708	antisense	family with sequence similarity 219, member A, opposite strand [Source:MGI Symbol;Acc:MGI:1924242]	-
ENSMUSG00000095127	1.08496237648908	16.6872435898401	-3.80540414117469	0.000884859318970173	0.0309670178944205	Ighv1-82	12	115952538	115953005	-	386	IG_V_gene	immunoglobulin heavy variable 1-82 [Source:MGI Symbol;Acc:MGI:4439671]	-
ENSMUSG00000106061	1.08496237648908	16.6872435898401	-3.80540414117469	0.000884859318970173	0.0309670178944205	Gm43773	3	94533805	94535966	-	2162	sense_intronic	predicted gene 43773 [Source:MGI Symbol;Acc:MGI:5663910]	-
ENSMUSG00000110462	1.08496237648908	16.6872435898401	-3.80540414117469	0.000884859318970173	0.0309670178944205	Gm35572	8	71752026	71781322	-	2310	lincRNA	predicted gene, 35572 [Source:MGI Symbol;Acc:MGI:5594731]	-
ENSMUSG00000110664	1.08496237648908	16.6872435898401	-3.80540414117469	0.000884859318970173	0.0309670178944205	Aprt-ps	8	71223949	71224453	+	505	processed_pseudogene	adenine phosphoribosyl transferase, pseudogene [Source:MGI Symbol;Acc:MGI:88062]	-
ENSMUSG00000030301	365.539924294405	979.340879988378	-1.42150866344413	0.000887953110405384	0.030999882365784	Ccdc91	6	147475828	147632612	+	2870	protein_coding	coiled-coil domain containing 91 [Source:MGI Symbol;Acc:MGI:1914265]	-
ENSMUSG00000046768	61.4678974459501	16.6872435898401	1.87259135990772	0.000889880416860244	0.030999882365784	Rhoj	12	75308322	75401456	+	6484	protein_coding	ras homolog family member J [Source:MGI Symbol;Acc:MGI:1931551]	-
ENSMUSG00000046546	61.4678974459501	16.6872435898401	1.87259135990772	0.000889880416860244	0.030999882365784	Fam43a	16	30599723	30602797	+	3075	protein_coding	family with sequence similarity 43, member A [Source:MGI Symbol;Acc:MGI:2676309]	-
ENSMUSG00000003812	61.4678974459501	16.6872435898401	1.87259135990772	0.000889880416860244	0.030999882365784	Dnase2a	8	84908560	84922915	+	5389	protein_coding	deoxyribonuclease II alpha [Source:MGI Symbol;Acc:MGI:1329019]	-
ENSMUSG00000031727	883.109307585854	2331.50742447325	-1.40048707566524	0.000895289428884061	0.031152585316393	Pmfbp1	8	109494027	109542640	+	3593	protein_coding	polyamine modulated factor 1 binding protein 1 [Source:MGI Symbol;Acc:MGI:1930136]	-
ENSMUSG00000041673	629.715964222637	1666.55309530213	-1.40393676348197	0.000915037628412938	0.031803315833295	Lrrc18	14	32991382	33015291	+	3135	protein_coding	leucine rich repeat containing 18 [Source:MGI Symbol;Acc:MGI:1914830]	-
ENSMUSG00000079058	24.8067230144775	84.3883765349302	-1.76169333279652	0.000922376708281429	0.0320217568771028	Adam34	8	43650309	43710049	-	2584	protein_coding	a disintegrin and metallopeptidase domain 34 [Source:MGI Symbol;Acc:MGI:2181992]	-
ENSMUSG00000046282	117.53792131179	328.297724492961	-1.48100392100875	0.000930458163427337	0.0322518630684618	Adam20	8	40793273	40797303	+	2589	protein_coding	a disintegrin and metallopeptidase domain 20 [Source:MGI Symbol;Acc:MGI:2152342]	-
ENSMUSG00000032691	47.4503900474091	11.1227464718197	2.07962157300376	0.000931128284920861	0.0322518630684618	Nlrp3	11	59541568	59566956	+	4057	protein_coding	NLR family, pyrin domain containing 3 [Source:MGI Symbol;Acc:MGI:2653833]	-
ENSMUSG00000047045	352.600689616587	127.049332002133	1.47164574750035	0.00094607345338739	0.032732201928871	Tmem164	X	142681406	142843494	+	6851	protein_coding	transmembrane protein 164 [Source:MGI Symbol;Acc:MGI:2148020]	-
ENSMUSG00000024059	874.483151223478	2294.41094865479	-1.39150870220816	0.000972433347235012	0.0336059246745824	Clip4	17	71768473	71864273	+	8514	protein_coding	CAP-GLY domain containing linker protein family, member 4 [Source:MGI Symbol;Acc:MGI:1919100]	-
ENSMUSG00000021948	176.842749874477	480.393277714289	-1.44117828342174	0.000977456143755127	0.033704757774449	Prkcd	14	30595354	30626210	-	5544	protein_coding	protein kinase C, delta [Source:MGI Symbol;Acc:MGI:97598]	-
ENSMUSG00000101912	14.0240288329998	54.711183995031	-1.95527834581348	0.000977512315215117	0.033704757774449	1700052I22Rik	12	80923432	80924449	-	379	lincRNA	RIKEN cDNA 1700052I22 gene [Source:MGI Symbol;Acc:MGI:1914590]	-
ENSMUSG00000078127	394.653202282838	1047.04194849814	-1.40741034845986	0.000981396604804913	0.0338003227484794	Fam170b	14	32833962	32836789	+	2692	protein_coding	family with sequence similarity 170, member B [Source:MGI Symbol;Acc:MGI:2145650]	-
ENSMUSG00000059343	174.686210691216	474.828806281692	-1.4420638374439	0.000996719858078199	0.0342891949364003	Aldoart1	4	72850583	72852634	-	2052	protein_coding	aldolase 1 A, retrogene 1 [Source:MGI Symbol;Acc:MGI:2447811]	-
ENSMUSG00000024659	87.3463708386138	25.9613858646993	1.74507979822366	0.000999512677034043	0.0343463762333293	Anxa1	19	20373428	20390944	-	2608	protein_coding	annexin A1 [Source:MGI Symbol;Acc:MGI:96819]	-
ENSMUSG00000021768	370.931272073695	982.123115681028	-1.40448475450501	0.0010012579877575	0.0343674733266776	Dusp13	14	21733394	21751181	-	2744	protein_coding	dual specificity phosphatase 13 [Source:MGI Symbol;Acc:MGI:1351599]	-
ENSMUSG00000020945	242.617194224846	651.037067805963	-1.42364546459057	0.00100413739145081	0.0344274058014688	Lyzl6	11	103631070	103638890	-	993	protein_coding	lysozyme-like 6 [Source:MGI Symbol;Acc:MGI:1916694]	-
ENSMUSG00000112709	19.4153745993696	70.4771935849292	-1.8538803268065	0.00100549627078097	0.034435129895731	Gm19395	10	53280281	53283686	+	646	antisense	predicted gene, 19395 [Source:MGI Symbol;Acc:MGI:5011580]	-
ENSMUSG00000021255	46.37212021214	141.88792414408	-1.61108089647693	0.00101385003851088	0.0346821200673929	Esrrb	12	86361117	86521628	+	6047	protein_coding	estrogen related receptor, beta [Source:MGI Symbol;Acc:MGI:1346832]	ESR-like
ENSMUSG00000041481	155.277357940575	51.9289466344531	1.57770511891138	0.00101742249243158	0.034765177786945	Serpina3g	12	104236245	104241939	+	2105	protein_coding	serine (or cysteine) peptidase inhibitor, clade A, member 3G [Source:MGI Symbol;Acc:MGI:105046]	-
ENSMUSG00000109717	8.63269295393255	40.7999954261197	-2.22569859065546	0.00101926828662153	0.0347891154412383	Gm34368	8	34967274	34979874	-	1111	lincRNA	predicted gene, 34368 [Source:MGI Symbol;Acc:MGI:5593527]	-
ENSMUSG00000040675	160.668705946672	54.711183995031	1.55179732670301	0.00103251236185442	0.0352016027116181	Mthfd1l	10	3973118	4167081	+	4435	protein_coding	methylenetetrahydrofolate dehydrogenase (NADP+ dependent) 1-like [Source:MGI Symbol;Acc:MGI:1924836]	-
ENSMUSG00000046750	403.279358715248	1064.66277454502	-1.40029978437927	0.00104094240516363	0.0354492235892999	Selenov	7	28284652	28291186	-	1452	protein_coding	selenoprotein V [Source:MGI Symbol;Acc:MGI:3608324]	-
ENSMUSG00000027886	184.390637000528	498.941515813155	-1.4355595351627	0.00104265774829923	0.0354678772901296	1700013F07Rik	3	108534150	108544723	+	1452	protein_coding	RIKEN cDNA 1700013F07 gene [Source:MGI Symbol;Acc:MGI:1922754]	-
ENSMUSG00000073001	94.8942585978355	265.233713843457	-1.48178790420885	0.00105201706412823	0.0357462218758648	Cylc1	X	111110418	111125854	+	1996	protein_coding	cylicin, basic protein of sperm head cytoskeleton 1 [Source:MGI Symbol;Acc:MGI:1914657]	-
ENSMUSG00000019539	118.616190947846	38.0177570297261	1.63803720062224	0.00105694187683254	0.0358734339581475	Rcn3	7	45082913	45092221	-	1717	protein_coding	reticulocalbin 3, EF-hand calcium binding domain [Source:MGI Symbol;Acc:MGI:1277122]	-
ENSMUSG00000002012	38.824231227825	8.34048959731336	2.20067561908002	0.00106549908954952	0.0361235109857653	Pnck	X	73655994	73660117	-	1971	protein_coding	pregnancy upregulated non-ubiquitously expressed CaM kinase [Source:MGI Symbol;Acc:MGI:1347357]	-
ENSMUSG00000084349	668.533667924787	251.322534909592	1.41096473104554	0.00107139366536593	0.0362828599474033	Rpl3-ps1	X	13202571	13203780	+	1210	processed_pseudogene	ribosomal protein L3, pseudogene 1 [Source:MGI Symbol;Acc:MGI:3644217]	-
ENSMUSG00000027355	439.940523516048	1154.62172855412	-1.39181599323819	0.0010730989322335	0.0363001406062995	Tmco5	2	116878691	116892494	+	1228	protein_coding	transmembrane and coiled-coil domains 5 [Source:MGI Symbol;Acc:MGI:1914606]	-
ENSMUSG00000042800	311.626446387949	824.463093017347	-1.40331933989571	0.00107512356162064	0.0363281740059512	Spata46	1	170308803	170312125	+	771	protein_coding	spermatogenesis associated 46 [Source:MGI Symbol;Acc:MGI:1924175]	-
ENSMUSG00000086912	11.8674924339625	49.1467091219607	-2.03962493048418	0.0010827410487225	0.0363648240820352	4930505O20Rik	8	80511842	80514473	-	1758	antisense	RIKEN cDNA 4930505O20 gene [Source:MGI Symbol;Acc:MGI:1921959]	-
ENSMUSG00000107232	11.8674924339625	49.1467091219607	-2.03962493048418	0.0010827410487225	0.0363648240820352	1700017L05Rik	5	77465488	77468851	+	558	lincRNA	RIKEN cDNA 1700017L05 gene [Source:MGI Symbol;Acc:MGI:1916620]	-
ENSMUSG00000102745	2.16318960260118	19.4694879425587	-3.10302006304872	0.00108458803102097	0.0363648240820352	Gm37600	1	91916260	91919551	+	3292	TEC	predicted gene, 37600 [Source:MGI Symbol;Acc:MGI:5610828]	-
ENSMUSG00000117000	2.16318960260118	19.4694879425587	-3.10302006304872	0.00108458803102097	0.0363648240820352	AC154538.1	16	96723500	96773608	+	3292	processed_transcript	novel transcript, antisense to Dscam	-
ENSMUSG00000098854	2.16318960260118	19.4694879425587	-3.10302006304872	0.00108458803102097	0.0363648240820352	Gm5118	8	87093307	87100987	+	2203	lincRNA	predicted gene 5118 [Source:MGI Symbol;Acc:MGI:3645880]	-
ENSMUSG00000112437	2.16318960260118	19.4694879425587	-3.10302006304872	0.00108458803102097	0.0363648240820352	Gm35188	12	52496326	52581409	-	535	lincRNA	predicted gene, 35188 [Source:MGI Symbol;Acc:MGI:5594347]	-
ENSMUSG00000006204	2.16318960260118	19.4694879425587	-3.10302006304872	0.00108458803102097	0.0363648240820352	5430419D17Rik	7	131174402	131306451	+	8572	protein_coding	RIKEN cDNA 5430419D17 gene [Source:MGI Symbol;Acc:MGI:1918645]	-
ENSMUSG00000010461	74.4071343832596	212.371233563299	-1.51167510898486	0.00112098754531945	0.0375438133011786	Eya4	10	23102963	23350786	-	9419	protein_coding	EYA transcriptional coactivator and phosphatase 4 [Source:MGI Symbol;Acc:MGI:1337104]	-
ENSMUSG00000045942	299.765481214846	791.076264662742	-1.39965265156915	0.00112467410432813	0.0376257987523962	BC049762	11	51253651	51263046	-	1224	protein_coding	cDNA sequence BC049762 [Source:MGI Symbol;Acc:MGI:3039622]	-
ENSMUSG00000037716	184.390637000528	494.304456289797	-1.42209227548013	0.00114385632184649	0.0382254383814419	Ccdc33	9	58028677	58118823	-	5342	protein_coding	coiled-coil domain containing 33 [Source:MGI Symbol;Acc:MGI:1922464]	-
ENSMUSG00000053310	22.6501834951192	77.8964913299671	-1.77695098723956	0.00114543780883728	0.0382362245264287	Nrgn	9	37544492	37552904	-	1453	protein_coding	neurogranin [Source:MGI Symbol;Acc:MGI:1927184]	-
ENSMUSG00000055547	111.068303466481	304.185014622248	-1.45258854409499	0.00114936143271778	0.0383250847877803	Apobec4	1	152750551	152757544	+	1566	protein_coding	apolipoprotein B mRNA editing enzyme, catalytic polypeptide-like 4 (putative) [Source:MGI Symbol;Acc:MGI:1918531]	-
ENSMUSG00000074507	5.39790957219972	31.525866053347	-2.52081591316686	0.00115274015550691	0.0383956005524489	Gm14340	2	180818343	180824630	-	1913	lincRNA	predicted gene 14340 [Source:MGI Symbol;Acc:MGI:3650817]	-
ENSMUSG00000024209	609.228842816357	1582.15861277181	-1.37667765677115	0.00115552547629751	0.0384462183937452	1700061G19Rik	17	56875477	56888904	+	2906	protein_coding	RIKEN cDNA 1700061G19 gene [Source:MGI Symbol;Acc:MGI:1925875]	-
ENSMUSG00000035934	189.781984934067	506.360811048739	-1.41529761869643	0.00116533576032251	0.0387302017410469	Pknox2	9	36890982	37147407	-	10335	protein_coding	Pbx/knotted 1 homeobox 2 [Source:MGI Symbol;Acc:MGI:2445415]	Homeobox
ENSMUSG00000067049	3.24141525391032	23.1791446363273	-2.79464657973147	0.0011736023733715	0.0388973460948152	Unc93a	17	13108617	13131810	-	2995	protein_coding	unc-93 homolog A [Source:MGI Symbol;Acc:MGI:1933250]	-
ENSMUSG00000110558	23.7284532367091	2.77591077900805	3.03623790780728	0.0011736023733715	0.0388973460948152	Gm45779	8	72417409	72421472	-	4064	TEC	predicted gene 45779 [Source:MGI Symbol;Acc:MGI:5804894]	-
ENSMUSG00000048772	324.565681106789	851.358038073223	-1.39095218805964	0.00117420635246883	0.0388973460948152	Tmem53	4	117251951	117268582	+	1713	protein_coding	transmembrane protein 53 [Source:MGI Symbol;Acc:MGI:1916027]	-
ENSMUSG00000061576	4.31965746520049	28.7436262783971	-2.7018998239146	0.00118483180407757	0.0391639126359786	Dpp6	5	26817203	27727505	+	12347	protein_coding	dipeptidylpeptidase 6 [Source:MGI Symbol;Acc:MGI:94921]	-
ENSMUSG00000022754	29.1198023502619	5.55821917727173	2.36156412831098	0.00118483180407757	0.0391639126359786	Tmem45a	16	56805161	56886166	-	3129	protein_coding	transmembrane protein 45a [Source:MGI Symbol;Acc:MGI:1913122]	-
ENSMUSG00000021708	25.8849928205108	4.63078963898283	2.44913418747543	0.00119745506030408	0.0395381438770186	Rasgrf2	13	91880400	92131656	-	9237	protein_coding	RAS protein-specific guanine nucleotide-releasing factor 2 [Source:MGI Symbol;Acc:MGI:109137]	-
ENSMUSG00000072995	36.6676914808373	113.138151483531	-1.62253048236449	0.00120271040386318	0.0396685493356698	Cpxcr1	X	116448944	116478783	+	1596	protein_coding	CPX chromosome region, candidate 1 [Source:MGI Symbol;Acc:MGI:2685989]	-
ENSMUSG00000084863	9.71095844016879	42.6548208683426	-2.12199800047497	0.00120867146139068	0.0398219229746906	Gm12523	3	108283898	108284843	-	599	antisense	predicted gene 12523 [Source:MGI Symbol;Acc:MGI:3649602]	-
ENSMUSG00000056815	12.9457604151167	51.0015341481808	-1.9686514343805	0.00123950701120934	0.0407936126538529	Gm6812	X	68892375	68893053	-	525	protein_coding	predicted gene 6812 [Source:MGI Symbol;Acc:MGI:3704138]	-
ENSMUSG00000020629	180.077558645637	63.0578953362984	1.51182680317636	0.00126991155407549	0.0417490295218088	Adi1	12	28675231	28682175	+	1886	protein_coding	acireductone dioxygenase 1 [Source:MGI Symbol;Acc:MGI:2144929]	-
ENSMUSG00000051401	22.6501834951192	76.9690791350812	-1.75970076249361	0.00130637525813194	0.042901363477053	Kctd16	18	40258361	40531168	+	1349	protein_coding	potassium channel tetramerisation domain containing 16 [Source:MGI Symbol;Acc:MGI:1914659]	-
ENSMUSG00000052273	486.306114223092	1252.92738960464	-1.3651663877504	0.00132669498162724	0.0435216128044176	Dnah3	7	119922671	120095280	-	14305	protein_coding	dynein, axonemal, heavy chain 3 [Source:MGI Symbol;Acc:MGI:2683040]	-
ENSMUSG00000038085	232.912768079484	609.303532257031	-1.38694954089367	0.00133022264147026	0.0435902623300348	Cnbd2	2	156312299	156375638	+	3879	protein_coding	cyclic nucleotide binding domain containing 2 [Source:MGI Symbol;Acc:MGI:1918123]	-
ENSMUSG00000041540	319.174333309123	830.027564408745	-1.37850809961047	0.00133332506606864	0.0436448443232403	Sox5	6	143828425	144781977	-	14376	protein_coding	SRY (sex determining region Y)-box 5 [Source:MGI Symbol;Acc:MGI:98367]	HMG
ENSMUSG00000025020	24.8067230144775	81.60614005096	-1.71340284249952	0.00133766105704305	0.0437320621661361	Slit1	19	41600257	41743665	-	5921	protein_coding	slit guidance ligand 1 [Source:MGI Symbol;Acc:MGI:1315203]	-
ENSMUSG00000099398	696.568676143369	1782.47958228118	-1.35540928031393	0.00133886880911567	0.0437320621661361	Ms4a14	19	11301249	11314454	-	4065	protein_coding	membrane-spanning 4-domains, subfamily A, member 14 [Source:MGI Symbol;Acc:MGI:2686122]	-
ENSMUSG00000027956	186.547176175247	492.449632480206	-1.3999055279775	0.00134747680991399	0.0439659538719197	Tmem144	3	79812564	79852773	-	3487	protein_coding	transmembrane protein 144 [Source:MGI Symbol;Acc:MGI:1917902]	-
ENSMUSG00000028573	128.320617616673	43.5822335477117	1.55494574711594	0.00136047808308576	0.0442071252436101	Fggy	4	95557507	95926939	+	5844	protein_coding	FGGY carbohydrate kinase domain containing [Source:MGI Symbol;Acc:MGI:1922828]	-
ENSMUSG00000101307	33.4328818448124	104.791442937188	-1.64489207935495	0.0013606894065502	0.0442071252436101	Gm7358	17	14000239	14003704	-	2217	protein_coding	predicted gene 7358 [Source:MGI Symbol;Acc:MGI:3643256]	-
ENSMUSG00000050212	105.676955220741	34.3081053162939	1.61916189607798	0.0013606894065502	0.0442071252436101	Eva1b	4	126147744	126149875	+	1942	protein_coding	eva-1 homolog B (C. elegans) [Source:MGI Symbol;Acc:MGI:1922063]	-
ENSMUSG00000062472	33.4328818448124	104.791442937188	-1.64489207935495	0.0013606894065502	0.0442071252436101	Gm4945	17	47042587	47043039	-	453	processed_pseudogene	predicted gene 4945 [Source:MGI Symbol;Acc:MGI:3647512]	-
ENSMUSG00000029335	1.08496237648908	15.7598283303548	-3.72357081079216	0.00136957553325832	0.0442591446529659	Bmp3	5	98854415	98884396	+	7398	protein_coding	bone morphogenetic protein 3 [Source:MGI Symbol;Acc:MGI:88179]	-
ENSMUSG00000072677	1.08496237648908	15.7598283303548	-3.72357081079216	0.00136957553325832	0.0442591446529659	Sox5it	6	144670427	144672720	-	1207	sense_intronic	SRY (sex determining region Y)-box 5, intronic transcript [Source:MGI Symbol;Acc:MGI:3642586]	-
ENSMUSG00000036353	16.1805665830928	0.921029624841817	3.95347004118196	0.00136957553325832	0.0442591446529659	P2ry12	3	59216272	59262871	-	2546	protein_coding	purinergic receptor P2Y, G-protein coupled 12 [Source:MGI Symbol;Acc:MGI:1918089]	-
ENSMUSG00000019779	16.1805665830928	0.921029624841817	3.95347004118196	0.00136957553325832	0.0442591446529659	Frk	10	34483399	34611278	+	5256	protein_coding	fyn-related kinase [Source:MGI Symbol;Acc:MGI:103265]	-
ENSMUSG00000109828	1.08496237648908	15.7598283303548	-3.72357081079216	0.00136957553325832	0.0442591446529659	Gm45662	8	91258438	91260535	-	2098	TEC	predicted gene 45662 [Source:MGI Symbol;Acc:MGI:5791498]	-
ENSMUSG00000033963	121.850999848291	327.370312576421	-1.42498376149046	0.0013736430313731	0.0443434159022537	Fancd2os	6	113596761	113600715	-	1359	protein_coding	Fancd2 opposite strand [Source:MGI Symbol;Acc:MGI:1918229]	-
ENSMUSG00000033721	35.5894216034042	109.42850326561	-1.61741060448903	0.00137633530716936	0.04438316096166	Vav3	3	109340653	109685698	+	6005	protein_coding	vav 3 oncogene [Source:MGI Symbol;Acc:MGI:1888518]	-
ENSMUSG00000090582	267.417394297034	98.2995583589298	1.44255580273571	0.00139261889079908	0.0448606405575861	Gm17024	12	40209487	40211073	-	634	sense_intronic	predicted gene 17024 [Source:MGI Symbol;Acc:MGI:4937851]	-
ENSMUSG00000021636	97.0507979378437	31.525866053347	1.61798609864543	0.00140608731568524	0.0452465194794179	Marveld2	13	100595957	100616971	-	3382	protein_coding	MARVEL (membrane-associating) domain containing 2 [Source:MGI Symbol;Acc:MGI:2446166]	-
ENSMUSG00000022665	79.7984829571401	24.1065584832596	1.72126278449474	0.00141007431889649	0.0452788875106962	Ccdc80	16	45093402	45128077	+	4293	protein_coding	coiled-coil domain containing 80 [Source:MGI Symbol;Acc:MGI:1915146]	-
ENSMUSG00000110076	23.7284532367091	78.8239035188197	-1.72724223946342	0.00141007431889649	0.0452788875106962	Gm45549	7	11497020	11503996	-	975	unprocessed_pseudogene	predicted gene 45549 [Source:MGI Symbol;Acc:MGI:5791385]	-
ENSMUSG00000086446	6.47616750912318	33.3806922791843	-2.34537178033344	0.00143609651486793	0.0453292206669899	Prkag2os1	5	24902569	24906850	+	991	antisense	protein kinase, AMP-activated, gamma 2 non-catalytic subunit, opposite strand 1 [Source:MGI Symbol;Acc:MGI:1918411]	-
ENSMUSG00000108505	1.38777878078145e-17	12.050163809702	-6.61065321740389	0.00143700956323242	0.0453292206669899	1700095K22Rik	7	3981150	3982877	+	282	lincRNA	RIKEN cDNA 1700095K22 gene [Source:MGI Symbol;Acc:MGI:1915478]	-
ENSMUSG00000037034	1.38777878078145e-17	12.050163809702	-6.61065321740389	0.00143700956323242	0.0453292206669899	Pax1	2	147361925	147393295	+	4492	protein_coding	paired box 1 [Source:MGI Symbol;Acc:MGI:97485]	PAX
ENSMUSG00000101153	1.38777878078145e-17	12.050163809702	-6.61065321740389	0.00143700956323242	0.0453292206669899	4933404I11Rik	7	40262705	40269753	+	1202	lincRNA	RIKEN cDNA 4933404I11 gene [Source:MGI Symbol;Acc:MGI:1918300]	-
ENSMUSG00000086332	1.38777878078145e-17	12.050163809702	-6.61065321740389	0.00143700956323242	0.0453292206669899	4930480G23Rik	4	19979445	19985388	-	1013	antisense	RIKEN cDNA 4930480G23 gene [Source:MGI Symbol;Acc:MGI:1922238]	-
ENSMUSG00000074437	11.8674924339625	1.38777878078145e-17	6.58732401854678	0.00143700956323242	0.0453292206669899	Defa29	8	21325887	21327020	-	508	protein_coding	defensin, alpha, 29 [Source:MGI Symbol;Acc:MGI:94881]	-
ENSMUSG00000032246	1.38777878078145e-17	12.050163809702	-6.61065321740389	0.00143700956323242	0.0453292206669899	Calml4	9	62858080	62875921	+	3642	protein_coding	calmodulin-like 4 [Source:MGI Symbol;Acc:MGI:1922850]	-
ENSMUSG00000078998	1.38777878078145e-17	12.050163809702	-6.61065321740389	0.00143700956323242	0.0453292206669899	Bpifa6	2	153974945	154000495	+	1572	protein_coding	BPI fold containing family A, member 6 [Source:MGI Symbol;Acc:MGI:3647736]	-
ENSMUSG00000083193	1.38777878078145e-17	12.050163809702	-6.61065321740389	0.00143700956323242	0.0453292206669899	4930595D18Rik	12	111159850	111184491	-	818	protein_coding	RIKEN cDNA 4930595D18 gene [Source:MGI Symbol;Acc:MGI:1925312]	-
ENSMUSG00000085181	1.38777878078145e-17	12.050163809702	-6.61065321740389	0.00143700956323242	0.0453292206669899	Gm12709	4	102967266	102989755	-	1912	antisense	predicted gene 12709 [Source:MGI Symbol;Acc:MGI:3651946]	-
ENSMUSG00000094582	1.38777878078145e-17	12.050163809702	-6.61065321740389	0.00143700956323242	0.0453292206669899	Gm7736	17	21152562	21154088	+	1527	processed_pseudogene	predicted gene 7736 [Source:MGI Symbol;Acc:MGI:3647086]	-
ENSMUSG00000043531	1.38777878078145e-17	12.050163809702	-6.61065321740389	0.00143700956323242	0.0453292206669899	Sorcs1	19	50143299	50678646	-	8441	protein_coding	sortilin-related VPS10 domain containing receptor 1 [Source:MGI Symbol;Acc:MGI:1929666]	-
ENSMUSG00000042477	11.8674924339625	1.38777878078145e-17	6.58732401854678	0.00143700956323242	0.0453292206669899	Tfap2e	4	126716006	126736240	-	2085	protein_coding	transcription factor AP-2, epsilon [Source:MGI Symbol;Acc:MGI:2679630]	AP-2
ENSMUSG00000106326	1.38777878078145e-17	12.050163809702	-6.61065321740389	0.00143700956323242	0.0453292206669899	Gm42977	5	56414210	56490232	+	144	transcribed_processed_pseudogene	predicted gene 42977 [Source:MGI Symbol;Acc:MGI:5663114]	-
ENSMUSG00000089365	11.8674924339625	1.38777878078145e-17	6.58732401854678	0.00143700956323242	0.0453292206669899	Gm23823	14	77540642	77540765	-	124	snoRNA	predicted gene, 23823 [Source:MGI Symbol;Acc:MGI:5453600]	-
ENSMUSG00000111567	11.8674924339625	1.38777878078145e-17	6.58732401854678	0.00143700956323242	0.0453292206669899	Olfr1251	2	89665870	89671936	-	3133	protein_coding	olfactory receptor 1251 [Source:MGI Symbol;Acc:MGI:3031085]	-
ENSMUSG00000111180	11.8674924339625	1.38777878078145e-17	6.58732401854678	0.00143700956323242	0.0453292206669899	Gm39348	9	61049009	61055819	-	960	lincRNA	predicted gene, 39348 [Source:MGI Symbol;Acc:MGI:5622233]	-
ENSMUSG00000044556	87.3463708386138	240.193591722536	-1.45821355902306	0.0014401129755144	0.045361723343146	Tex38	4	115779834	115781018	-	802	protein_coding	testis expressed 38 [Source:MGI Symbol;Acc:MGI:1922423]	-
ENSMUSG00000044340	565.019791338803	1439.3371807747	-1.3488608097183	0.00144102653409277	0.045361723343146	Phlpp1	1	106171752	106394250	+	6752	protein_coding	PH domain and leucine rich repeat protein phosphatase 1 [Source:MGI Symbol;Acc:MGI:2138327]	-
ENSMUSG00000103935	72.2505949309687	203.097114102586	-1.48966026033637	0.00145405292408695	0.0457243951086847	AY702102	2	169962015	169963187	-	1173	TEC	cDNA sequence AY702102 [Source:MGI Symbol;Acc:MGI:3525150]	-
ENSMUSG00000091685	2184.5806469735	5502.32869412554	-1.33264224804011	0.00145785945880637	0.0457966874665575	Gm17359	3	79336661	79464129	+	2241	protein_coding	predicted gene, 17359 [Source:MGI Symbol;Acc:MGI:4936993]	-
ENSMUSG00000038709	113.224842753964	306.039838461661	-1.43364098868036	0.00146549978481042	0.045989139424779	Txndc8	4	57984027	58009124	-	684	protein_coding	thioredoxin domain containing 8 [Source:MGI Symbol;Acc:MGI:1914652]	-
ENSMUSG00000018796	803.317361218052	2036.59044169781	-1.34199445145605	0.00146963518021342	0.0460713187506121	Acsl1	8	46471037	46536051	+	10483	protein_coding	acyl-CoA synthetase long-chain family member 1 [Source:MGI Symbol;Acc:MGI:102797]	-
ENSMUSG00000074832	219.973533187638	80.678727879145	1.4455078296962	0.00150112819729348	0.0470100734527672	2410141K09Rik	13	66418114	66441118	-	3325	protein_coding	RIKEN cDNA 2410141K09 gene [Source:MGI Symbol;Acc:MGI:1924053]	zf-C2H2
ENSMUSG00000022235	63.6244369751571	18.5420733672053	1.77131195813551	0.00151258171043932	0.0473199738599539	Cmbl	15	31565389	31590119	+	1424	protein_coding	carboxymethylenebutenolidase-like (Pseudomonas) [Source:MGI Symbol;Acc:MGI:1916824]	-
ENSMUSG00000056880	5.39790957219972	30.5984528573832	-2.47791931779373	0.00151664514445094	0.0473982814331135	Gadl1	9	115909455	116076176	+	3966	protein_coding	glutamate decarboxylase-like 1 [Source:MGI Symbol;Acc:MGI:1920998]	-
ENSMUSG00000019873	212.425646148795	76.9690791350812	1.46296016384328	0.00153722695332259	0.0479921306897022	Reep3	10	67009189	67096945	-	8294	protein_coding	receptor accessory protein 3 [Source:MGI Symbol;Acc:MGI:88930]	-
ENSMUSG00000037161	1029.75396569637	404.345501324994	1.34833828845777	0.00154768068556674	0.0482688872540665	Mgarp	3	51388412	51396738	-	2067	protein_coding	mitochondria localized glutamic acid rich protein [Source:MGI Symbol;Acc:MGI:1914999]	-
ENSMUSG00000099391	47.4503900474091	138.178276141831	-1.53981661489181	0.00155363887513735	0.0484050134462024	1700003C15Rik	5	11689253	11769308	-	1871	lincRNA	RIKEN cDNA 1700003C15 gene [Source:MGI Symbol;Acc:MGI:1916595]	-
ENSMUSG00000025534	154.199088337329	54.711183995031	1.49254706867272	0.00156343038340905	0.0486265706054967	Gusb	5	129989011	130003049	-	4548	protein_coding	glucuronidase, beta [Source:MGI Symbol;Acc:MGI:95872]	-
ENSMUSG00000112963	15.1022975814647	54.711183995031	-1.8492716856792	0.00156395165689733	0.0486265706054967	Gm6093	13	33562486	33569317	-	3408	lincRNA	predicted gene 6093 [Source:MGI Symbol;Acc:MGI:3648840]	-
ENSMUSG00000027698	73.328864658818	22.2517306717242	1.71432985956373	0.00157992279801727	0.0490729190545713	Nceh1	3	27182965	27284608	+	5253	protein_coding	neutral cholesterol ester hydrolase 1 [Source:MGI Symbol;Acc:MGI:2443191]	-
ENSMUSG00000100314	4.31965746520049	27.8162128856057	-2.65480168980382	0.00159154749073043	0.0492795897047727	1700010J16Rik	10	112726888	112785602	+	928	lincRNA	RIKEN cDNA 1700010J16 gene [Source:MGI Symbol;Acc:MGI:1916605]	-
ENSMUSG00000109290	4.31965746520049	27.8162128856057	-2.65480168980382	0.00159154749073043	0.0492795897047727	Phgdh-ps1	7	83710966	83711719	-	754	processed_pseudogene	3-phosphoglycerate dehydrogenase, pseudogene 1 [Source:MGI Symbol;Acc:MGI:1933203]	-
ENSMUSG00000010751	28.0415324930792	5.55821917727173	2.30735288021615	0.00159154749073043	0.0492795897047727	Tnfrsf22	7	143634806	143649661	-	4217	protein_coding	tumor necrosis factor receptor superfamily, member 22 [Source:MGI Symbol;Acc:MGI:1930270]	-
ENSMUSG00000045967	2.16318960260118	18.5420733672053	-3.03308939523058	0.00159793251009649	0.0492795897047727	Gpr158	2	21367542	21830547	+	8170	protein_coding	G protein-coupled receptor 158 [Source:MGI Symbol;Acc:MGI:2441697]	-
ENSMUSG00000113465	2.16318960260118	18.5420733672053	-3.03308939523058	0.00159793251009649	0.0492795897047727	Gm40271	12	12909428	12913029	+	422	lincRNA	predicted gene, 40271 [Source:MGI Symbol;Acc:MGI:5623156]	-
ENSMUSG00000104825	2.16318960260118	18.5420733672053	-3.03308939523058	0.00159793251009649	0.0492795897047727	Gm40330	5	126503850	126504975	-	669	lincRNA	predicted gene, 40330 [Source:MGI Symbol;Acc:MGI:5623215]	-
ENSMUSG00000020826	2.16318960260118	18.5420733672053	-3.03308939523058	0.00159793251009649	0.0492795897047727	Nos2	11	78920787	78960254	+	4412	protein_coding	nitric oxide synthase 2, inducible [Source:MGI Symbol;Acc:MGI:97361]	-
ENSMUSG00000079371	121.850999848291	41.727408161646	1.54293421738417	0.00160295407754839	0.0493843164439021	Gm3476	14	6105321	6125807	-	1822	protein_coding	predicted gene 3476 [Source:MGI Symbol;Acc:MGI:3781652]	-
ENSMUSG00000080078	8.63269295393255	38.9451698619767	-2.15879359008728	0.0016089744814093	0.0495195722611654	Gm15583	1	146725581	146729090	+	3510	processed_pseudogene	predicted gene 15583 [Source:MGI Symbol;Acc:MGI:3783031]	-
ENSMUSG00000031877	46.37212021214	135.396040126416	-1.54357832028482	0.00161299523299712	0.0495930730695886	Ces2g	8	104961718	104969537	+	3574	protein_coding	carboxylesterase 2G [Source:MGI Symbol;Acc:MGI:1919611]	-
ENSMUSG00000116096	52.8417391461113	150.234632079566	-1.50550133549771	0.00161812509426767	0.049700491393902	4933404G15Rik	16	16707614	16718096	-	1631	lincRNA	RIKEN cDNA 4933404G15 gene [Source:MGI Symbol;Acc:MGI:1921316]	-
ENSMUSG00000022878	25.8849928205108	82.533552217427	-1.66858003527943	0.00162094303395469	0.0497367540832745	Adipoq	16	23146536	23158028	+	1381	protein_coding	adiponectin, C1Q and collagen domain containing [Source:MGI Symbol;Acc:MGI:106675]	-
ENSMUSG00000021268	253.399889921039	94.5899099579026	1.4203370913796	0.00164784525932209	0.0504355783722576	Meg3	12	109541001	109571726	+	18089	lincRNA	maternally expressed 3 [Source:MGI Symbol;Acc:MGI:1202886]	-
ENSMUSG00000029867	299.765481214846	764.181319590911	-1.34975924636706	0.00164817455734084	0.0504355783722576	Llcfc1	6	41684431	41685717	+	741	protein_coding	LLLL and CFNLAS motif containing 1 [Source:MGI Symbol;Acc:MGI:1923856]	-
ENSMUSG00000036381	24.8067230144775	4.63078963898283	2.38803428791012	0.00164869899343753	0.0504355783722576	P2ry14	3	59113855	59153618	-	11059	protein_coding	purinergic receptor P2Y, G-protein coupled, 14 [Source:MGI Symbol;Acc:MGI:2155705]	-
ENSMUSG00000020096	492.775731525869	1243.65327063882	-1.33538714239861	0.00165343085641164	0.0505294458000164	Tbata	10	61171954	61188841	+	2426	protein_coding	thymus, brain and testes associated [Source:MGI Symbol;Acc:MGI:1923820]	-
ENSMUSG00000108828	3.24141525391032	22.2517306717242	-2.73607429503257	0.00166513251015055	0.0507339320570142	Gm34549	7	68429215	68490892	+	2535	lincRNA	predicted gene, 34549 [Source:MGI Symbol;Acc:MGI:5593708]	-
ENSMUSG00000035580	3.24141525391032	22.2517306717242	-2.73607429503257	0.00166513251015055	0.0507339320570142	Kcnh8	17	52602709	52979194	+	4557	protein_coding	potassium voltage-gated channel, subfamily H (eag-related), member 8 [Source:MGI Symbol;Acc:MGI:2445160]	-
ENSMUSG00000103442	3.24141525391032	21.3243165774658	-2.67502302173418	0.00166513251015055	0.0507339320570142	Pcdha1	18	36930184	37187661	+	5353	protein_coding	protocadherin alpha 1 [Source:MGI Symbol;Acc:MGI:2150982]	-
ENSMUSG00000057604	52.8417391461113	13.9049968779082	1.91578533409909	0.00167755699243187	0.0510612713017063	Lmcd1	6	112273758	112330425	+	1730	protein_coding	LIM and cysteine-rich domains 1 [Source:MGI Symbol;Acc:MGI:1353635]	-
ENSMUSG00000002228	233.991037652134	600.029413241106	-1.35816626901894	0.00168067484331726	0.0510831520696908	Ppm1j	3	104781056	104786018	+	1814	protein_coding	protein phosphatase 1J [Source:MGI Symbol;Acc:MGI:1919137]	-
ENSMUSG00000036964	475.523418715842	1199.1374995995	-1.33420782036049	0.00168163913716598	0.0510831520696908	Trim17	11	58954685	58973098	+	3736	protein_coding	tripartite motif-containing 17 [Source:MGI Symbol;Acc:MGI:1861440]	-
ENSMUSG00000053279	5843.14920622405	2352.83789806859	1.31229320383493	0.00170583877882844	0.0517664980863851	Aldh1a1	19	20492715	20643462	+	4934	protein_coding	aldehyde dehydrogenase family 1, subfamily A1 [Source:MGI Symbol;Acc:MGI:1353450]	-
ENSMUSG00000051054	204.877759094626	526.763872935918	-1.36191963288647	0.00171919997380154	0.0521198978085522	1700014D04Rik	13	59740842	59746752	-	3281	protein_coding	RIKEN cDNA 1700014D04 gene [Source:MGI Symbol;Acc:MGI:1921474]	-
ENSMUSG00000020622	744.012536188084	1859.45476962811	-1.32135326757933	0.00172721087643827	0.0521777589948273	Nt5c1b	12	10369973	10390175	+	2741	protein_coding	5'-nucleotidase, cytosolic IB [Source:MGI Symbol;Acc:MGI:1918131]	-
ENSMUSG00000062200	7.55442905737114	36.1629312546286	-2.24194473433074	0.00172832721239521	0.0521777589948273	Vmn2r7	3	64685044	64844765	-	9571	protein_coding	vomeronasal 2, receptor 7 [Source:MGI Symbol;Acc:MGI:2441693]	-
ENSMUSG00000055421	7.55442905737114	36.1629312546286	-2.24194473433074	0.00172832721239521	0.0521777589948273	Pcdh9	14	93013410	93890679	-	6783	protein_coding	protocadherin 9 [Source:MGI Symbol;Acc:MGI:1306801]	-
ENSMUSG00000115532	16.1805665830928	56.5660088269578	-1.79851065623677	0.00172969691897788	0.0521777589948273	Gm41206	14	72789353	72860268	+	1537	lincRNA	predicted gene, 41206 [Source:MGI Symbol;Acc:MGI:5624091]	-
ENSMUSG00000030798	16.1805665830928	56.5660088269578	-1.79851065623677	0.00172969691897788	0.0521777589948273	Cd37	7	45233632	45239115	-	3522	protein_coding	CD37 antigen [Source:MGI Symbol;Acc:MGI:88330]	-
ENSMUSG00000112141	30.1980722165668	94.5899099579026	-1.64359051959283	0.00174137701764318	0.052451453907891	4930563J15Rik	10	67568522	67571989	-	3468	lincRNA	RIKEN cDNA 4930563J15 gene [Source:MGI Symbol;Acc:MGI:1922576]	-
ENSMUSG00000030200	343.974533158383	869.906276039216	-1.33827976921182	0.0017422232937111	0.052451453907891	Bcl2l14	6	134396318	134438736	+	4093	protein_coding	BCL2-like 14 (apoptosis facilitator) [Source:MGI Symbol;Acc:MGI:1914063]	-
ENSMUSG00000058427	130.477156863848	45.4370588299571	1.51901500593564	0.00174532596149762	0.0524928383489241	Cxcl2	5	90903871	90905938	+	2068	protein_coding	chemokine (C-X-C motif) ligand 2 [Source:MGI Symbol;Acc:MGI:1340094]	-
ENSMUSG00000021961	270.652202994955	689.060955722255	-1.34783578467063	0.00175788759728744	0.0528183496961429	4930578I06Rik	14	63969339	63987790	-	1316	protein_coding	RIKEN cDNA 4930578I06 gene [Source:MGI Symbol;Acc:MGI:1915000]	-
ENSMUSG00000027420	66.8592462376292	20.3969023397467	1.70610093298994	0.00179264920767741	0.0538095899027834	Bfsp1	2	143826528	143863173	-	2390	protein_coding	beaded filament structural protein 1, in lens-CP94 [Source:MGI Symbol;Acc:MGI:101770]	-
ENSMUSG00000087574	183.312367412497	472.973982470509	-1.36692623733683	0.001802162242342	0.0540417398179891	C030037D09Rik	11	88718645	88728893	+	4199	lincRNA	RIKEN cDNA C030037D09 gene [Source:MGI Symbol;Acc:MGI:1924865]	-
ENSMUSG00000059114	193.016793689124	494.304456289797	-1.35617257222875	0.00180991859749722	0.0541802808631465	Lrrc74a	12	86734369	86763797	+	2019	protein_coding	leucine rich repeat containing 74A [Source:MGI Symbol;Acc:MGI:3646959]	-
ENSMUSG00000005148	47.4503900474091	136.32345213291	-1.52033812862486	0.00181034944451703	0.0541802808631465	Klf5	14	99298691	99315036	+	5201	protein_coding	Kruppel-like factor 5 [Source:MGI Symbol;Acc:MGI:1338056]	zf-C2H2
ENSMUSG00000033542	77.6419435369433	24.1065584832596	1.68179692372045	0.00182271624128564	0.0544967039975728	Arhgef5	6	43265582	43289320	+	9977	protein_coding	Rho guanine nucleotide exchange factor (GEF) 5 [Source:MGI Symbol;Acc:MGI:1858952]	-
ENSMUSG00000038691	64.7027067333998	178.984403275862	-1.4663581593201	0.00182572676352726	0.0545330402120625	Mbd3l1	9	18478359	18485298	+	870	protein_coding	methyl-CpG binding domain protein 3-like 1 [Source:MGI Symbol;Acc:MGI:1920753]	-
ENSMUSG00000024430	746.169075280555	1856.67253394096	-1.31501817244755	0.00184015713438736	0.0549100719757218	Cabyr	18	12741324	12755146	+	2160	protein_coding	calcium-binding tyrosine-(Y)-phosphorylation regulated (fibrousheathin 2) [Source:MGI Symbol;Acc:MGI:1918382]	-
ENSMUSG00000090308	57.1548183340468	158.581339930107	-1.4704865802817	0.00185021726895034	0.0551560843757649	Gm5174	10	86655958	86657380	+	1423	processed_pseudogene	predicted gene 5174 [Source:MGI Symbol;Acc:MGI:3646116]	-
ENSMUSG00000044786	5559.56431645168	2255.45964904475	1.30149738121027	0.00186027926345779	0.0553087984969995	Zfp36	7	28376784	28380253	-	3470	protein_coding	zinc finger protein 36 [Source:MGI Symbol;Acc:MGI:99180]	-
ENSMUSG00000062991	53.920008950507	14.8324127752407	1.85255533157571	0.0018608829691415	0.0553087984969995	Nrg1	8	31814551	32884029	-	10351	protein_coding	neuregulin 1 [Source:MGI Symbol;Acc:MGI:96083]	-
ENSMUSG00000022758	53.920008950507	14.8324127752407	1.85255533157571	0.0018608829691415	0.0553087984969995	P2rx6	16	17561885	17577800	+	3995	protein_coding	purinergic receptor P2X, ligand-gated ion channel, 6 [Source:MGI Symbol;Acc:MGI:1337113]	-
ENSMUSG00000099418	52.8417391461113	148.379808101704	-1.48759437651346	0.00186351804579181	0.0553087984969995	Gm6657	12	78194242	78209029	+	1197	protein_coding	predicted gene 6657 [Source:MGI Symbol;Acc:MGI:3645257]	-
ENSMUSG00000033715	40.9807709604931	10.1953284438311	1.99279317979786	0.00186626455737645	0.0553087984969995	Akr1c14	13	4049011	4090688	+	3239	protein_coding	aldo-keto reductase family 1, member C14 [Source:MGI Symbol;Acc:MGI:2145458]	-
ENSMUSG00000041390	40.9807709604931	10.1953284438311	1.99279317979786	0.00186626455737645	0.0553087984969995	Mdfic	6	15720661	15802169	+	7427	protein_coding	MyoD family inhibitor domain containing [Source:MGI Symbol;Acc:MGI:104611]	-
ENSMUSG00000044581	1154.83323285147	2854.56773346197	-1.30550630937956	0.00187259618680828	0.0554423531838938	4932415D10Rik	10	82282116	82316582	-	15111	protein_coding	RIKEN cDNA 4932415D10 gene [Source:MGI Symbol;Acc:MGI:3045298]	-
ENSMUSG00000032110	431.314367097283	1079.50136489924	-1.32333312521517	0.00188346506180652	0.0557098521738038	Acrv1	9	36693220	36698843	+	3647	protein_coding	acrosomal vesicle protein 1 [Source:MGI Symbol;Acc:MGI:104590]	-
ENSMUSG00000005803	501.401887927826	1251.0725658115	-1.31893712188463	0.00189745801285879	0.0560691459694663	Sqor	2	122765237	122809569	+	4084	protein_coding	sulfide quinone oxidoreductase [Source:MGI Symbol;Acc:MGI:1929899]	-
ENSMUSG00000089975	20.4936441624513	68.6223690754073	-1.73795710792907	0.00193400123135766	0.0570934454858615	Gm7420	5	29217724	29218565	+	842	transcribed_processed_pseudogene	predicted gene 7420 [Source:MGI Symbol;Acc:MGI:3647909]	-
ENSMUSG00000031146	74.4071343832596	23.1791446363273	1.67678370619988	0.00194178085566216	0.05726745344898	Plp2	X	7667941	7671390	-	1334	protein_coding	proteolipid protein 2 [Source:MGI Symbol;Acc:MGI:1298382]	-
ENSMUSG00000051611	24.8067230144775	78.8239035188197	-1.66343980707681	0.0019449976513576	0.0573066863775846	Olfr112	17	37561668	37569451	-	4758	protein_coding	olfactory receptor 112 [Source:MGI Symbol;Acc:MGI:2177495]	-
ENSMUSG00000021699	227.521420212491	85.3157886862583	1.41365705578077	0.00195266260148806	0.0574767750439949	Pde4d	13	108449948	109953461	+	12006	protein_coding	phosphodiesterase 4D, cAMP specific [Source:MGI Symbol;Acc:MGI:99555]	-
ENSMUSG00000035697	46.37212021214	12.050163809702	1.93229511593322	0.00195501977272049	0.057490450760823	Arhgap45	10	80016653	80031472	+	4478	protein_coding	Rho GTPase activating protein 45 [Source:MGI Symbol;Acc:MGI:1917969]	-
ENSMUSG00000027938	615.698460103191	1525.58648711434	-1.3089150313721	0.00196325203652793	0.057667535320148	Creb3l4	3	90237500	90243512	-	1679	protein_coding	cAMP responsive element binding protein 3-like 4 [Source:MGI Symbol;Acc:MGI:1916603]	TF_bZIP
ENSMUSG00000025780	271.730472560597	102.936618786863	1.39921563169356	0.00196483849808583	0.057667535320148	Itih5	2	10153571	10256529	+	7900	protein_coding	inter-alpha (globulin) inhibitor H5 [Source:MGI Symbol;Acc:MGI:1925751]	-
ENSMUSG00000029044	70.0940554647113	189.185934824416	-1.43100852594491	0.00197070972901355	0.0577840245542901	4930584F24Rik	5	26460070	26493314	-	1725	lincRNA	RIKEN cDNA 4930584F24 gene [Source:MGI Symbol;Acc:MGI:1923192]	-
ENSMUSG00000052942	212.425646148795	79.7513157018207	1.41181620484646	0.0019795958135908	0.0579886036928138	Glis3	19	28258851	28680077	-	8842	protein_coding	GLIS family zinc finger 3 [Source:MGI Symbol;Acc:MGI:2444289]	zf-C2H2
ENSMUSG00000027703	233.991037652134	590.755294223162	-1.33569863304433	0.00198914697095784	0.0582122519622219	Lrriq4	3	30644507	30672431	+	2762	protein_coding	leucine-rich repeats and IQ motif containing 4 [Source:MGI Symbol;Acc:MGI:1915557]	-
ENSMUSG00000044544	5.39790957219972	29.6710396006096	-2.43370806036263	0.00199893101923329	0.0583860842031247	4921513I03Rik	10	120765732	120778886	+	1743	lincRNA	RIKEN cDNA 4921513I03 gene [Source:MGI Symbol;Acc:MGI:1918124]	-
ENSMUSG00000115930	5.39790957219972	29.6710396006096	-2.43370806036263	0.00199893101923329	0.0583860842031247	A930027H12Rik	15	87243550	87254023	+	933	lincRNA	RIKEN cDNA A930027H12 gene [Source:MGI Symbol;Acc:MGI:1925211]	-
ENSMUSG00000058022	48.5286598774953	137.25086413804	-1.49777277774258	0.00202445322852554	0.0590313777630417	Adtrp	13	41763148	41847684	-	2866	protein_coding	androgen dependent TFPI regulating protein [Source:MGI Symbol;Acc:MGI:1924596]	-
ENSMUSG00000112282	8.63269295393255	38.0177570297261	-2.12414041055394	0.0020249101500836	0.0590313777630417	Gm19989	10	86637139	86638393	+	1255	processed_pseudogene	predicted gene, 19989 [Source:MGI Symbol;Acc:MGI:5012174]	-
ENSMUSG00000082321	160.668705946672	58.420833604391	1.4573686572517	0.00203818217823442	0.059361323133487	Gm14253	2	156347202	156347840	-	639	processed_pseudogene	predicted gene 14253 [Source:MGI Symbol;Acc:MGI:3650994]	-
ENSMUSG00000116772	31.2763420892085	95.5173220633833	-1.60722575498474	0.00204021675944783	0.0593636633158494	AC118542.3	16	18213649	18215250	+	961	lincRNA	novel transcript	-
ENSMUSG00000028328	28.0415324930792	85.3157886862583	-1.60139246907881	0.00205967562502954	0.0598725037909304	Tmod1	4	46038935	46116032	+	3946	protein_coding	tropomodulin 1 [Source:MGI Symbol;Acc:MGI:98775]	-
ENSMUSG00000021594	272.808742126077	104.791442937188	1.37919445295592	0.0020812469760153	0.0604417202585246	Srd5a1	13	69573449	69611442	-	2909	protein_coding	steroid 5 alpha-reductase 1 [Source:MGI Symbol;Acc:MGI:98400]	-
ENSMUSG00000061462	644.811737886796	257.814418418523	1.32207787002602	0.00210151821106508	0.0609721286509303	Obscn	11	58994256	59136402	-	28898	protein_coding	obscurin, cytoskeletal calmodulin and titin-interacting RhoGEF [Source:MGI Symbol;Acc:MGI:2681862]	-
ENSMUSG00000097451	135.868504963783	48.2192965803233	1.49187486664668	0.0021102834220149	0.0610894465035616	Rian	12	109603940	109661716	+	18234	processed_transcript	RNA imprinted and accumulated in nucleus [Source:MGI Symbol;Acc:MGI:1922995]	-
ENSMUSG00000112957	34.5111517243913	102.936618786863	-1.57352367731209	0.00212584802271041	0.0610894465035616	4930547H16Rik	13	69771518	69772632	-	907	lincRNA	RIKEN cDNA 4930547H16 gene [Source:MGI Symbol;Acc:MGI:1922528]	-
ENSMUSG00000072919	45.2938503717236	129.831568057322	-1.51694888166411	0.00212685264976901	0.0610894465035616	Noxred1	12	87221040	87238732	-	1709	protein_coding	NADP+ dependent oxidoreductase domain containing 1 [Source:MGI Symbol;Acc:MGI:1918525]	-
ENSMUSG00000108620	1.08496237648908	14.8324127752407	-3.63681507560998	0.00213371638872433	0.0610894465035616	Gm20670	7	64057602	64062958	+	338	lincRNA	predicted gene 20670 [Source:MGI Symbol;Acc:MGI:5313117]	-
ENSMUSG00000086386	1.08496237648908	14.8324127752407	-3.63681507560998	0.00213371638872433	0.0610894465035616	Gm12108	11	32095261	32101228	-	2589	lincRNA	predicted gene 12108 [Source:MGI Symbol;Acc:MGI:3651176]	-
ENSMUSG00000028009	1.08496237648908	14.8324127752407	-3.63681507560998	0.00213371638872433	0.0610894465035616	1700061I17Rik	3	117060522	117077765	-	1962	lincRNA	RIKEN cDNA 1700061I17 gene [Source:MGI Symbol;Acc:MGI:1920612]	-
ENSMUSG00000009900	1.08496237648908	14.8324127752407	-3.63681507560998	0.00213371638872433	0.0610894465035616	Wnt3a	11	59248033	59290752	-	2761	protein_coding	wingless-type MMTV integration site family, member 3A [Source:MGI Symbol;Acc:MGI:98956]	-
ENSMUSG00000110343	1.08496237648908	14.8324127752407	-3.63681507560998	0.00213371638872433	0.0610894465035616	Gm45751	8	28082694	28084266	-	1573	TEC	predicted gene 45751 [Source:MGI Symbol;Acc:MGI:5804866]	-
ENSMUSG00000075478	1.08496237648908	14.8324127752407	-3.63681507560998	0.00213371638872433	0.0610894465035616	Slitrk1	14	108908800	108914158	-	5359	protein_coding	SLIT and NTRK-like family, member 1 [Source:MGI Symbol;Acc:MGI:2679446]	-
ENSMUSG00000031149	15.1022975814647	0.921029624841817	3.85472223532157	0.00213371638872433	0.0610894465035616	Praf2	X	7728439	7731064	+	1339	protein_coding	PRA1 domain family 2 [Source:MGI Symbol;Acc:MGI:1859607]	-
ENSMUSG00000021381	15.1022975814647	0.921029624841817	3.85472223532157	0.00213371638872433	0.0610894465035616	Barx1	13	48662998	48666507	+	1399	protein_coding	BarH-like homeobox 1 [Source:MGI Symbol;Acc:MGI:103124]	Homeobox
ENSMUSG00000028217	15.1022975814647	0.921029624841817	3.85472223532157	0.00213371638872433	0.0610894465035616	Cdh17	4	11758147	11817895	+	4474	protein_coding	cadherin 17 [Source:MGI Symbol;Acc:MGI:1095414]	-
ENSMUSG00000107813	1.08496237648908	14.8324127752407	-3.63681507560998	0.00213371638872433	0.0610894465035616	Gm44434	6	52599501	52603245	-	3745	TEC	predicted gene, 44434 [Source:MGI Symbol;Acc:MGI:5690826]	-
ENSMUSG00000093859	1.08496237648908	14.8324127752407	-3.63681507560998	0.00213371638872433	0.0610894465035616	Gm7882	5	43916753	43918514	+	1762	processed_pseudogene	predicted gene 7882 [Source:MGI Symbol;Acc:MGI:3647603]	-
ENSMUSG00000075420	32.3546119659107	97.3721462638093	-1.58621627793354	0.00214201836050211	0.0611641914187469	Smim6	11	115912017	115913920	+	978	protein_coding	small integral membrane protein 6 [Source:MGI Symbol;Acc:MGI:1915778]	-
ENSMUSG00000054453	4.31965746520049	26.8887994165082	-2.60611395287523	0.00214236756985702	0.0611641914187469	Sytl5	X	9885622	9994543	+	2301	protein_coding	synaptotagmin-like 5 [Source:MGI Symbol;Acc:MGI:2668451]	-
ENSMUSG00000020804	26.9632626484318	5.55821917727173	2.25102476710015	0.00214236756985702	0.0611641914187469	Aanat	11	116586432	116597680	+	1663	protein_coding	arylalkylamine N-acetyltransferase [Source:MGI Symbol;Acc:MGI:1328365]	-
ENSMUSG00000024087	26.9632626484318	82.533552217427	-1.6099629950618	0.00219008760202158	0.062467878954563	Cyp1b1	17	79706953	79715041	-	5128	protein_coding	cytochrome P450, family 1, subfamily b, polypeptide 1 [Source:MGI Symbol;Acc:MGI:88590]	-
ENSMUSG00000085641	7.55442905737114	34.3081053162939	-2.16626368024671	0.00220539308533185	0.0628454275357651	4930465M20Rik	12	107723740	107735496	-	1603	lincRNA	RIKEN cDNA 4930465M20 gene [Source:MGI Symbol;Acc:MGI:1922218]	-
ENSMUSG00000018217	149.886009917193	54.711183995031	1.45165033808261	0.00221421203885896	0.0630375999104203	Pmp22	11	63128982	63159547	+	2354	protein_coding	peripheral myelin protein 22 [Source:MGI Symbol;Acc:MGI:97631]	-
ENSMUSG00000086277	35.5894216034042	104.791442937188	-1.55501914221261	0.00222216524023305	0.0632047879237448	4930558K02Rik	1	161942086	161979636	-	1167	protein_coding	RIKEN cDNA 4930558K02 gene [Source:MGI Symbol;Acc:MGI:1922618]	-
ENSMUSG00000085431	18.337105130199	63.0578953362984	-1.77563598028204	0.00223194470080148	0.0634235586307265	4930440I19Rik	2	78051177	78194430	+	1402	lincRNA	RIKEN cDNA 4930440I19 gene [Source:MGI Symbol;Acc:MGI:1925408]	-
ENSMUSG00000002341	65.7809764875263	178.056991313209	-1.4350675892527	0.00224067668469258	0.0636121828513144	Ncan	8	70093085	70120873	-	7195	protein_coding	neurocan [Source:MGI Symbol;Acc:MGI:104694]	-
ENSMUSG00000033287	117.53792131179	41.727408161646	1.49099368358814	0.00226841889036621	0.0643396457821236	Kctd17	15	78428564	78439303	+	2541	protein_coding	potassium channel tetramerisation domain containing 17 [Source:MGI Symbol;Acc:MGI:1920094]	-
ENSMUSG00000031320	777.438892117253	314.38654573213	1.30580913744308	0.00227496474486377	0.0644651157226928	Rps4x	X	102184941	102189394	-	1631	protein_coding	ribosomal protein S4, X-linked [Source:MGI Symbol;Acc:MGI:98158]	-
ENSMUSG00000079620	104.598685566684	271.725597329024	-1.37635162671673	0.00229100075025672	0.0648590212400265	Muc4	16	32735886	32782391	+	11757	protein_coding	mucin 4 [Source:MGI Symbol;Acc:MGI:2153525]	-
ENSMUSG00000031799	238.304115940339	91.8076736192709	1.37477883106747	0.00230625350596058	0.0652300398049948	Tpm4	8	72134975	72153142	+	2203	protein_coding	tropomyosin 4 [Source:MGI Symbol;Acc:MGI:2449202]	-
ENSMUSG00000020848	107.833494523839	37.0903441613494	1.53619118998023	0.00231836362283378	0.065441285856256	Doc2b	11	75768966	75796049	-	4361	protein_coding	double C2, beta [Source:MGI Symbol;Acc:MGI:1100497]	-
ENSMUSG00000027480	231.834498506589	577.771527594466	-1.3169955002225	0.0023191930156366	0.065441285856256	Sun5	2	153856188	153871084	-	1232	protein_coding	Sad1 and UNC84 domain containing 5 [Source:MGI Symbol;Acc:MGI:1923657]	-
ENSMUSG00000021499	146.651201094227	372.813496365711	-1.34540963208408	0.00232226817784227	0.065441285856256	Catsper3	13	55784568	55808998	+	1361	protein_coding	cation channel, sperm associated 3 [Source:MGI Symbol;Acc:MGI:1924106]	-
ENSMUSG00000100336	9.71095844016879	39.8725826601453	-2.02499399894277	0.00232233947239833	0.065441285856256	Gm29601	1	96543059	96556703	-	1349	lincRNA	predicted gene 29601 [Source:MGI Symbol;Acc:MGI:5580307]	-
ENSMUSG00000050966	433.470906202242	172.492519523207	1.32870130450223	0.00233915513119154	0.0658540458018586	Lin28a	4	134003330	134018841	-	3996	protein_coding	lin-28 homolog A (C. elegans) [Source:MGI Symbol;Acc:MGI:1890546]	CSD
ENSMUSG00000082772	23.7284532367091	75.1142547264421	-1.65781377522372	0.00235879065211235	0.0660259324217493	Gm381	X	126905581	126907617	-	2037	processed_pseudogene	predicted pseudogene 381 [Source:MGI Symbol;Acc:MGI:2685227]	-
ENSMUSG00000100557	2.16318960260118	17.6146585916777	-2.9595955842772	0.0023648225458361	0.0660259324217493	1700029E06Rik	5	58453039	58455292	+	757	lincRNA	RIKEN cDNA 1700029E06 gene [Source:MGI Symbol;Acc:MGI:1919500]	-
ENSMUSG00000116982	2.16318960260118	17.6146585916777	-2.9595955842772	0.0023648225458361	0.0660259324217493	AC154242.1	16	71249884	71267176	+	729	lincRNA	novel transcript	-
ENSMUSG00000097834	2.16318960260118	17.6146585916777	-2.9595955842772	0.0023648225458361	0.0660259324217493	Gm26911	6	101198569	101220141	+	2404	antisense	predicted gene, 26911 [Source:MGI Symbol;Acc:MGI:5477405]	-
ENSMUSG00000107988	2.16318960260118	17.6146585916777	-2.9595955842772	0.0023648225458361	0.0660259324217493	Gm44006	6	124372162	124374805	+	396	lincRNA	predicted gene, 44006 [Source:MGI Symbol;Acc:MGI:5690398]	-
ENSMUSG00000112029	2.16318960260118	17.6146585916777	-2.9595955842772	0.0023648225458361	0.0660259324217493	Gm33337	10	118714481	118715726	-	228	lincRNA	predicted gene, 33337 [Source:MGI Symbol;Acc:MGI:5592496]	-
ENSMUSG00000095065	2.16318960260118	17.6146585916777	-2.9595955842772	0.0023648225458361	0.0660259324217493	Gm5947	X	154079685	154082526	-	714	unprocessed_pseudogene	predicted pseudogene 5947 [Source:MGI Symbol;Acc:MGI:3648189]	-
ENSMUSG00000023349	18.337105130199	1.84845561913839	3.22084367880601	0.0023648225458361	0.0660259324217493	Clec4n	6	123229843	123247021	+	1420	protein_coding	C-type lectin domain family 4, member n [Source:MGI Symbol;Acc:MGI:1861231]	-
ENSMUSG00000021974	18.337105130199	1.84845561913839	3.22084367880601	0.0023648225458361	0.0660259324217493	Fgf9	14	58070547	58112720	+	4649	protein_coding	fibroblast growth factor 9 [Source:MGI Symbol;Acc:MGI:104723]	-
ENSMUSG00000101584	3.24141525391032	20.3969023397467	-2.61127361120999	0.00237037140205091	0.066041031985143	4930519F24Rik	9	100022300	100034672	+	744	lincRNA	RIKEN cDNA 4930519F24 gene [Source:MGI Symbol;Acc:MGI:1922047]	-
ENSMUSG00000026365	45.2938503717236	12.050163809702	1.89843987723607	0.00238424718952713	0.066041031985143	Cfh	1	140084708	140183764	-	8383	protein_coding	complement component factor h [Source:MGI Symbol;Acc:MGI:88385]	-
ENSMUSG00000112654	11.8674924339625	44.5096462011497	-1.89704705723261	0.00238424718952713	0.066041031985143	4930455C13Rik	10	21319088	21342057	-	1018	antisense	RIKEN cDNA 4930455C13 gene [Source:MGI Symbol;Acc:MGI:1921240]	-
ENSMUSG00000027737	45.2938503717236	12.050163809702	1.89843987723607	0.00238424718952713	0.066041031985143	Slc7a11	3	49892526	50443614	-	13922	protein_coding	solute carrier family 7 (cationic amino acid transporter, y+ system), member 11 [Source:MGI Symbol;Acc:MGI:1347355]	-
ENSMUSG00000114993	45.2938503717236	12.050163809702	1.89843987723607	0.00238424718952713	0.066041031985143	Gm6363	16	94242274	94243347	-	1074	processed_pseudogene	predicted gene 6363 [Source:MGI Symbol;Acc:MGI:3645989]	-
ENSMUSG00000095276	201.642950352067	503.578575335649	-1.31994368995607	0.00240475398571496	0.066041031985143	Gfy	7	45176349	45179569	-	1849	protein_coding	golgi-associated olfactory signaling regulator [Source:MGI Symbol;Acc:MGI:2685427]	-
ENSMUSG00000025140	32.3546119659107	7.41306823229869	2.10583846301807	0.00240986648094995	0.066041031985143	Pycr1	11	120635712	120643769	-	3935	protein_coding	pyrroline-5-carboxylate reductase 1 [Source:MGI Symbol;Acc:MGI:2384795]	-
ENSMUSG00000036885	60.3896276747986	18.5420733672053	1.69617495490341	0.00241312707851658	0.066041031985143	Arhgef26	3	62338344	62462221	+	10116	protein_coding	Rho guanine nucleotide exchange factor (GEF) 26 [Source:MGI Symbol;Acc:MGI:1918053]	-
ENSMUSG00000026437	16.1805665830928	54.711183995031	-1.7505238798188	0.00241917569685057	0.066041031985143	Cdk18	1	132112237	132139684	-	4764	protein_coding	cyclin-dependent kinase 18 [Source:MGI Symbol;Acc:MGI:97518]	-
ENSMUSG00000111712	1.38777878078145e-17	11.1227464718197	-6.49640571161381	0.00243493287103269	0.066041031985143	Gm39363	9	65332520	65345607	+	723	lincRNA	predicted gene, 39363 [Source:MGI Symbol;Acc:MGI:5622248]	-
ENSMUSG00000037095	10.7892250380496	1.38777878078145e-17	6.45132006461543	0.00243493287103269	0.066041031985143	Lrg1	17	56119678	56122001	-	1408	protein_coding	leucine-rich alpha-2-glycoprotein 1 [Source:MGI Symbol;Acc:MGI:1924155]	-
ENSMUSG00000085914	1.38777878078145e-17	11.1227464718197	-6.49640571161381	0.00243493287103269	0.066041031985143	Gm14320	2	167662109	167667697	+	1023	antisense	predicted gene 14320 [Source:MGI Symbol;Acc:MGI:3649455]	-
ENSMUSG00000103725	1.38777878078145e-17	11.1227464718197	-6.49640571161381	0.00243493287103269	0.066041031985143	Gm7103	3	8214332	8216183	+	1852	processed_pseudogene	predicted gene 7103 [Source:MGI Symbol;Acc:MGI:3646860]	-
ENSMUSG00000095963	1.38777878078145e-17	11.1227464718197	-6.49640571161381	0.00243493287103269	0.066041031985143	Gm7742	17	21198952	21200478	+	1527	processed_pseudogene	predicted gene 7742 [Source:MGI Symbol;Acc:MGI:3647092]	-
ENSMUSG00000026358	10.7892250380496	1.38777878078145e-17	6.45132006461543	0.00243493287103269	0.066041031985143	Rgs1	1	144242296	144249242	-	6947	protein_coding	regulator of G-protein signaling 1 [Source:MGI Symbol;Acc:MGI:1354694]	-
ENSMUSG00000114163	1.38777878078145e-17	11.1227464718197	-6.49640571161381	0.00243493287103269	0.066041031985143	Gm32296	12	85529598	85542280	+	1057	lincRNA	predicted gene, 32296 [Source:MGI Symbol;Acc:MGI:5591455]	-
ENSMUSG00000116296	1.38777878078145e-17	11.1227464718197	-6.49640571161381	0.00243493287103269	0.066041031985143	Gm49468	15	86990519	86991308	+	790	lincRNA	predicted gene, 49468 [Source:MGI Symbol;Acc:MGI:6155130]	-
ENSMUSG00000085831	1.38777878078145e-17	11.1227464718197	-6.49640571161381	0.00243493287103269	0.066041031985143	1700003G13Rik	9	45318265	45322079	-	706	antisense	RIKEN cDNA 1700003G13 gene [Source:MGI Symbol;Acc:MGI:1919479]	-
ENSMUSG00000083878	1.38777878078145e-17	11.1227464718197	-6.49640571161381	0.00243493287103269	0.066041031985143	Gm12034	11	20446412	20446810	+	399	processed_pseudogene	predicted gene 12034 [Source:MGI Symbol;Acc:MGI:3651409]	-
ENSMUSG00000109506	1.38777878078145e-17	11.1227464718197	-6.49640571161381	0.00243493287103269	0.066041031985143	Gm44724	7	83327738	83369429	-	5903	lincRNA	predicted gene 44724 [Source:MGI Symbol;Acc:MGI:5753300]	-
ENSMUSG00000080749	1.38777878078145e-17	11.1227464718197	-6.49640571161381	0.00243493287103269	0.066041031985143	Gm12134	11	40429537	40430056	+	520	processed_pseudogene	predicted gene 12134 [Source:MGI Symbol;Acc:MGI:3651515]	-
ENSMUSG00000047517	1.38777878078145e-17	11.1227464718197	-6.49640571161381	0.00243493287103269	0.066041031985143	Dmbt1	7	131032053	131121630	+	7057	protein_coding	deleted in malignant brain tumors 1 [Source:MGI Symbol;Acc:MGI:106210]	-
ENSMUSG00000072115	10.7892250380496	1.38777878078145e-17	6.45132006461543	0.00243493287103269	0.066041031985143	Ang	14	51091150	51102009	+	1202	protein_coding	angiogenin, ribonuclease, RNase A family, 5 [Source:MGI Symbol;Acc:MGI:88022]	-
ENSMUSG00000074377	10.7892250380496	1.38777878078145e-17	6.45132006461543	0.00243493287103269	0.066041031985143	Sult2a4	7	13909676	13989607	-	984	protein_coding	sulfotransferase family 2A, dehydroepiandrosterone (DHEA)-preferring, member 4 [Source:MGI Symbol;Acc:MGI:3645854]	-
ENSMUSG00000115242	1.38777878078145e-17	11.1227464718197	-6.49640571161381	0.00243493287103269	0.066041031985143	Gm49018	14	98887974	98920945	-	1208	lincRNA	predicted gene, 49018 [Source:MGI Symbol;Acc:MGI:6118380]	-
ENSMUSG00000085320	1.38777878078145e-17	11.1227464718197	-6.49640571161381	0.00243493287103269	0.066041031985143	Gm11548	3	36499804	36506809	-	2199	lincRNA	predicted gene 11548 [Source:MGI Symbol;Acc:MGI:3650340]	-
ENSMUSG00000085844	1.38777878078145e-17	11.1227464718197	-6.49640571161381	0.00243493287103269	0.066041031985143	Gm11690	11	114219239	114238502	-	1856	lincRNA	predicted gene 11690 [Source:MGI Symbol;Acc:MGI:3652329]	-
ENSMUSG00000097118	10.7892250380496	1.38777878078145e-17	6.45132006461543	0.00243493287103269	0.066041031985143	Gm17514	13	66183079	66203636	-	1102	lincRNA	predicted gene, 17514 [Source:MGI Symbol;Acc:MGI:4937148]	-
ENSMUSG00000067321	10.7892250380496	1.38777878078145e-17	6.45132006461543	0.00243493287103269	0.066041031985143	Gm7931	5	46414344	46414614	+	271	processed_pseudogene	predicted pseudogene 7931 [Source:MGI Symbol;Acc:MGI:3643448]	-
ENSMUSG00000089727	10.7892250380496	1.38777878078145e-17	6.45132006461543	0.00243493287103269	0.066041031985143	Klra8	6	130115226	130129898	-	1178	protein_coding	killer cell lectin-like receptor, subfamily A, member 8 [Source:MGI Symbol;Acc:MGI:102968]	-
ENSMUSG00000101639	10.7892250380496	1.38777878078145e-17	6.45132006461543	0.00243493287103269	0.066041031985143	Gm8597	17	13394025	13404191	-	1109	transcribed_unprocessed_pseudogene	predicted gene 8597 [Source:MGI Symbol;Acc:MGI:3779808]	-
ENSMUSG00000115121	10.7892250380496	1.38777878078145e-17	6.45132006461543	0.00243493287103269	0.066041031985143	Gm49236	14	122064351	122091226	-	1258	lincRNA	predicted gene, 49236 [Source:MGI Symbol;Acc:MGI:6118700]	-
ENSMUSG00000062939	359.070306956864	879.180395021184	-1.29163294376939	0.00244065556407501	0.0661371936395243	Stat4	1	51987148	52107189	+	3872	protein_coding	signal transducer and activator of transcription 4 [Source:MGI Symbol;Acc:MGI:103062]	STAT
ENSMUSG00000113802	62.5461672127051	168.782871649045	-1.43057038193226	0.0024893919458727	0.0673977354186944	4933416O17Rik	13	69959833	69963437	+	2122	lincRNA	RIKEN cDNA 4933416O17 gene [Source:MGI Symbol;Acc:MGI:1914800]	-
ENSMUSG00000081738	72.2505949309687	23.1791446363273	1.63442046658247	0.00253283931989676	0.0684520106943985	Hmgb1-ps2	X	146175942	146176577	+	636	processed_pseudogene	high mobility group box 1, pseudogene 2 [Source:MGI Symbol;Acc:MGI:3768537]	-
ENSMUSG00000097845	22.6501834951192	71.4046058278476	-1.65162960422626	0.00253283931989676	0.0684520106943985	A230020J21Rik	1	191025350	191029781	+	1650	antisense	RIKEN cDNA A230020J21 gene [Source:MGI Symbol;Acc:MGI:3704207]	-
ENSMUSG00000116976	8.63269295393255	37.0903441613494	-2.08863434198495	0.00255103879618292	0.0688214080920502	AC130529.1	16	73072338	73423667	+	6073	processed_transcript	novel transcript	-
ENSMUSG00000024535	37.7459613558665	9.26790956107855	2.01028678876981	0.00255103879618292	0.0688214080920502	Snx24	18	53245662	53390823	+	1880	protein_coding	sorting nexing 24 [Source:MGI Symbol;Acc:MGI:1916476]	-
ENSMUSG00000001123	89.5029102099865	30.5984528573832	1.54422509986625	0.00255607605306559	0.0688961155847146	Lgals9	11	78962974	78984946	-	2137	protein_coding	lectin, galactose binding, soluble 9 [Source:MGI Symbol;Acc:MGI:109496]	-
ENSMUSG00000092518	859.387377588385	2070.90468183449	-1.26877348989281	0.002583526782244	0.0695742846314059	Fam71e2	7	4753226	4771302	-	2744	protein_coding	family with sequence similarity 71, member E2 [Source:MGI Symbol;Acc:MGI:3045311]	-
ENSMUSG00000028264	471.210340511985	1144.42019768863	-1.27997702438295	0.00258650138993845	0.0695776329402474	Spaca1	4	34024874	34050191	-	1596	protein_coding	sperm acrosome associated 1 [Source:MGI Symbol;Acc:MGI:1914902]	-
ENSMUSG00000037568	466.897262307559	1132.36384302894	-1.27796223327389	0.00258823205788852	0.0695776329402474	Vash2	1	190947646	190979296	-	4314	protein_coding	vasohibin 2 [Source:MGI Symbol;Acc:MGI:2444826]	-
ENSMUSG00000044367	62.5461672127051	19.4694879425587	1.6767678754431	0.00259576046604212	0.0697183162484186	Slc16a13	11	70216789	70221064	-	2601	protein_coding	solute carrier family 16 (monocarboxylic acid transporters), member 13 [Source:MGI Symbol;Acc:MGI:1916559]	-
ENSMUSG00000090394	39.9025010961765	112.210739432565	-1.48907539458481	0.00260544277025015	0.0699165503815273	4930523C07Rik	1	160044382	160080208	+	10195	protein_coding	RIKEN cDNA 4930523C07 gene [Source:MGI Symbol;Acc:MGI:1914897]	-
ENSMUSG00000057037	10.7892250380496	41.727408161646	-1.94021013668684	0.00261794562354992	0.0701281606759928	Cfhr1	1	139547053	139560272	-	1931	protein_coding	complement factor H-related 1 [Source:MGI Symbol;Acc:MGI:2138169]	-
ENSMUSG00000031129	42.0590408204375	11.1227464718197	1.90607675329092	0.00261794562354992	0.0701281606759928	Slc9a9	9	94669909	95230445	+	5679	protein_coding	solute carrier family 9 (sodium/hydrogen exchanger), member 9 [Source:MGI Symbol;Acc:MGI:2679732]	-
ENSMUSG00000034903	488.462653324145	197.532642404738	1.30555140683516	0.0026264250825599	0.0702933169453059	Cobll1	2	65088339	65239403	-	8342	protein_coding	Cobl-like 1 [Source:MGI Symbol;Acc:MGI:2442894]	-
ENSMUSG00000060591	52.8417391461113	14.8324127752407	1.82347689784021	0.00263887189685937	0.0704437232336838	Ifitm2	7	140954837	140955987	-	655	protein_coding	interferon induced transmembrane protein 2 [Source:MGI Symbol;Acc:MGI:1933382]	-
ENSMUSG00000115516	5.39790957219972	28.7436262783971	-2.38809900475488	0.00263900177897528	0.0704437232336838	Gm8341	15	19454755	19456352	-	1598	processed_pseudogene	predicted gene 8341 [Source:MGI Symbol;Acc:MGI:3647182]	-
ENSMUSG00000060548	29.1198023502619	6.48564499700841	2.1436943281277	0.00263900177897528	0.0704437232336838	Tnfrsf19	14	60963875	61046490	-	4738	protein_coding	tumor necrosis factor receptor superfamily, member 19 [Source:MGI Symbol;Acc:MGI:1352474]	-
ENSMUSG00000048003	365.539924294405	889.38192590059	-1.2825201190683	0.00265254916958746	0.0707431836036508	Catsper4	4	134211970	134227383	-	2101	protein_coding	cation channel, sperm associated 4 [Source:MGI Symbol;Acc:MGI:3043288]	-
ENSMUSG00000032530	141.259853039874	356.12008193909	-1.33333611960663	0.00269329565854932	0.071766879140134	Lyzl4	9	121577843	121642096	-	1402	protein_coding	lysozyme-like 4 [Source:MGI Symbol;Acc:MGI:1916282]	-
ENSMUSG00000087611	40.9807709604931	114.99297557874	-1.48601384302991	0.00270039920979481	0.0718535122080876	4930458D05Rik	5	100840797	100847167	-	3055	antisense	RIKEN cDNA 4930458D05 gene [Source:MGI Symbol;Acc:MGI:1923052]	-
ENSMUSG00000071637	412.98378469751	166.000635735493	1.31417306614689	0.00270127764234902	0.0718535122080876	Cebpd	16	15887286	15891031	+	3746	protein_coding	CCAAT/enhancer binding protein (C/EBP), delta [Source:MGI Symbol;Acc:MGI:103573]	-
ENSMUSG00000029380	1567.8104681601	651.964479706661	1.26570530477429	0.00272562561410058	0.0724377334029163	Cxcl1	5	90891241	90893115	+	1875	protein_coding	chemokine (C-X-C motif) ligand 1 [Source:MGI Symbol;Acc:MGI:108068]	-
ENSMUSG00000062980	146.651201094227	54.711183995031	1.42019855064869	0.00273080187761088	0.0725118606959665	Cped1	6	21985916	22256404	+	8279	protein_coding	cadherin-like and PC-esterase domain containing 1 [Source:MGI Symbol;Acc:MGI:2444814]	-
ENSMUSG00000041566	727.8384929933	1741.67345886613	-1.2586581229084	0.00282099161269414	0.0748412770469957	Tssk1	16	17894223	17897922	+	3700	protein_coding	testis-specific serine kinase 1 [Source:MGI Symbol;Acc:MGI:1347557]	-
ENSMUSG00000027834	287.904516026633	114.06556353224	1.33466606671289	0.00282879003975388	0.0749826832788863	Serpini1	3	75557547	75643495	+	7286	protein_coding	serine (or cysteine) peptidase inhibitor, clade I, member 1 [Source:MGI Symbol;Acc:MGI:1194506]	-
ENSMUSG00000044957	146.651201094227	365.394201068421	-1.31641955077412	0.00284644617131032	0.0753849131176056	Pp2d1	17	53507460	53539451	-	2476	protein_coding	protein phosphatase 2C-like domain containing 1 [Source:MGI Symbol;Acc:MGI:3612067]	-
ENSMUSG00000020681	700.881754330121	1675.82721426098	-1.2574999055884	0.00285951381453565	0.0756650271290499	Ace	11	105967945	105989964	+	5287	protein_coding	angiotensin I converting enzyme (peptidyl-dipeptidase A) 1 [Source:MGI Symbol;Acc:MGI:87874]	-
ENSMUSG00000095789	311.626446387949	755.834612497993	-1.27795578102587	0.00286667435884761	0.0757622877875777	Nupr1l	5	129908540	129913789	+	2489	protein_coding	nuclear protein transcriptional regulator 1 like [Source:MGI Symbol;Acc:MGI:1923099]	-
ENSMUSG00000030230	377.400889406557	911.639811453025	-1.27212159214057	0.00286817760001693	0.0757622877875777	Plcz1	6	139989673	140041457	-	2510	protein_coding	phospholipase C, zeta 1 [Source:MGI Symbol;Acc:MGI:2150308]	-
ENSMUSG00000113558	117.53792131179	296.765719258717	-1.33538464022418	0.00287789377128603	0.0759528923460953	Gm47841	15	101046342	101047397	-	1056	protein_coding	predicted gene, 47841 [Source:MGI Symbol;Acc:MGI:6097044]	-
ENSMUSG00000029084	4.31965746520049	25.9613858646993	-2.55572555289857	0.00288961980955448	0.0761961640232956	Cd38	5	43868553	43912375	+	3890	protein_coding	CD38 antigen [Source:MGI Symbol;Acc:MGI:107474]	-
ENSMUSG00000100580	14.0240288329998	48.2192965803233	-1.77351634920529	0.00289507002511982	0.0762736705577319	4933436I20Rik	1	83659550	83911644	-	2146	lincRNA	RIKEN cDNA 4933436I20 gene [Source:MGI Symbol;Acc:MGI:1918540]	-
ENSMUSG00000050931	298.68721165293	723.375196017379	-1.27579904684624	0.00292116015680123	0.0768943518918118	Sgms2	3	131318985	131491411	-	6227	protein_coding	sphingomyelin synthase 2 [Source:MGI Symbol;Acc:MGI:1921692]	-
ENSMUSG00000055435	126.16407836514	46.364471435346	1.44149614670487	0.00292425294366474	0.076909118328748	Maf	8	115682942	115707794	-	8241	protein_coding	avian musculoaponeurotic fibrosarcoma oncogene homolog [Source:MGI Symbol;Acc:MGI:96909]	TF_bZIP
ENSMUSG00000030968	304.078559461274	734.504138812252	-1.27202307149045	0.00295576830663176	0.0776383614034795	Pdilt	7	119486587	119523489	-	2281	protein_coding	protein disulfide isomerase-like, testis expressed [Source:MGI Symbol;Acc:MGI:1919080]	-
ENSMUSG00000063971	250.165081214347	609.303532257031	-1.28390926845395	0.0029570920151373	0.0776383614034795	Krt88	15	101447744	101453907	+	902	protein_coding	keratin 88 [Source:MGI Symbol;Acc:MGI:1913572]	-
ENSMUSG00000047013	102.442146253367	36.1629312546286	1.49868028179254	0.00296731097483393	0.077839382972824	Fbxo41	6	85469574	85502994	-	6680	protein_coding	F-box protein 41 [Source:MGI Symbol;Acc:MGI:1261912]	-
ENSMUSG00000044787	25.8849928205108	77.8964913299671	-1.58529350802035	0.00298368373380636	0.0782013466624985	Spata32	11	103208127	103218432	-	1112	protein_coding	spermatogenesis associated 32 [Source:MGI Symbol;Acc:MGI:3045340]	-
ENSMUSG00000038498	359.070306956864	862.486980853154	-1.26398055907794	0.0030184614659815	0.0790446585794138	Catsper1	19	5335741	5344153	+	2061	protein_coding	cation channel, sperm associated 1 [Source:MGI Symbol;Acc:MGI:2179947]	-
ENSMUSG00000044186	88.4246405255151	226.282412680688	-1.35451167952922	0.00305737365140215	0.0799946937197615	Nkx2-6	14	69171802	69175518	+	1134	protein_coding	NK2 homeobox 6 [Source:MGI Symbol;Acc:MGI:97351]	Homeobox
ENSMUSG00000114441	6.47616750912318	30.5984528573832	-2.22032864339983	0.0031282243812031	0.0815674438006923	Gm33472	14	59043995	59061063	-	3269	lincRNA	predicted gene, 33472 [Source:MGI Symbol;Acc:MGI:5592631]	-
ENSMUSG00000091929	6.47616750912318	30.5984528573832	-2.22032864339983	0.0031282243812031	0.0815674438006923	Gm8582	14	19127800	19132109	+	789	unprocessed_pseudogene	predicted gene 8582 [Source:MGI Symbol;Acc:MGI:3643667]	-
ENSMUSG00000028599	31.2763420892085	7.41306823229869	2.0571198069799	0.0031282243812031	0.0815674438006923	Tnfrsf1b	4	145213463	145246870	-	3818	protein_coding	tumor necrosis factor receptor superfamily, member 1b [Source:MGI Symbol;Acc:MGI:1314883]	-
ENSMUSG00000079711	6.47616750912318	30.5984528573832	-2.22032864339983	0.0031282243812031	0.0815674438006923	Smok4a	17	13521456	13528433	+	2317	transcribed_unprocessed_pseudogene	sperm motility kinase 4A [Source:MGI Symbol;Acc:MGI:3036233]	-
ENSMUSG00000020317	274.965281256555	663.093422513818	-1.26962756854818	0.0031339489297499	0.0816297424137453	Theg	10	79576379	79587331	-	1564	protein_coding	testicular haploid expressed gene [Source:MGI Symbol;Acc:MGI:1338756]	-
ENSMUSG00000030688	954.275097562062	2254.53223714926	-1.2402561330347	0.00314035742485433	0.0816297424137453	Stard10	7	101317086	101346626	+	2419	protein_coding	START domain containing 10 [Source:MGI Symbol;Acc:MGI:1860093]	-
ENSMUSG00000074217	53.920008950507	143.742748137775	-1.41275131275801	0.00314159375039596	0.0816297424137453	2210011C24Rik	8	84010222	84012171	-	1413	protein_coding	RIKEN cDNA 2210011C24 gene [Source:MGI Symbol;Acc:MGI:1917384]	-
ENSMUSG00000081606	15.1022975814647	51.0015341481808	-1.74822680193169	0.00314482710971594	0.0816297424137453	Gm9059	X	96966257	96966648	-	183	processed_pseudogene	predicted gene 9059 [Source:MGI Symbol;Acc:MGI:3648922]	-
ENSMUSG00000111610	15.1022975814647	51.0015341481808	-1.74822680193169	0.00314482710971594	0.0816297424137453	Gm34829	9	77992599	78002261	+	1131	lincRNA	predicted gene, 34829 [Source:MGI Symbol;Acc:MGI:5593988]	-
ENSMUSG00000000982	23.7284532367091	4.63078963898283	2.3242318555235	0.00314942417318726	0.0816297424137453	Ccl3	11	83647844	83649355	-	766	protein_coding	chemokine (C-C motif) ligand 3 [Source:MGI Symbol;Acc:MGI:98260]	-
ENSMUSG00000022831	23.7284532367091	3.70335451457724	2.63674944633198	0.00314942417318726	0.0816297424137453	Hcls1	16	36934983	36963212	+	2525	protein_coding	hematopoietic cell specific Lyn substrate 1 [Source:MGI Symbol;Acc:MGI:104568]	-
ENSMUSG00000097329	34.5111517243913	98.2995583589298	-1.5071105623664	0.0031521688129844	0.0816312293538169	4931403G20Rik	12	69847635	69853671	+	1699	lincRNA	RIKEN cDNA 4931403G20 gene [Source:MGI Symbol;Acc:MGI:1918184]	-
ENSMUSG00000053113	2557.66190890591	1085.06583628183	1.23693579759113	0.00317608205931649	0.0821804469470673	Socs3	11	117966079	117970047	-	2891	protein_coding	suppressor of cytokine signaling 3 [Source:MGI Symbol;Acc:MGI:1201791]	-
ENSMUSG00000103139	12.9457604151167	45.4370588299571	-1.80243213879479	0.00319623295807302	0.0824922918412089	Gm37982	1	167242457	167251492	+	561	antisense	predicted gene, 37982 [Source:MGI Symbol;Acc:MGI:5611210]	-
ENSMUSG00000044125	12.9457604151167	45.4370588299571	-1.80243213879479	0.00319623295807302	0.0824922918412089	9530080O11Rik	4	95959715	95967655	-	1725	processed_transcript	RIKEN cDNA 9530080O11 gene [Source:MGI Symbol;Acc:MGI:2441751]	-
ENSMUSG00000046258	65.7809764875263	171.565107555765	-1.38152473427356	0.00319628098551874	0.0824922918412089	Adam29	8	55870912	55906948	-	2726	protein_coding	a disintegrin and metallopeptidase domain 29 [Source:MGI Symbol;Acc:MGI:2676326]	-
ENSMUSG00000107770	63.6244369751571	20.3969023397467	1.63468418473476	0.00321507412096311	0.0829068816404894	Gm44126	6	76284416	76284929	+	514	processed_pseudogene	predicted gene, 44126 [Source:MGI Symbol;Acc:MGI:5690518]	-
ENSMUSG00000024942	101.363876594029	36.1629312546286	1.48343217788839	0.00326841417750889	0.084210871475986	Capn1	19	5988546	6015825	-	3190	protein_coding	calpain 1 [Source:MGI Symbol;Acc:MGI:88263]	-
ENSMUSG00000076433	876.639690314108	2064.41279856545	-1.2355725938788	0.00329561979782447	0.0847779946471379	Cep295nl	11	118332360	118342500	-	1944	protein_coding	CEP295 N-terminal like [Source:MGI Symbol;Acc:MGI:1929713]	-
ENSMUSG00000074505	38.824231227825	107.573679142054	-1.46766570159926	0.00329600723173025	0.0847779946471379	Fat3	9	15910189	16501285	-	21478	protein_coding	FAT atypical cadherin 3 [Source:MGI Symbol;Acc:MGI:2444314]	-
ENSMUSG00000068113	44.2155805262255	121.484859846219	-1.45585276389812	0.00333544508791641	0.0853426701984437	Gm4907	X	23882553	23907607	+	1493	protein_coding	predicted gene 4907 [Source:MGI Symbol;Acc:MGI:3648288]	-
ENSMUSG00000070695	1.08496237648908	13.9049968779082	-3.5445066393511	0.00334605524595406	0.0853426701984437	Cntnap5a	1	115684756	116587323	+	10945	protein_coding	contactin associated protein-like 5A [Source:MGI Symbol;Acc:MGI:3643623]	-
ENSMUSG00000026989	1.08496237648908	13.9049968779082	-3.5445066393511	0.00334605524595406	0.0853426701984437	Dapl1	2	59484653	59505020	+	679	protein_coding	death associated protein-like 1 [Source:MGI Symbol;Acc:MGI:1923997]	-
ENSMUSG00000085078	1.08496237648908	13.9049968779082	-3.5445066393511	0.00334605524595406	0.0853426701984437	C030013C21Rik	11	80507410	80509106	-	795	sense_intronic	RIKEN cDNA C030013C21 gene [Source:MGI Symbol;Acc:MGI:1924667]	-
ENSMUSG00000079421	1.08496237648908	13.9049968779082	-3.5445066393511	0.00334605524595406	0.0853426701984437	4930402F06Rik	2	35375562	35397175	-	1372	protein_coding	RIKEN cDNA 4930402F06 gene [Source:MGI Symbol;Acc:MGI:1922104]	-
ENSMUSG00000106873	1.08496237648908	13.9049968779082	-3.5445066393511	0.00334605524595406	0.0853426701984437	BC049739	6	32751629	32752288	-	660	lincRNA	cDNA sequence BC049739 [Source:MGI Symbol;Acc:MGI:3039568]	-
ENSMUSG00000049598	1.08496237648908	13.9049968779082	-3.5445066393511	0.00334605524595406	0.0853426701984437	Vsig8	1	172555938	172563717	+	1879	protein_coding	V-set and immunoglobulin domain containing 8 [Source:MGI Symbol;Acc:MGI:3642995]	-
ENSMUSG00000105227	1.08496237648908	13.9049968779082	-3.5445066393511	0.00334605524595406	0.0853426701984437	Gm36667	5	133534590	133598406	-	753	lincRNA	predicted gene, 36667 [Source:MGI Symbol;Acc:MGI:5595826]	-
ENSMUSG00000093528	1.08496237648908	13.9049968779082	-3.5445066393511	0.00334605524595406	0.0853426701984437	Nrg3os	14	38898302	38958794	+	927	antisense	neuregulin 3, opposite strand [Source:MGI Symbol;Acc:MGI:1922420]	-
ENSMUSG00000050654	1.08496237648908	13.9049968779082	-3.5445066393511	0.00334605524595406	0.0853426701984437	Olfr215	6	116580084	116584195	-	4112	protein_coding	olfactory receptor 215 [Source:MGI Symbol;Acc:MGI:3030049]	-
ENSMUSG00000058833	351.522420059598	142.815336141528	1.29863027602899	0.00335789705127883	0.0855728512807862	Rex1bd	8	70504292	70506752	-	1822	protein_coding	required for excision 1-B domain containing [Source:MGI Symbol;Acc:MGI:1913712]	-
ENSMUSG00000086954	3.24141525391032	19.4694879425587	-2.54457650562739	0.00338513180761865	0.0859065571595922	4930583P06Rik	2	124217679	124222331	-	706	lincRNA	RIKEN cDNA 4930583P06 gene [Source:MGI Symbol;Acc:MGI:1923196]	-
ENSMUSG00000109582	3.24141525391032	19.4694879425587	-2.54457650562739	0.00338513180761865	0.0859065571595922	4933439N14Rik	8	12502899	12505341	+	1087	lincRNA	RIKEN cDNA 4933439N14 gene [Source:MGI Symbol;Acc:MGI:1925389]	-
ENSMUSG00000085762	3.24141525391032	19.4694879425587	-2.54457650562739	0.00338513180761865	0.0859065571595922	Lrrc75aos2	11	62605766	62607748	+	1227	antisense	leucine rich repeat containing 75A, opposite strand 2 [Source:MGI Symbol;Acc:MGI:1914079]	-
ENSMUSG00000031253	20.4936441624513	2.77591077900805	2.82592398923908	0.00338513180761865	0.0859065571595922	Srpx2	X	133908426	133932446	+	2922	protein_coding	sushi-repeat-containing protein, X-linked 2 [Source:MGI Symbol;Acc:MGI:1916042]	-
ENSMUSG00000109382	3.24141525391032	19.4694879425587	-2.54457650562739	0.00338513180761865	0.0859065571595922	4930567K12Rik	7	92092206	92119511	-	1281	antisense	RIKEN cDNA 4930567K12 gene [Source:MGI Symbol;Acc:MGI:1923095]	-
ENSMUSG00000036013	62.5461672127051	164.145811789171	-1.39041136505226	0.00338796143362472	0.0859065980544391	Fam122c	X	53273424	53331185	+	995	protein_coding	family with sequence similarity 122, member C [Source:MGI Symbol;Acc:MGI:1921116]	-
ENSMUSG00000049154	80.8767526627837	205.879349945308	-1.34681268557431	0.00340132051219685	0.0861734055037562	Fam183b	11	58792797	58801960	-	567	protein_coding	family with sequence similarity 183, member B [Source:MGI Symbol;Acc:MGI:1922679]	-
ENSMUSG00000048794	187.625445761949	454.425744349472	-1.27569623083649	0.00343196866085803	0.086877426675737	Cfap100	6	90403479	90428797	-	4122	protein_coding	cilia and flagella associated protein 100 [Source:MGI Symbol;Acc:MGI:2141635]	-
ENSMUSG00000071726	70.0940554647113	179.91181523787	-1.35854498765106	0.00346017744655101	0.0875185764312074	Gm5941	X	92489949	92490681	+	560	protein_coding	predicted gene 5941 [Source:MGI Symbol;Acc:MGI:3646197]	-
ENSMUSG00000064158	253.399889921039	607.448708454003	-1.26098492634337	0.00346460242624622	0.0875575939285204	Izumo1	7	45621811	45628823	+	2992	protein_coding	izumo sperm-egg fusion 1 [Source:MGI Symbol;Acc:MGI:1920706]	-
ENSMUSG00000034459	48.5286598774953	13.9049968779082	1.79323037841542	0.00347640314783249	0.0877827917054925	Ifit1	19	34640871	34650009	+	2656	protein_coding	interferon-induced protein with tetratricopeptide repeats 1 [Source:MGI Symbol;Acc:MGI:99450]	-
ENSMUSG00000025051	2.16318960260118	16.6872435898401	-2.88215594189839	0.00351515759944553	0.0881750143669338	Samt4	X	154482002	154484682	+	963	protein_coding	spermatogenesis associated multipass transmembrane protein 4 [Source:MGI Symbol;Acc:MGI:1922435]	-
ENSMUSG00000107525	2.16318960260118	16.6872435898401	-2.88215594189839	0.00351515759944553	0.0881750143669338	Gm44071	6	63324672	63328441	-	448	antisense	predicted gene, 44071 [Source:MGI Symbol;Acc:MGI:5690463]	-
ENSMUSG00000108593	2.16318960260118	16.6872435898401	-2.88215594189839	0.00351515759944553	0.0881750143669338	Gm44581	7	3928853	3932849	-	1693	lincRNA	predicted gene 44581 [Source:MGI Symbol;Acc:MGI:5753157]	-
ENSMUSG00000079619	2.16318960260118	16.6872435898401	-2.88215594189839	0.00351515759944553	0.0881750143669338	Cypt15	X	39346267	39346963	+	519	protein_coding	cysteine-rich perinuclear theca 15 [Source:MGI Symbol;Acc:MGI:3616461]	-
ENSMUSG00000091686	2.16318960260118	16.6872435898401	-2.88215594189839	0.00351515759944553	0.0881750143669338	4930471C04Rik	14	64099295	64104235	-	865	lincRNA	RIKEN cDNA 4930471C04 gene [Source:MGI Symbol;Acc:MGI:1925426]	-
ENSMUSG00000049252	2.16318960260118	16.6872435898401	-2.88215594189839	0.00351515759944553	0.0881750143669338	Lrp1b	2	40595246	42653624	-	23774	protein_coding	low density lipoprotein-related protein 1B (deleted in tumors) [Source:MGI Symbol;Acc:MGI:2151136]	-
ENSMUSG00000050368	17.2588357804308	1.84845561913839	3.13398970330575	0.00351515759944553	0.0881750143669338	Hoxd10	2	74691924	74695105	+	1816	protein_coding	homeobox D10 [Source:MGI Symbol;Acc:MGI:96202]	Homeobox
ENSMUSG00000086034	17.2588357804308	1.84845561913839	3.13398970330575	0.00351515759944553	0.0881750143669338	Gm15201	X	162735078	162736613	-	1210	processed_transcript	predicted gene 15201 [Source:MGI Symbol;Acc:MGI:3705207]	-
ENSMUSG00000028789	112.146573110962	276.362656955552	-1.30034090768796	0.00357373031995306	0.0895703019217939	Azin2	4	128930233	128962442	-	4024	protein_coding	antizyme inhibitor 2 [Source:MGI Symbol;Acc:MGI:2442093]	-
ENSMUSG00000097170	35.5894216034042	100.154382539403	-1.48980702695853	0.00360049804255545	0.090017598997969	Gm16982	7	141610066	141613747	-	2620	antisense	predicted gene, 16982 [Source:MGI Symbol;Acc:MGI:4439906]	-
ENSMUSG00000040935	7.55442905737114	32.4532791926838	-2.08639167778437	0.00360343023937618	0.090017598997969	Padi6	4	140727355	140742643	-	2532	protein_coding	peptidyl arginine deiminase, type VI [Source:MGI Symbol;Acc:MGI:2655198]	-
ENSMUSG00000022209	7.55442905737114	32.4532791926838	-2.08639167778437	0.00360343023937618	0.090017598997969	Dhrs2	14	55222007	55241435	+	1268	protein_coding	dehydrogenase/reductase member 2 [Source:MGI Symbol;Acc:MGI:1918662]	-
ENSMUSG00000064247	33.4328818448124	8.34048959731336	1.98569153426906	0.00360343023937618	0.090017598997969	Plcxd1	5	110099969	110105953	+	3811	protein_coding	phosphatidylinositol-specific phospholipase C, X domain containing 1 [Source:MGI Symbol;Acc:MGI:2685422]	-
ENSMUSG00000046958	57.1548183340468	148.379808101704	-1.37464005420806	0.00361189131281629	0.0901548253158755	4930432E11Rik	7	29558579	29582169	+	10871	transcribed_unitary_pseudogene	RIKEN cDNA 4930432E11 gene [Source:MGI Symbol;Acc:MGI:3045259]	-
ENSMUSG00000014747	108.911764172953	268.943361550731	-1.30328007650188	0.00371869473847209	0.0927444910267378	Ankrd53	6	83762644	83768326	+	1739	protein_coding	ankyrin repeat domain 53 [Source:MGI Symbol;Acc:MGI:1922555]	-
ENSMUSG00000086186	19.4153745993696	62.1304830122807	-1.67238407399525	0.00372358933828809	0.092790380089563	Ccdc34os	2	110031250	110050479	-	980	antisense	coiled-coil domain containing 34, opposite strand [Source:MGI Symbol;Acc:MGI:1922767]	-
ENSMUSG00000031620	131.555426485852	321.805841074693	-1.28981112805735	0.00373927489156123	0.0931048798204553	Iqcm	8	75448694	75984503	+	2183	protein_coding	IQ motif containing M [Source:MGI Symbol;Acc:MGI:1919081]	-
ENSMUSG00000021007	548.845748106783	1283.53198219024	-1.22548313776344	0.00374702387364606	0.0932071821625753	Spata7	12	98628157	98669815	+	10088	protein_coding	spermatogenesis associated 7 [Source:MGI Symbol;Acc:MGI:2144877]	-
ENSMUSG00000029373	50.6851995221014	14.8324127752407	1.76350038822211	0.0037495202489603	0.0932071821625753	Pf4	5	90772435	90773383	+	721	protein_coding	platelet factor 4 [Source:MGI Symbol;Acc:MGI:1888711]	-
ENSMUSG00000028555	405.435897822792	952.445934957149	-1.23194120092607	0.00379585606030389	0.0942818638952178	Ttc39a	4	109406623	109444745	+	4904	protein_coding	tetratricopeptide repeat domain 39A [Source:MGI Symbol;Acc:MGI:2444350]	-
ENSMUSG00000039956	45.2938503717236	12.9775805804339	1.79257954676166	0.00387003440155013	0.0960457802417387	Mrap	16	90738207	90749785	+	1581	protein_coding	melanocortin 2 receptor accessory protein [Source:MGI Symbol;Acc:MGI:1924287]	-
ENSMUSG00000067941	4.31965746520049	25.0339722229869	-2.50351336790681	0.00390491865910474	0.0968324196796935	Gm7168	17	13948373	13950678	+	1603	protein_coding	predicted gene 7168 [Source:MGI Symbol;Acc:MGI:3643198]	-
ENSMUSG00000020690	20.4936441624513	63.9853076499572	-1.63721771797974	0.00392802696128903	0.097325999186849	Efcab3	11	105063592	105117537	+	2890	protein_coding	EF-hand calcium binding domain 3 [Source:MGI Symbol;Acc:MGI:1918144]	-
ENSMUSG00000023224	232.912768079484	94.5899099579026	1.29877003974861	0.00393682656457929	0.0974021991095445	Serping1	2	84765387	84775444	-	2325	protein_coding	serine (or cysteine) peptidase inhibitor, clade G, member 1 [Source:MGI Symbol;Acc:MGI:894696]	-
ENSMUSG00000033794	433.470906202242	1013.65512019484	-1.22535285991932	0.00393751524200944	0.0974021991095445	Lpcat2b	5	107431549	107435039	+	2782	protein_coding	lysophosphatidylcholine acyltransferase 2B [Source:MGI Symbol;Acc:MGI:1918152]	-
ENSMUSG00000024713	106.755224873114	38.9451698619767	1.45154919837249	0.00395443226042088	0.0977410811837307	Pcsk5	19	17432832	17837632	-	9346	protein_coding	proprotein convertase subtilisin/kexin type 5 [Source:MGI Symbol;Acc:MGI:97515]	-
ENSMUSG00000000730	30.1980722165668	84.3883765349302	-1.47918928714304	0.00398057071538972	0.0983071517247102	Dnmt3l	10	78041947	78063622	+	2988	protein_coding	DNA (cytosine-5-)-methyltransferase 3-like [Source:MGI Symbol;Acc:MGI:1859287]	-
ENSMUSG00000015759	368.774732962191	153.016868038556	1.26827890722423	0.00401212210610684	0.0990058758872521	Cnih1	14	46775567	46788411	-	1623	protein_coding	cornichon family AMPA receptor auxiliary protein 1 [Source:MGI Symbol;Acc:MGI:1277202]	-
ENSMUSG00000031682	225.364881063889	535.110580067365	-1.24717092407805	0.0040447042935537	0.0997221399181527	1700011L22Rik	8	79210431	79248570	-	1026	protein_coding	RIKEN cDNA 1700011L22 gene [Source:MGI Symbol;Acc:MGI:1914937]	-
ENSMUSG00000048007	115.381382035655	43.5822335477117	1.40175198134454	0.00404771368203188	0.0997221399181527	Timm8a1	X	134537256	134541865	-	1421	protein_coding	translocase of inner mitochondrial membrane 8A1 [Source:MGI Symbol;Acc:MGI:1353433]	-
ENSMUSG00000109858	8.63269295393255	34.3081053162939	-1.97655128579641	0.00406064925786321	0.0998788198430047	Pfn5	X	95558104	95558803	+	700	protein_coding	profilin 5 [Source:MGI Symbol;Acc:MGI:5804915]	-
ENSMUSG00000030921	35.5894216034042	9.26790956107855	1.92568569590887	0.00406064925786321	0.0998788198430047	Trim30a	7	104409025	104465193	-	4111	protein_coding	tripartite motif-containing 30A [Source:MGI Symbol;Acc:MGI:98178]	-
ENSMUSG00000037846	87.3463708386138	31.525866053347	1.46618861879566	0.00412623896030455	0.100077964807794	Rtkn2	10	67979570	68059740	+	5547	protein_coding	rhotekin 2 [Source:MGI Symbol;Acc:MGI:2158417]	-
ENSMUSG00000054161	160.668705946672	384.86985121294	-1.25971158658935	0.00416058080369813	0.100077964807794	Fam83e	7	45721212	45729492	+	3843	protein_coding	family with sequence similarity 83, member E [Source:MGI Symbol;Acc:MGI:1921063]	-
ENSMUSG00000086366	1.38777878078145e-17	10.1953284438311	-6.37232677502205	0.00417417063605607	0.100077964807794	1700061J23Rik	11	23152140	23166375	+	537	lincRNA	RIKEN cDNA 1700061J23 gene [Source:MGI Symbol;Acc:MGI:1924243]	-
ENSMUSG00000038115	1.38777878078145e-17	10.1953284438311	-6.37232677502205	0.00417417063605607	0.100077964807794	Ano2	6	125690419	126040126	+	5385	protein_coding	anoctamin 2 [Source:MGI Symbol;Acc:MGI:2387214]	-
ENSMUSG00000108848	1.38777878078145e-17	10.1953284438311	-6.37232677502205	0.00417417063605607	0.100077964807794	4933430N04Rik	8	9125412	9132291	-	3434	processed_transcript	RIKEN cDNA 4933430N04 gene [Source:MGI Symbol;Acc:MGI:1918499]	-
ENSMUSG00000086422	1.38777878078145e-17	10.1953284438311	-6.37232677502205	0.00417417063605607	0.100077964807794	4930421P07Rik	5	38575031	38575429	+	399	processed_pseudogene	RIKEN cDNA 4930421P07 gene [Source:MGI Symbol;Acc:MGI:1921025]	-
ENSMUSG00000110381	1.38777878078145e-17	10.1953284438311	-6.37232677502205	0.00417417063605607	0.100077964807794	Gm34370	8	59419306	59451513	+	1410	lincRNA	predicted gene, 34370 [Source:MGI Symbol;Acc:MGI:5593529]	-
ENSMUSG00000106136	1.38777878078145e-17	10.1953284438311	-6.37232677502205	0.00417417063605607	0.100077964807794	4933408A14Rik	5	72644410	72646552	+	729	lincRNA	RIKEN cDNA 4933408A14 gene [Source:MGI Symbol;Acc:MGI:1921334]	-
ENSMUSG00000114991	1.38777878078145e-17	10.1953284438311	-6.37232677502205	0.00417417063605607	0.100077964807794	1700128I11Rik	14	48360578	48362615	-	1166	lincRNA	RIKEN cDNA 1700128I11 gene [Source:MGI Symbol;Acc:MGI:1920865]	-
ENSMUSG00000098208	9.71095844016879	1.38777878078145e-17	6.30114766451418	0.00417417063605607	0.100077964807794	Gm8349	3	61461859	61462861	-	1003	processed_pseudogene	predicted gene 8349 [Source:MGI Symbol;Acc:MGI:3643135]	-
ENSMUSG00000085562	1.38777878078145e-17	10.1953284438311	-6.37232677502205	0.00417417063605607	0.100077964807794	2610028E06Rik	4	125887851	125922417	-	4441	lincRNA	RIKEN cDNA 2610028E06 gene [Source:MGI Symbol;Acc:MGI:1919645]	-
ENSMUSG00000092185	1.38777878078145e-17	10.1953284438311	-6.37232677502205	0.00417417063605607	0.100077964807794	Gm20416	9	7965838	7977004	+	484	processed_transcript	predicted gene 20416 [Source:MGI Symbol;Acc:MGI:5141881]	-
ENSMUSG00000047638	9.71095844016879	1.38777878078145e-17	6.30114766451418	0.00417417063605607	0.100077964807794	Nr1h4	10	89454234	89533585	-	2303	protein_coding	nuclear receptor subfamily 1, group H, member 4 [Source:MGI Symbol;Acc:MGI:1352464]	THR-like
ENSMUSG00000113530	1.38777878078145e-17	10.1953284438311	-6.37232677502205	0.00417417063605607	0.100077964807794	Gm8672	13	49861669	49864129	-	332	processed_pseudogene	predicted gene 8672 [Source:MGI Symbol;Acc:MGI:3643443]	-
ENSMUSG00000085546	1.38777878078145e-17	10.1953284438311	-6.37232677502205	0.00417417063605607	0.100077964807794	Gm14252	2	156332317	156339381	-	3215	antisense	predicted gene 14252 [Source:MGI Symbol;Acc:MGI:3649403]	-
ENSMUSG00000115069	1.38777878078145e-17	10.1953284438311	-6.37232677502205	0.00417417063605607	0.100077964807794	Gm7382	15	40537321	40538425	+	1105	processed_pseudogene	predicted gene 7382 [Source:MGI Symbol;Acc:MGI:3643745]	-
ENSMUSG00000073408	9.71095844016879	1.38777878078145e-17	6.30114766451418	0.00417417063605607	0.100077964807794	Mucl3	17	35635752	35643695	-	2611	protein_coding	mucin like 3 [Source:MGI Symbol;Acc:MGI:2685476]	-
ENSMUSG00000097617	9.71095844016879	1.38777878078145e-17	6.30114766451418	0.00417417063605607	0.100077964807794	Gm10687	9	44122186	44134485	-	3233	antisense	predicted gene 10687 [Source:MGI Symbol;Acc:MGI:3642689]	-
ENSMUSG00000028071	1.38777878078145e-17	10.1953284438311	-6.37232677502205	0.00417417063605607	0.100077964807794	Sh2d2a	3	87846755	87855722	+	5939	protein_coding	SH2 domain containing 2A [Source:MGI Symbol;Acc:MGI:1351596]	-
ENSMUSG00000031165	9.71095844016879	1.38777878078145e-17	6.30114766451418	0.00417417063605607	0.100077964807794	Was	X	8081453	8090498	-	2381	protein_coding	Wiskott-Aldrich syndrome [Source:MGI Symbol;Acc:MGI:105059]	-
ENSMUSG00000107441	1.38777878078145e-17	10.1953284438311	-6.37232677502205	0.00417417063605607	0.100077964807794	Gm31747	6	73586109	73608673	-	3086	lincRNA	predicted gene, 31747 [Source:MGI Symbol;Acc:MGI:5590906]	-
ENSMUSG00000097073	9.71095844016879	1.38777878078145e-17	6.30114766451418	0.00417417063605607	0.100077964807794	9430037G07Rik	9	88595325	88599516	-	3767	lincRNA	RIKEN cDNA 9430037G07 gene [Source:MGI Symbol;Acc:MGI:2444544]	-
ENSMUSG00000104677	1.38777878078145e-17	10.1953284438311	-6.37232677502205	0.00417417063605607	0.100077964807794	Gm43376	3	55890306	55936699	+	3420	antisense	predicted gene 43376 [Source:MGI Symbol;Acc:MGI:5663513]	-
ENSMUSG00000104908	1.38777878078145e-17	10.1953284438311	-6.37232677502205	0.00417417063605607	0.100077964807794	1700015C17Rik	3	153467216	153478210	-	239	sense_intronic	RIKEN cDNA 1700015C17 gene [Source:MGI Symbol;Acc:MGI:1924178]	-
ENSMUSG00000091227	1.38777878078145e-17	10.1953284438311	-6.37232677502205	0.00417417063605607	0.100077964807794	Gm3755	14	7440924	7450917	-	1462	protein_coding	predicted gene 3755 [Source:MGI Symbol;Acc:MGI:3781930]	-
ENSMUSG00000052087	9.71095844016879	1.38777878078145e-17	6.30114766451418	0.00417417063605607	0.100077964807794	Rgs14	13	55369732	55384687	+	4239	protein_coding	regulator of G-protein signaling 14 [Source:MGI Symbol;Acc:MGI:1859709]	-
ENSMUSG00000097924	1.38777878078145e-17	10.1953284438311	-6.37232677502205	0.00417417063605607	0.100077964807794	A730020E08Rik	6	61172293	61180810	-	3895	bidirectional_promoter_lncRNA	RIKEN cDNA A730020E08 gene [Source:MGI Symbol;Acc:MGI:2444999]	-
ENSMUSG00000097914	9.71095844016879	1.38777878078145e-17	6.30114766451418	0.00417417063605607	0.100077964807794	Gm26838	16	35805947	35808946	-	911	antisense	predicted gene, 26838 [Source:MGI Symbol;Acc:MGI:5477332]	-
ENSMUSG00000107123	9.71095844016879	1.38777878078145e-17	6.30114766451418	0.00417417063605607	0.100077964807794	Vmn2r-ps25	5	151435966	151461865	-	2321	unprocessed_pseudogene	vomeronasal 2, receptor, pseudogene 25 [Source:MGI Symbol;Acc:MGI:3761470]	-
ENSMUSG00000087476	9.71095844016879	1.38777878078145e-17	6.30114766451418	0.00417417063605607	0.100077964807794	Rap1gapos	4	137696979	137706606	-	471	antisense	RAP1 GTPase activating protein, opposite strand [Source:MGI Symbol;Acc:MGI:1917058]	-
ENSMUSG00000083826	9.71095844016879	1.38777878078145e-17	6.30114766451418	0.00417417063605607	0.100077964807794	Gm13039	4	143166603	143167396	+	794	processed_pseudogene	predicted gene 13039 [Source:MGI Symbol;Acc:MGI:3649997]	-
ENSMUSG00000110193	9.71095844016879	1.38777878078145e-17	6.30114766451418	0.00417417063605607	0.100077964807794	Gm45452	8	22402576	22402752	-	177	processed_pseudogene	predicted gene 45452 [Source:MGI Symbol;Acc:MGI:5791288]	-
ENSMUSG00000024164	103.520415910906	38.0177570297261	1.44186083912536	0.00421210881267437	0.100907909623509	C3	17	57203970	57228136	-	5143	protein_coding	complement component 3 [Source:MGI Symbol;Acc:MGI:88227]	-
ENSMUSG00000038642	89.5029102099865	32.4532791926838	1.45967063832786	0.00426936449339624	0.102198963921117	Ctss	3	95526786	95556403	+	1358	protein_coding	cathepsin S [Source:MGI Symbol;Acc:MGI:107341]	-
ENSMUSG00000056220	112.146573110962	42.6548208683426	1.3917070923982	0.0042945070889137	0.102719875464513	Pla2g4a	1	149829618	149961290	-	6391	protein_coding	phospholipase A2, group IVA (cytosolic, calcium-dependent) [Source:MGI Symbol;Acc:MGI:1195256]	-
ENSMUSG00000079017	67.9375159838008	23.1791446363273	1.54576895983831	0.00432289066305605	0.103317426964322	Ifi27l2a	12	103442167	103443680	-	463	protein_coding	interferon, alpha-inducible protein 27 like 2A [Source:MGI Symbol;Acc:MGI:1924183]	-
ENSMUSG00000035104	42.0590408204375	12.050163809702	1.79182924750084	0.00434191207434666	0.103690458398136	Eva1a	6	82041043	82093099	+	2805	protein_coding	eva-1 homolog A (C. elegans) [Source:MGI Symbol;Acc:MGI:2385247]	-
ENSMUSG00000032494	22.6501834951192	3.70335451457724	2.56999429906469	0.00436854826243529	0.103999522388712	Tdgf1	9	110939603	110946158	-	2622	protein_coding	teratocarcinoma-derived growth factor 1 [Source:MGI Symbol;Acc:MGI:98658]	-
ENSMUSG00000079168	22.6501834951192	4.63078963898283	2.25747670825621	0.00436854826243529	0.103999522388712	Cd209g	8	4134098	4137707	+	3610	protein_coding	CD209g antigen [Source:MGI Symbol;Acc:MGI:1917442]	-
ENSMUSG00000027611	22.6501834951192	3.70335451457724	2.56999429906469	0.00436854826243529	0.103999522388712	Procr	2	155751117	155755471	+	2031	protein_coding	protein C receptor, endothelial [Source:MGI Symbol;Acc:MGI:104596]	-
ENSMUSG00000026610	22.6501834951192	4.63078963898283	2.25747670825621	0.00436854826243529	0.103999522388712	Esrrg	1	187608791	188214885	+	6208	protein_coding	estrogen-related receptor gamma [Source:MGI Symbol;Acc:MGI:1347056]	ESR-like
ENSMUSG00000025038	91.659449571866	225.355000742024	-1.2968228649489	0.00438144320535463	0.104224824000828	Efhc2	X	17132049	17319368	-	2554	protein_coding	EF-hand domain (C-terminal) containing 2 [Source:MGI Symbol;Acc:MGI:1921655]	-
ENSMUSG00000058935	181.155828235058	427.530799041053	-1.23829798376268	0.00444228372942443	0.105589399725138	Tex48	4	63607089	63622428	-	689	protein_coding	testis expressed 48 [Source:MGI Symbol;Acc:MGI:1922774]	-
ENSMUSG00000004371	15.1022975814647	49.1467091219607	-1.69492024923167	0.00447238626780747	0.10615934893327	Il11	7	4772373	4782857	-	2012	protein_coding	interleukin 11 [Source:MGI Symbol;Acc:MGI:107613]	-
ENSMUSG00000024538	77.6419435369433	26.8887994165082	1.52502337259668	0.00448400807512123	0.10615934893327	Ppic	18	53406341	53418007	-	1286	protein_coding	peptidylprolyl isomerase C [Source:MGI Symbol;Acc:MGI:97751]	-
ENSMUSG00000031574	423.766480228477	178.984403275862	1.24278417050224	0.00449201321198421	0.10615934893327	Star	8	25806555	25815982	+	4113	protein_coding	steroidogenic acute regulatory protein [Source:MGI Symbol;Acc:MGI:102760]	-
ENSMUSG00000114559	9.71095844016879	37.0903441613494	-1.92099444527597	0.00449771478675046	0.10615934893327	Gm47429	13	50443408	50443912	-	505	protein_coding	predicted gene, 47429 [Source:MGI Symbol;Acc:MGI:6096375]	-
ENSMUSG00000051596	9.71095844016879	37.0903441613494	-1.92099444527597	0.00449771478675046	0.10615934893327	Otop1	5	38275972	38304217	+	3442	protein_coding	otopetrin 1 [Source:MGI Symbol;Acc:MGI:2388363]	-
ENSMUSG00000066807	9.71095844016879	37.0903441613494	-1.92099444527597	0.00449771478675046	0.10615934893327	Gm10179	7	12085925	12086612	-	688	processed_pseudogene	predicted gene 10179 [Source:MGI Symbol;Acc:MGI:3708748]	-
ENSMUSG00000027800	37.7459613558665	10.1953284438311	1.87452367295077	0.00449771478675046	0.10615934893327	Tm4sf1	3	57285611	57301988	-	4163	protein_coding	transmembrane 4 superfamily member 1 [Source:MGI Symbol;Acc:MGI:104678]	-
ENSMUSG00000091490	37.7459613558665	10.1953284438311	1.87452367295077	0.00449771478675046	0.10615934893327	Triml2	8	43180541	43193881	+	3693	protein_coding	tripartite motif family-like 2 [Source:MGI Symbol;Acc:MGI:3642989]	-
ENSMUSG00000078630	37.7459613558665	10.1953284438311	1.87452367295077	0.00449771478675046	0.10615934893327	Tomt	7	101898370	101906359	-	2857	protein_coding	transmembrane O-methyltransferase [Source:MGI Symbol;Acc:MGI:3769724]	-
ENSMUSG00000026931	589.819990952086	1353.0878744218	-1.19775945672526	0.00456774182227572	0.10772848861434	1700019N19Rik	19	58785803	58794461	-	1257	protein_coding	RIKEN cDNA 1700019N19 gene [Source:MGI Symbol;Acc:MGI:1914757]	-
ENSMUSG00000026875	7.55442905737114	31.525866053347	-2.04473381161912	0.00461336880419837	0.108396815919595	Traf1	2	34941750	34961772	-	8819	protein_coding	TNF receptor-associated factor 1 [Source:MGI Symbol;Acc:MGI:101836]	-
ENSMUSG00000042271	159.590436346766	63.0578953362984	1.33770398569365	0.00461609271444503	0.108396815919595	Nxt2	X	142226770	142239692	+	3176	protein_coding	nuclear transport factor 2-like export factor 2 [Source:MGI Symbol;Acc:MGI:2147914]	-
ENSMUSG00000043448	62.5461672127051	158.581339930107	-1.34069673826917	0.00461609271444503	0.108396815919595	Gjc2	11	59175568	59183213	-	2250	protein_coding	gap junction protein, gamma 2 [Source:MGI Symbol;Acc:MGI:2153060]	-
ENSMUSG00000109260	5.39790957219972	26.8887994165082	-2.29231313371551	0.0046210579259267	0.108396815919595	Gm30954	8	7468669	7580205	-	1210	lincRNA	predicted gene, 30954 [Source:MGI Symbol;Acc:MGI:5590113]	-
ENSMUSG00000059030	5.39790957219972	26.8887994165082	-2.29231313371551	0.0046210579259267	0.108396815919595	Olfr128	17	37920548	37926801	+	3681	protein_coding	olfactory receptor 128 [Source:MGI Symbol;Acc:MGI:2177511]	-
ENSMUSG00000106858	5.39790957219972	26.8887994165082	-2.29231313371551	0.0046210579259267	0.108396815919595	Gm43844	6	17914996	17920600	+	5605	TEC	predicted gene 43844 [Source:MGI Symbol;Acc:MGI:5663981]	-
ENSMUSG00000112690	26.9632626484318	6.48564499700841	2.03315496691686	0.0046210579259267	0.108396815919595	Gm2446	12	55217176	55226072	-	772	unprocessed_pseudogene	predicted gene 2446 [Source:MGI Symbol;Acc:MGI:3780613]	-
ENSMUSG00000087223	119.694460582598	287.491600040262	-1.26339648625542	0.00466390331227065	0.109317431262998	4930442L01Rik	3	96829826	96832096	-	2077	antisense	RIKEN cDNA 4930442L01 gene [Source:MGI Symbol;Acc:MGI:1914833]	-
ENSMUSG00000051022	65.7809764875263	22.2517306717242	1.55788529006812	0.00473977391653019	0.111010109685765	Hs3st1	5	39613935	39755475	-	2230	protein_coding	heparan sulfate (glucosamine) 3-O-sulfotransferase 1 [Source:MGI Symbol;Acc:MGI:1201606]	-
ENSMUSG00000041708	231.834498506589	95.5173220633833	1.27802222322449	0.00474526730873477	0.111053147178302	Mpped1	15	83779467	83858494	+	4295	protein_coding	metallophosphoesterase domain containing 1 [Source:MGI Symbol;Acc:MGI:106316]	-
ENSMUSG00000099930	16.1805665830928	51.0015341481808	-1.64947899607129	0.00475755935069628	0.111084074093852	Gm2396	9	88878994	88937342	-	9019	processed_transcript	predicted gene 2396 [Source:MGI Symbol;Acc:MGI:3780564]	-
ENSMUSG00000050435	16.1805665830928	51.0015341481808	-1.64947899607129	0.00475755935069628	0.111084074093852	Ube2dnl1	X	114905012	114905941	+	743	protein_coding	ubiquitin-conjugating enzyme E2D N-terminal like 1 [Source:MGI Symbol;Acc:MGI:3646570]	-
ENSMUSG00000112023	51.7634693366611	16.6872435898401	1.62521122706973	0.00475755935069628	0.111084074093852	Lilr4b	10	51480632	51486703	+	5439	protein_coding	leukocyte immunoglobulin-like receptor, subfamily B, member 4B [Source:MGI Symbol;Acc:MGI:102702]	-
ENSMUSG00000021337	18.337105130199	57.4934212222105	-1.64264482891038	0.00476466384063539	0.111164511126714	Scgn	13	23953456	23991214	-	1619	protein_coding	secretagogin, EF-hand calcium binding protein [Source:MGI Symbol;Acc:MGI:2384873]	-
ENSMUSG00000085580	35.5894216034042	96.4447341653225	-1.43542820850452	0.00481635705079506	0.112284327039142	1700061F12Rik	2	9189515	9197477	+	876	lincRNA	RIKEN cDNA 1700061F12 gene [Source:MGI Symbol;Acc:MGI:1920688]	-
ENSMUSG00000042554	348.287611388146	803.132619347618	-1.2051047865555	0.0048309190263343	0.112443925484547	Zp3r	1	130576713	130629621	-	2121	protein_coding	zona pellucida 3 receptor [Source:MGI Symbol;Acc:MGI:104965]	-
ENSMUSG00000115137	3.24141525391032	18.5420733672053	-2.47464583780924	0.00484911421090812	0.112443925484547	Gm34794	15	52751427	52786267	-	2138	lincRNA	predicted gene, 34794 [Source:MGI Symbol;Acc:MGI:5593953]	-
ENSMUSG00000068008	3.24141525391032	18.5420733672053	-2.47464583780924	0.00484911421090812	0.112443925484547	Bpifb3	2	153918230	153932996	+	1873	protein_coding	BPI fold containing family B, member 3 [Source:MGI Symbol;Acc:MGI:2675077]	-
ENSMUSG00000069892	3.24141525391032	18.5420733672053	-2.47464583780924	0.00484911421090812	0.112443925484547	9930111J21Rik2	11	49015874	49051242	-	7017	protein_coding	RIKEN cDNA 9930111J21 gene 2 [Source:MGI Symbol;Acc:MGI:3711310]	-
ENSMUSG00000083294	3.24141525391032	18.5420733672053	-2.47464583780924	0.00484911421090812	0.112443925484547	Gm14957	X	126129808	126171027	-	817	unprocessed_pseudogene	predicted gene 14957 [Source:MGI Symbol;Acc:MGI:3705824]	-
ENSMUSG00000020399	19.4153745993696	2.77591077900805	2.74840608672827	0.00484911421090812	0.112443925484547	Havcr2	11	46454935	46481255	+	2721	protein_coding	hepatitis A virus cellular receptor 2 [Source:MGI Symbol;Acc:MGI:2159682]	-
ENSMUSG00000072066	19.4153745993696	2.77591077900805	2.74840608672827	0.00484911421090812	0.112443925484547	6720489N17Rik	13	62603013	62624182	-	2701	protein_coding	RIKEN cDNA 6720489N17 gene [Source:MGI Symbol;Acc:MGI:2443901]	-
ENSMUSG00000061848	90.581179892085	33.3806922791843	1.43643606706637	0.00489166945946247	0.113344197688857	Gm5805	15	81972390	81972845	+	456	processed_pseudogene	predicted gene 5805 [Source:MGI Symbol;Acc:MGI:3644633]	-
ENSMUSG00000098348	10.7892250380496	38.9451698619767	-1.84098129327704	0.00491367421684081	0.113767287869644	Btg1-ps2	X	38038199	38043114	-	1194	protein_coding	B cell translocation gene 1, anti-proliferative, pseudogene 2 [Source:MGI Symbol;Acc:MGI:3588265]	-
ENSMUSG00000110575	66.8592462376292	23.1791446363273	1.52272796446846	0.00494374808122597	0.114376416956132	6330537M06Rik	8	70766579	70768220	+	1642	TEC	RIKEN cDNA 6330537M06 gene [Source:MGI Symbol;Acc:MGI:1923413]	-
ENSMUSG00000078129	63.6244369751571	159.50875190879	-1.32448897579413	0.00498996501220489	0.115330868850171	Actl10	2	154551776	154553276	+	1501	protein_coding	actin-like 10 [Source:MGI Symbol;Acc:MGI:1917612]	-
ENSMUSG00000072720	152.042549128716	357.97490576567	-1.23478990209975	0.00499259612660812	0.115330868850171	Myo18b	5	112688876	112896362	-	10698	protein_coding	myosin XVIIIb [Source:MGI Symbol;Acc:MGI:1921626]	-
ENSMUSG00000028137	266.339124730723	615.795415567025	-1.2088534260115	0.00501958538544558	0.115777012777002	Celf3	3	94478295	94492198	+	5473	protein_coding	CUGBP, Elav-like family member 3 [Source:MGI Symbol;Acc:MGI:1926034]	-
ENSMUSG00000101511	14.0240288329998	45.4370588299571	-1.68801416648025	0.00501982402069453	0.115777012777002	Gm5681	17	21059244	21060776	-	1533	unprocessed_pseudogene	predicted gene 5681 [Source:MGI Symbol;Acc:MGI:3647870]	-
ENSMUSG00000018776	258.791237761631	597.247177535939	-1.20619689202069	0.00502334341245314	0.115777012777002	Slc35g3	11	69759890	69761968	-	1618	protein_coding	solute carrier family 35, member G3 [Source:MGI Symbol;Acc:MGI:1927128]	-
ENSMUSG00000029094	321.330872428498	739.141198309638	-1.20151540166556	0.00505069117204429	0.116319064240477	Afap1	5	35893319	36003923	+	12651	protein_coding	actin filament associated protein 1 [Source:MGI Symbol;Acc:MGI:1917542]	-
ENSMUSG00000079525	26.9632626484318	76.0416669339721	-1.49196725969592	0.00505591388839473	0.116351133475581	Cldn34d	X	76582610	76602924	-	1003	protein_coding	claudin 34D [Source:MGI Symbol;Acc:MGI:1922237]	-
ENSMUSG00000051936	69.0157857261314	170.637695587599	-1.30457617810538	0.00507024837281598	0.116592683437571	Prss58	6	40895270	40900387	-	979	protein_coding	protease, serine 58 [Source:MGI Symbol;Acc:MGI:3608323]	-
ENSMUSG00000053375	257.712968193892	594.464941830588	-1.20548285093492	0.00508934895706402	0.116943383713112	Atp6v1e2	17	86944109	86947887	-	1005	protein_coding	ATPase, H+ transporting, lysosomal V1 subunit E2 [Source:MGI Symbol;Acc:MGI:1922165]	-
ENSMUSG00000041550	2284.85971449106	1013.65512019484	1.1724272245652	0.00514023296350619	0.118023323304934	Serpina5	12	104101113	104106137	+	2162	protein_coding	serine (or cysteine) peptidase inhibitor, clade A, member 5 [Source:MGI Symbol;Acc:MGI:107817]	-
ENSMUSG00000105973	20.4936441624513	62.1304830122807	-1.59486617148445	0.0052249199799142	0.118393980908722	Gm42881	3	131610437	131613780	-	3344	TEC	predicted gene 42881 [Source:MGI Symbol;Acc:MGI:5663018]	-
ENSMUSG00000117124	2.16318960260118	15.7598283303548	-2.80032261151585	0.00524730524756346	0.118393980908722	AC165264.1	17	69766903	69776012	-	2781	lincRNA	novel transcript	-
ENSMUSG00000105197	2.16318960260118	15.7598283303548	-2.80032261151585	0.00524730524756346	0.118393980908722	Gm43446	3	144283811	144284906	+	1096	lincRNA	predicted gene 43446 [Source:MGI Symbol;Acc:MGI:5663583]	-
ENSMUSG00000038729	2.16318960260118	15.7598283303548	-2.80032261151585	0.00524730524756346	0.118393980908722	Akap2	4	57717657	57896984	+	8163	protein_coding	A kinase (PRKA) anchor protein 2 [Source:MGI Symbol;Acc:MGI:1306795]	-
ENSMUSG00000026729	2.16318960260118	15.7598283303548	-2.80032261151585	0.00524730524756346	0.118393980908722	4930562F07Rik	1	160074735	160077985	-	897	lincRNA	RIKEN cDNA 4930562F07 gene [Source:MGI Symbol;Acc:MGI:1922505]	-
ENSMUSG00000100872	2.16318960260118	15.7598283303548	-2.80032261151585	0.00524730524756346	0.118393980908722	1700065J18Rik	1	192841661	192842740	+	393	lincRNA	RIKEN cDNA 1700065J18 gene [Source:MGI Symbol;Acc:MGI:1920705]	-
ENSMUSG00000067441	2.16318960260118	15.7598283303548	-2.80032261151585	0.00524730524756346	0.118393980908722	H2afb1	X	117014757	117015104	+	348	protein_coding	H2A histone family member B1 [Source:MGI Symbol;Acc:MGI:3642445]	-
ENSMUSG00000037709	16.1805665830928	1.84845561913839	3.04157003626877	0.00524730524756346	0.118393980908722	Fam13a	6	58932090	59024549	-	10505	protein_coding	family with sequence similarity 13, member A [Source:MGI Symbol;Acc:MGI:1889842]	-
ENSMUSG00000044811	16.1805665830928	1.84845561913839	3.04157003626877	0.00524730524756346	0.118393980908722	Cd300c2	11	114996721	115001880	-	1275	protein_coding	CD300C molecule 2 [Source:MGI Symbol;Acc:MGI:2153249]	-
ENSMUSG00000044629	16.1805665830928	1.84845561913839	3.04157003626877	0.00524730524756346	0.118393980908722	Cnrip1	11	17051586	17079371	+	4003	protein_coding	cannabinoid receptor interacting protein 1 [Source:MGI Symbol;Acc:MGI:1917505]	-
ENSMUSG00000093909	2.16318960260118	15.7598283303548	-2.80032261151585	0.00524730524756346	0.118393980908722	Gm3883	4	42456965	42461867	+	3229	unprocessed_pseudogene	predicted gene 3883 [Source:MGI Symbol;Acc:MGI:3823028]	-
ENSMUSG00000094066	16.1805665830928	1.84845561913839	3.04157003626877	0.00524730524756346	0.118393980908722	Fam205a2	4	42522580	42528175	-	3927	protein_coding	family with sequence similarity 205, member A2 [Source:MGI Symbol;Acc:MGI:3701946]	-
ENSMUSG00000104108	2.16318960260118	15.7598283303548	-2.80032261151585	0.00524730524756346	0.118393980908722	Gm37876	3	86768071	86778653	-	1591	antisense	predicted gene, 37876 [Source:MGI Symbol;Acc:MGI:5611104]	-
ENSMUSG00000088041	2.16318960260118	15.7598283303548	-2.80032261151585	0.00524730524756346	0.118393980908722	Gm25261	4	131239277	131239410	+	134	snoRNA	predicted gene, 25261 [Source:MGI Symbol;Acc:MGI:5455038]	-
ENSMUSG00000015243	1882.66517485393	835.592035799864	1.17177059947314	0.00526296886277725	0.118393980908722	Abca1	4	53030787	53159895	-	10363	protein_coding	ATP-binding cassette, sub-family A (ABC1), member 1 [Source:MGI Symbol;Acc:MGI:99607]	-
ENSMUSG00000102080	31.2763420892085	87.1706129747567	-1.4754940759291	0.00527857477489634	0.118393980908722	Gm5092	17	21091208	21103347	+	2001	lincRNA	predicted gene 5092 [Source:MGI Symbol;Acc:MGI:3779457]	-
ENSMUSG00000089717	1.08496237648908	12.9775805804339	-3.44588581376604	0.00528154359696994	0.118393980908722	Olfr275	4	52814604	52828269	+	3382	protein_coding	olfactory receptor 275 [Source:MGI Symbol;Acc:MGI:3030109]	-
ENSMUSG00000085528	1.08496237648908	12.9775805804339	-3.44588581376604	0.00528154359696994	0.118393980908722	4930401O10Rik	11	71928471	71940122	-	787	lincRNA	RIKEN cDNA 4930401O10 gene [Source:MGI Symbol;Acc:MGI:1921066]	-
ENSMUSG00000037944	1.08496237648908	12.9775805804339	-3.44588581376604	0.00528154359696994	0.118393980908722	Ccr7	11	99144196	99155077	-	1978	protein_coding	chemokine (C-C motif) receptor 7 [Source:MGI Symbol;Acc:MGI:103011]	-
ENSMUSG00000063535	12.9457604151167	0.921029624841817	3.63429760287275	0.00528154359696994	0.118393980908722	Zfp773	7	7127073	7136755	-	6598	protein_coding	zinc finger protein 773 [Source:MGI Symbol;Acc:MGI:1923623]	zf-C2H2
ENSMUSG00000044583	12.9457604151167	0.921029624841817	3.63429760287275	0.00528154359696994	0.118393980908722	Tlr7	X	167304929	167330558	-	4082	protein_coding	toll-like receptor 7 [Source:MGI Symbol;Acc:MGI:2176882]	-
ENSMUSG00000046168	1.08496237648908	12.9775805804339	-3.44588581376604	0.00528154359696994	0.118393980908722	Kcnrg	14	61607457	61612826	+	1825	protein_coding	potassium channel regulator [Source:MGI Symbol;Acc:MGI:2685591]	-
ENSMUSG00000116572	1.08496237648908	12.9775805804339	-3.44588581376604	0.00528154359696994	0.118393980908722	AC125371.1	16	31469926	31476353	+	2301	lincRNA	novel transcript	-
ENSMUSG00000036578	12.9457604151167	0.921029624841817	3.63429760287275	0.00528154359696994	0.118393980908722	Fxyd7	7	31042513	31051467	-	693	protein_coding	FXYD domain-containing ion transport regulator 7 [Source:MGI Symbol;Acc:MGI:1889006]	-
ENSMUSG00000055546	12.9457604151167	0.921029624841817	3.63429760287275	0.00528154359696994	0.118393980908722	Timd4	11	46810800	46844332	+	2173	protein_coding	T cell immunoglobulin and mucin domain containing 4 [Source:MGI Symbol;Acc:MGI:2445125]	-
ENSMUSG00000110142	1.08496237648908	12.9775805804339	-3.44588581376604	0.00528154359696994	0.118393980908722	Gm45872	8	80727554	80729137	-	1584	TEC	predicted gene 45872 [Source:MGI Symbol;Acc:MGI:5804987]	-
ENSMUSG00000065492	1.08496237648908	12.9775805804339	-3.44588581376604	0.00528154359696994	0.118393980908722	Mir34b	9	51103562	51103645	-	84	miRNA	microRNA 34b [Source:MGI Symbol;Acc:MGI:3619364]	-
ENSMUSG00000095539	12.9457604151167	0.921029624841817	3.63429760287275	0.00528154359696994	0.118393980908722	Gm25287	10	100144254	100144363	+	110	miRNA	predicted gene, 25287 [Source:MGI Symbol;Acc:MGI:5455064]	-
ENSMUSG00000094226	4.31965746520049	24.1065584832596	-2.44934040175146	0.00528627763808468	0.118393980908722	Gm21759	5	8179636	8181463	+	1828	processed_pseudogene	predicted gene, 21759 [Source:MGI Symbol;Acc:MGI:5433923]	-
ENSMUSG00000096308	4.31965746520049	24.1065584832596	-2.44934040175146	0.00528627763808468	0.118393980908722	Gm14598	X	54237715	54253212	+	468	unprocessed_pseudogene	predicted gene 14598 [Source:MGI Symbol;Acc:MGI:3807565]	-
ENSMUSG00000047692	6.47616750912318	28.7436262783971	-2.13050833036098	0.00529072349790639	0.118393980908722	4930533K18Rik	10	70868644	70934324	+	2427	antisense	RIKEN cDNA 4930533K18 gene [Source:MGI Symbol;Acc:MGI:1922439]	-
ENSMUSG00000113817	6.47616750912318	28.7436262783971	-2.13050833036098	0.00529072349790639	0.118393980908722	Gm21056	12	101101677	101117214	-	5295	transcribed_unprocessed_pseudogene	predicted gene, 21056 [Source:MGI Symbol;Acc:MGI:5434413]	-
ENSMUSG00000110773	6.47616750912318	28.7436262783971	-2.13050833036098	0.00529072349790639	0.118393980908722	AC061963.1	9	44877891	44884397	+	2354	antisense	novel transcript, antisense to Kmt2a	-
ENSMUSG00000115869	17.2588357804308	54.711183995031	-1.65810421278183	0.00529608374489174	0.118393980908722	Gm31814	16	24186029	24263159	-	2242	sense_intronic	predicted gene, 31814 [Source:MGI Symbol;Acc:MGI:5590973]	-
ENSMUSG00000087360	63.6244369751571	158.581339930107	-1.31608332339489	0.00530491592449859	0.118393980908722	Gm15104	X	150312601	150333065	-	842	lincRNA	predicted gene 15104 [Source:MGI Symbol;Acc:MGI:3705199]	-
ENSMUSG00000029875	173.607941098816	404.345501324994	-1.21924089271341	0.00530655707459027	0.118393980908722	Ccdc184	15	98167158	98170134	+	2977	protein_coding	coiled-coil domain containing 184 [Source:MGI Symbol;Acc:MGI:2146066]	-
ENSMUSG00000030579	40.9807709604931	12.050163809702	1.75446673741602	0.00530837811494483	0.118393980908722	Tyrobp	7	30413760	30417585	+	667	protein_coding	TYRO protein tyrosine kinase binding protein [Source:MGI Symbol;Acc:MGI:1277211]	-
ENSMUSG00000093661	40.9807709604931	12.050163809702	1.75446673741602	0.00530837811494483	0.118393980908722	Eif4e3	6	99625135	99666771	-	2515	protein_coding	eukaryotic translation initiation factor 4E member 3 [Source:MGI Symbol;Acc:MGI:1914142]	-
ENSMUSG00000026480	40.9807709604931	12.050163809702	1.75446673741602	0.00530837811494483	0.118393980908722	Ncf2	1	152800194	152836991	+	8478	protein_coding	neutrophil cytosolic factor 2 [Source:MGI Symbol;Acc:MGI:97284]	-
ENSMUSG00000026077	71.1723251996281	25.0339722229869	1.50230329436122	0.00533401958393756	0.118676426413884	Npas2	1	39193731	39363236	+	4791	protein_coding	neuronal PAS domain protein 2 [Source:MGI Symbol;Acc:MGI:109232]	bHLH
ENSMUSG00000025854	48.5286598774953	14.8324127752407	1.70092194215655	0.00533666914051305	0.118676426413884	Fam20c	5	138754514	138810077	+	6590	protein_coding	family with sequence similarity 20, member C [Source:MGI Symbol;Acc:MGI:2136853]	-
ENSMUSG00000040938	48.5286598774953	14.8324127752407	1.70092194215655	0.00533666914051305	0.118676426413884	Slc16a11	11	70212752	70216417	+	2554	protein_coding	solute carrier family 16 (monocarboxylic acid transporters), member 11 [Source:MGI Symbol;Acc:MGI:2663709]	-
ENSMUSG00000087050	48.5286598774953	14.8324127752407	1.70092194215655	0.00533666914051305	0.118676426413884	Dhrs13os	11	78030012	78032665	-	2429	antisense	dehydrogenase/reductase (SDR family) member 13, opposite strand [Source:MGI Symbol;Acc:MGI:1924478]	-
ENSMUSG00000028758	992.014531631776	2228.5647040755	-1.16759457964406	0.00534973746908838	0.118880011044987	Kif17	4	138250435	138301967	+	4582	protein_coding	kinesin family member 17 [Source:MGI Symbol;Acc:MGI:1098229]	-
ENSMUSG00000036905	161.746975545942	64.9127199536329	1.31531543450414	0.00538338437444527	0.119540253759155	C1qb	4	136880129	136886187	-	1088	protein_coding	complement component 1, q subcomponent, beta polypeptide [Source:MGI Symbol;Acc:MGI:88224]	-
ENSMUSG00000033578	538.063052615914	234.629120114052	1.19690613065664	0.0054075921833104	0.119990086013455	Tmem35a	X	134295225	134305969	+	1918	protein_coding	transmembrane protein 35A [Source:MGI Symbol;Acc:MGI:1914814]	-
ENSMUSG00000099476	32.3546119659107	89.0254372452375	-1.45710615515303	0.00542658563291782	0.120235880212359	4930488N24Rik	17	14104924	14106450	-	1527	unprocessed_pseudogene	RIKEN cDNA 4930488N24 gene [Source:MGI Symbol;Acc:MGI:1922261]	-
ENSMUSG00000021665	89.5029102099865	33.3806922791843	1.41918196293263	0.00542658563291782	0.120235880212359	Hexb	13	97176331	97198357	-	1906	protein_coding	hexosaminidase B [Source:MGI Symbol;Acc:MGI:96074]	-
ENSMUSG00000095247	70.0940554647113	171.565107555765	-1.29006219530862	0.00544330918601388	0.120358249896858	Ccl27a	JH584293.1	16864	21820	-	722	protein_coding	chemokine (C-C motif) ligand 27A [Source:MGI Symbol;Acc:MGI:1343459]	-
ENSMUSG00000084901	21.571913799575	63.9853076499572	-1.56365342430057	0.00544356653623945	0.120358249896858	Gm13266	2	14512591	14542811	+	831	processed_transcript	predicted gene 13266 [Source:MGI Symbol;Acc:MGI:3652181]	-
ENSMUSG00000072962	40.9807709604931	106.64626707643	-1.37742982378535	0.00544399497508915	0.120358249896858	Gm16401	5	44100442	44102515	+	2074	antisense	predicted gene 16401 [Source:MGI Symbol;Acc:MGI:3648398]	-
ENSMUSG00000031700	829.195830314405	365.394201068421	1.18194849953391	0.00547042328577024	0.120854580474067	Gpt2	8	85492576	85527560	+	5643	protein_coding	glutamic pyruvate transaminase (alanine aminotransferase) 2 [Source:MGI Symbol;Acc:MGI:1915391]	-
ENSMUSG00000092131	42.0590408204375	108.501091205095	-1.36491319355774	0.00556235426783739	0.12269732583875	BC050972	9	66798678	66804359	-	1052	antisense	cDNA sequence BC050972 [Source:MGI Symbol;Acc:MGI:3039596]	-
ENSMUSG00000016024	108.911764172953	42.6548208683426	1.34952643457001	0.00556235426783739	0.12269732583875	Lbp	2	158306493	158332852	+	4831	protein_coding	lipopolysaccharide binding protein [Source:MGI Symbol;Acc:MGI:1098776]	-
ENSMUSG00000022216	432.392636649785	187.331110911783	1.2061389176628	0.00556595170707435	0.12269732583875	Psme1	14	55578123	55581529	+	2209	protein_coding	proteasome (prosome, macropain) activator subunit 1 (PA28 alpha) [Source:MGI Symbol;Acc:MGI:1096367]	-
ENSMUSG00000024235	91.659449571866	34.3081053162939	1.41410292773253	0.00557111274239298	0.122722038996136	Map3k8	18	4331327	4353015	-	4504	protein_coding	mitogen-activated protein kinase kinase kinase 8 [Source:MGI Symbol;Acc:MGI:1346878]	-
ENSMUSG00000044122	232.912768079484	533.255756260578	-1.19466020540218	0.00559313759140742	0.123117927981292	Proca1	11	78193392	78205763	+	2088	protein_coding	protein interacting with cyclin A1 [Source:MGI Symbol;Acc:MGI:1918274]	-
ENSMUSG00000085292	16.1805665830928	50.0741216442894	-1.62307191060449	0.00563918630909887	0.124041681760678	Gm12853	4	118632847	118636062	-	442	antisense	predicted gene 12853 [Source:MGI Symbol;Acc:MGI:3650185]	-
ENSMUSG00000043633	566.09806088743	1271.4756275356	-1.16722731099138	0.00566634255701229	0.124418178807574	Fam221b	4	43659622	43669145	-	4413	protein_coding	family with sequence similarity 221, member B [Source:MGI Symbol;Acc:MGI:2441678]	-
ENSMUSG00000035427	198.408141606287	82.533552217427	1.26399332360536	0.00566813109924902	0.124418178807574	Mageb4	X	86250254	86305093	-	2495	protein_coding	melanoma antigen, family B, 4 [Source:MGI Symbol;Acc:MGI:2148568]	-
ENSMUSG00000001627	1700.4376220159	759.544260094947	1.1625520466882	0.00566859003422599	0.124418178807574	Ifrd1	12	40201567	40248504	-	5858	protein_coding	interferon-related developmental regulator 1 [Source:MGI Symbol;Acc:MGI:1316717]	-
ENSMUSG00000035799	43.1373106757479	12.9775805804339	1.72238819940208	0.00568219658228404	0.124447069632331	Twist1	12	33957671	33959829	+	1628	protein_coding	twist basic helix-loop-helix transcription factor 1 [Source:MGI Symbol;Acc:MGI:98872]	bHLH
ENSMUSG00000016995	43.1373106757479	12.9775805804339	1.72238819940208	0.00568219658228404	0.124447069632331	Matn4	2	164389393	164405160	-	5174	protein_coding	matrilin 4 [Source:MGI Symbol;Acc:MGI:1328314]	-
ENSMUSG00000099647	43.1373106757479	12.9775805804339	1.72238819940208	0.00568219658228404	0.124447069632331	Gm5776	7	54412158	54412478	-	321	processed_pseudogene	predicted gene 5776 [Source:MGI Symbol;Acc:MGI:3647650]	-
ENSMUSG00000033855	131.555426485852	308.822074219718	-1.23042112603508	0.00569103335154276	0.124550807002748	Ston1	17	88597684	88662586	+	4521	protein_coding	stonin 1 [Source:MGI Symbol;Acc:MGI:1924307]	-
ENSMUSG00000021876	93.8159889246896	35.2355183071525	1.40927371301228	0.00571223133490984	0.124924730929126	Rnase4	14	51091077	51106151	+	1637	protein_coding	ribonuclease, RNase A family 4 [Source:MGI Symbol;Acc:MGI:1926217]	-
ENSMUSG00000060288	211.347376570599	88.0980251121872	1.26110097457739	0.00576058891443562	0.125851764944066	Ppih	4	119300010	119320546	-	1894	protein_coding	peptidyl prolyl isomerase H [Source:MGI Symbol;Acc:MGI:106499]	-
ENSMUSG00000045620	230.756228933445	527.691284839528	-1.19294376074043	0.00576290631192006	0.125851764944066	Odf3l1	9	56848659	56864679	-	1306	protein_coding	outer dense fiber of sperm tails 3-like 1 [Source:MGI Symbol;Acc:MGI:2681875]	-
ENSMUSG00000019278	59.3113578991584	20.3969023397467	1.53360600743219	0.00579369856390228	0.126251923440215	Dpep1	8	123186242	123201812	+	2486	protein_coding	dipeptidase 1 (renal) [Source:MGI Symbol;Acc:MGI:94917]	-
ENSMUSG00000092499	19.4153745993696	58.420833604391	-1.58375817634631	0.00579369856390228	0.126251923440215	1700092C10Rik	14	69164797	69171857	-	585	antisense	RIKEN cDNA 1700092C10 gene [Source:MGI Symbol;Acc:MGI:1920804]	-
ENSMUSG00000011148	59.3113578991584	20.3969023397467	1.53360600743219	0.00579369856390228	0.126251923440215	Adssl1	12	112620045	112641360	+	2090	protein_coding	adenylosuccinate synthetase like 1 [Source:MGI Symbol;Acc:MGI:87947]	-
ENSMUSG00000029607	430.236097544736	970.066761012563	-1.17275391735881	0.00582158973964257	0.1267687681155	Ankrd61	5	143890741	143897685	-	2331	protein_coding	ankyrin repeat domain 61 [Source:MGI Symbol;Acc:MGI:1913979]	-
ENSMUSG00000018411	23.7284532367091	67.6949568082534	-1.50805021138115	0.00585888898011235	0.127398332533195	Mapt	11	104231390	104332090	+	7531	protein_coding	microtubule-associated protein tau [Source:MGI Symbol;Acc:MGI:97180]	-
ENSMUSG00000038679	67.9375159838008	24.1065584832596	1.48948217598079	0.00585888898011235	0.127398332533195	Trps1	15	50654752	50890463	-	13380	protein_coding	transcriptional repressor GATA binding 1 [Source:MGI Symbol;Acc:MGI:1927616]	zf-GATA
ENSMUSG00000062937	163.903514742618	67.6949568082534	1.27398172001099	0.00587349878567766	0.127521916779643	Mtap	4	89137122	89181081	+	3226	protein_coding	methylthioadenosine phosphorylase [Source:MGI Symbol;Acc:MGI:1914152]	-
ENSMUSG00000049112	77.6419435369433	27.8162128856057	1.47633563566809	0.00587716639205648	0.127521916779643	Oxtr	6	112473683	112489943	-	4790	protein_coding	oxytocin receptor [Source:MGI Symbol;Acc:MGI:109147]	-
ENSMUSG00000020641	77.6419435369433	27.8162128856057	1.47633563566809	0.00587716639205648	0.127521916779643	Rsad2	12	26442746	26456452	-	4335	protein_coding	radical S-adenosyl methionine domain containing 2 [Source:MGI Symbol;Acc:MGI:1929628]	-
ENSMUSG00000022755	31.2763420892085	8.34048959731336	1.88984581178081	0.00591186124468408	0.128000434091068	Adgrg7	16	56724609	56795855	-	2698	protein_coding	adhesion G protein-coupled receptor G7 [Source:MGI Symbol;Acc:MGI:2441732]	-
ENSMUSG00000042501	7.55442905737114	30.5984528573832	-2.00183721624599	0.00591186124468408	0.128000434091068	Cpa6	1	10324720	10719945	-	6840	protein_coding	carboxypeptidase A6 [Source:MGI Symbol;Acc:MGI:3045348]	-
ENSMUSG00000086962	31.2763420892085	8.34048959731336	1.88984581178081	0.00591186124468408	0.128000434091068	Gm12248	11	58063552	58093134	-	1462	protein_coding	predicted gene 12248 [Source:MGI Symbol;Acc:MGI:3651124]	-
ENSMUSG00000079773	49.606929702389	126.121919980475	-1.34426924723494	0.00596459823893418	0.129050285401783	AC087559.2	GL456350.1	173252	174286	-	412	protein_coding		-
ENSMUSG00000026532	72.2505949309687	176.20216738593	-1.28486385870825	0.00597674644896975	0.129221086747583	Spta1	1	174172776	174248450	+	9691	protein_coding	spectrin alpha, erythrocytic 1 [Source:MGI Symbol;Acc:MGI:98385]	-
ENSMUSG00000085488	36.6676914808373	96.4447341653225	-1.39250761422724	0.00598455771455434	0.129297944306556	4930557F10Rik	13	23276204	23313400	-	630	lincRNA	RIKEN cDNA 4930557F10 gene [Source:MGI Symbol;Acc:MGI:1922572]	-
ENSMUSG00000029287	475.523418715842	208.661585784102	1.18780597780134	0.00601853691972441	0.129939656013126	Tgfbr3	5	107106570	107289629	-	6545	protein_coding	transforming growth factor, beta receptor III [Source:MGI Symbol;Acc:MGI:104637]	-
ENSMUSG00000020486	217.816994035166	496.159280099246	-1.18728488478242	0.00602611782246355	0.130010924071715	Sept4	11	87568903	87590539	+	3563	protein_coding	septin 4 [Source:MGI Symbol;Acc:MGI:1270156]	-
ENSMUSG00000047841	673.925015659786	1501.47377781629	-1.15559211175403	0.006047295053055	0.130375217761996	Fndc11	2	181220013	181222854	+	1475	protein_coding	fibronectin type III domain containing 11 [Source:MGI Symbol;Acc:MGI:3051572]	-
ENSMUSG00000026237	10.7892250380496	38.0177570297261	-1.80632811374371	0.00606866913150665	0.13064854223173	Nmur1	1	86386303	86426228	-	1695	protein_coding	neuromedin U receptor 1 [Source:MGI Symbol;Acc:MGI:1341898]	-
ENSMUSG00000086816	4.31965746520049	20.3969023397467	-2.20968064937246	0.00607287558452784	0.13064854223173	Gm16726	19	46264539	46267669	-	892	processed_transcript	predicted gene, 16726 [Source:MGI Symbol;Acc:MGI:4439650]	-
ENSMUSG00000097620	4.31965746520049	20.3969023397467	-2.20968064937246	0.00607287558452784	0.13064854223173	4921514A10Rik	4	141115660	141118087	+	2116	antisense	RIKEN cDNA 4921514A10 gene [Source:MGI Symbol;Acc:MGI:3704238]	-
ENSMUSG00000041757	560.706713144081	1251.99997770807	-1.15876309271352	0.00609381082621603	0.130901218840432	Plekha6	1	133164210	133303435	+	12530	protein_coding	pleckstrin homology domain containing, family A member 6 [Source:MGI Symbol;Acc:MGI:2388662]	-
ENSMUSG00000060794	117.53792131179	275.435245030634	-1.22782257035683	0.00609557486880585	0.130901218840432	Tssk5	15	76371952	76374938	-	2073	protein_coding	testis-specific serine kinase 5 [Source:MGI Symbol;Acc:MGI:1920792]	-
ENSMUSG00000109586	56.0765485443995	139.105688144307	-1.30903172856078	0.00610197713466682	0.130901218840432	Gm6853	8	30177932	30183860	-	4375	transcribed_unprocessed_pseudogene	predicted gene 6853 [Source:MGI Symbol;Acc:MGI:3644291]	-
ENSMUSG00000038910	223.208341914216	94.5899099579026	1.2374030461452	0.00610516720976821	0.130901218840432	Plcl2	17	50509403	50688484	+	6626	protein_coding	phospholipase C-like 2 [Source:MGI Symbol;Acc:MGI:1352756]	-
ENSMUSG00000022969	119.694460582598	47.2918840184487	1.3371309500184	0.00612057848322647	0.130901218840432	Il10rb	16	91406164	91425834	+	3808	protein_coding	interleukin 10 receptor, beta [Source:MGI Symbol;Acc:MGI:109380]	-
ENSMUSG00000107394	5.39790957219972	25.9613858646993	-2.24192473373885	0.00612771284824355	0.130901218840432	1700012J15Rik	6	7766394	7777681	+	471	lincRNA	RIKEN cDNA 1700012J15 gene [Source:MGI Symbol;Acc:MGI:1922737]	-
ENSMUSG00000107031	5.39790957219972	25.9613858646993	-2.24192473373885	0.00612771284824355	0.130901218840432	Gm40292	5	39307120	39313295	+	553	lincRNA	predicted gene, 40292 [Source:MGI Symbol;Acc:MGI:5623177]	-
ENSMUSG00000040552	25.8849928205108	6.48564499700841	1.97453792669923	0.00612771284824355	0.130901218840432	C3ar1	6	122847138	122856161	-	4305	protein_coding	complement component 3a receptor 1 [Source:MGI Symbol;Acc:MGI:1097680]	-
ENSMUSG00000002565	25.8849928205108	6.48564499700841	1.97453792669923	0.00612771284824355	0.130901218840432	Scin	12	40059769	40134228	-	2999	protein_coding	scinderin [Source:MGI Symbol;Acc:MGI:1306794]	-
ENSMUSG00000028255	25.8849928205108	6.48564499700841	1.97453792669923	0.00612771284824355	0.130901218840432	Clca1	3	145003817	145032776	-	3777	protein_coding	chloride channel accessory 1 [Source:MGI Symbol;Acc:MGI:1346342]	-
ENSMUSG00000097638	33.4328818448124	89.952849374026	-1.42490863643429	0.00616684704943036	0.131644633043251	Carlr	2	18799245	18801818	-	2574	lincRNA	cardiac and apoptosis-related long non-coding RNA [Source:MGI Symbol;Acc:MGI:1914024]	-
ENSMUSG00000079022	719.212336621814	1599.77943879536	-1.15326435672438	0.00617964516678822	0.131825197494049	Col22a1	15	71795795	72034227	-	9203	protein_coding	collagen, type XXII, alpha 1 [Source:MGI Symbol;Acc:MGI:1916950]	-
ENSMUSG00000041920	183.312367412497	76.0416669339721	1.26789263282206	0.00618426344640008	0.13183113734126	Slc16a6	11	109450855	109473598	-	4883	protein_coding	solute carrier family 16 (monocarboxylic acid transporters), member 6 [Source:MGI Symbol;Acc:MGI:2144585]	-
ENSMUSG00000115271	17.2588357804308	53.7837715571748	-1.63349869170205	0.0062032327513976	0.132050176096149	4930529K09Rik	14	86245970	86283688	+	1367	lincRNA	RIKEN cDNA 4930529K09 gene [Source:MGI Symbol;Acc:MGI:1922405]	-
ENSMUSG00000033361	53.920008950507	18.5420733672053	1.53303281267881	0.0062032327513976	0.132050176096149	Prrg3	X	71962624	71972722	+	6087	protein_coding	proline rich Gla (G-carboxyglutamic acid) 3 (transmembrane) [Source:MGI Symbol;Acc:MGI:2685214]	-
ENSMUSG00000030838	25.8849928205108	71.4046058278476	-1.45997212500705	0.00624645940024395	0.132877238936422	Ush1c	7	46195350	46238503	-	3849	protein_coding	USH1 protein network component harmonin [Source:MGI Symbol;Acc:MGI:1919338]	-
ENSMUSG00000031762	143.416392264114	58.420833604391	1.29361711193367	0.00627946966361322	0.133485969189348	Mt2	8	94172664	94173568	+	588	protein_coding	metallothionein 2 [Source:MGI Symbol;Acc:MGI:97172]	-
ENSMUSG00000020828	47.4503900474091	14.8324127752407	1.66858447489533	0.0063701502475578	0.135318918930114	Pld2	11	70540064	70558110	+	6252	protein_coding	phospholipase D2 [Source:MGI Symbol;Acc:MGI:892877]	-
ENSMUSG00000032584	74.4071343832596	26.8887994165082	1.46372337121858	0.00643044635265665	0.136408986630343	Mst1r	9	107906873	107920383	+	5007	protein_coding	macrophage stimulating 1 receptor (c-met-related tyrosine kinase) [Source:MGI Symbol;Acc:MGI:99614]	-
ENSMUSG00000033149	74.4071343832596	26.8887994165082	1.46372337121858	0.00643044635265665	0.136408986630343	Phldb2	16	45746243	45953598	-	7577	protein_coding	pleckstrin homology like domain, family B, member 2 [Source:MGI Symbol;Acc:MGI:2444981]	-
ENSMUSG00000059455	130.477156863848	302.330190782258	-1.21164622473798	0.00643747782873226	0.136462849967481	Plac8l1	18	42178675	42196709	-	763	protein_coding	PLAC8-like 1 [Source:MGI Symbol;Acc:MGI:1916651]	-
ENSMUSG00000101605	325.643950666017	729.867079314588	-1.16407359473509	0.00647484168618576	0.136902734020077	Ace3	11	105994675	106005443	+	2214	protein_coding	angiotensin I converting enzyme (peptidyl-dipeptidase A) 3 [Source:MGI Symbol;Acc:MGI:3644400]	-
ENSMUSG00000029864	33.4328818448124	9.26790956107855	1.83581275876653	0.00648526958734868	0.136902734020077	Gstk1	6	42245935	42250447	+	1469	protein_coding	glutathione S-transferase kappa 1 [Source:MGI Symbol;Acc:MGI:1923513]	-
ENSMUSG00000042770	33.4328818448124	9.26790956107855	1.83581275876653	0.00648526958734868	0.136902734020077	Hebp1	6	135137522	135198022	-	3711	protein_coding	heme binding protein 1 [Source:MGI Symbol;Acc:MGI:1333880]	-
ENSMUSG00000028116	33.4328818448124	9.26790956107855	1.83581275876653	0.00648526958734868	0.136902734020077	Myoz2	3	123006206	123035015	-	3423	protein_coding	myozenin 2 [Source:MGI Symbol;Acc:MGI:1913063]	-
ENSMUSG00000044217	33.4328818448124	9.26790956107855	1.83581275876653	0.00648526958734868	0.136902734020077	Aqp5	15	99590782	99594829	+	2599	protein_coding	aquaporin 5 [Source:MGI Symbol;Acc:MGI:106215]	-
ENSMUSG00000032807	33.4328818448124	9.26790956107855	1.83581275876653	0.00648526958734868	0.136902734020077	Alox12b	11	69156989	69169792	+	2431	protein_coding	arachidonate 12-lipoxygenase, 12R type [Source:MGI Symbol;Acc:MGI:1274782]	-
ENSMUSG00000101051	11.8674924339625	39.8725826601453	-1.73881764491018	0.00649310557196837	0.136972963860891	1700100L14Rik	13	70573241	70576110	+	806	antisense	RIKEN cDNA 1700100L14 gene [Source:MGI Symbol;Acc:MGI:1920834]	-
ENSMUSG00000029788	207.034298254609	468.33692294184	-1.17725691300813	0.00652560075105166	0.137562924368283	Cpa5	6	30611010	30631745	+	2506	protein_coding	carboxypeptidase A5 [Source:MGI Symbol;Acc:MGI:1921899]	-
ENSMUSG00000009115	356.913767843749	796.640736055946	-1.15811313989783	0.00654791113131142	0.137937514865358	Spatc1l	10	76562272	76570201	+	1332	protein_coding	spermatogenesis and centriole associated 1 like [Source:MGI Symbol;Acc:MGI:1923823]	-
ENSMUSG00000019737	76.5636738222433	27.8162128856057	1.45619032485801	0.00660822966727991	0.139111706585559	Syne4	7	30314807	30319046	+	2946	protein_coding	spectrin repeat containing, nuclear envelope family member 4 [Source:MGI Symbol;Acc:MGI:2141950]	-
ENSMUSG00000026202	172.529671505892	394.143970317683	-1.19136941973513	0.00661945779380864	0.139251571608397	Tuba4a	1	75214228	75219865	-	3701	protein_coding	tubulin, alpha 4A [Source:MGI Symbol;Acc:MGI:1095410]	-
ENSMUSG00000110207	16.1805665830928	49.1467091219607	-1.59617244337127	0.00668616345052701	0.14046029539188	Gm33586	7	112983903	113010892	+	892	lincRNA	predicted gene, 33586 [Source:MGI Symbol;Acc:MGI:5592745]	-
ENSMUSG00000067925	49.606929702389	16.6872435898401	1.56396137393755	0.00668616345052701	0.14046029539188	Rtl8a	X	53642488	53643682	-	1195	protein_coding	retrotransposon Gag like 8A [Source:MGI Symbol;Acc:MGI:1913408]	-
ENSMUSG00000117157	43.1373106757479	108.501091205095	-1.32849391118209	0.00672809794293115	0.141243559925653	CAAA01189291.1	17	48092779	48095632	+	1136	lincRNA	novel transcript	-
ENSMUSG00000019817	201.642950352067	85.3157886862583	1.2395537086002	0.00676206117443809	0.14185851677894	Plagl1	10	13060504	13131694	+	7819	protein_coding	pleiomorphic adenoma gene-like 1 [Source:MGI Symbol;Acc:MGI:1100874]	zf-C2H2
ENSMUSG00000020432	334.270107136338	146.524984119513	1.18909056219067	0.00680918035230649	0.14274842757903	Tcn2	11	3917192	3932159	-	2178	protein_coding	transcobalamin 2 [Source:MGI Symbol;Acc:MGI:98534]	-
ENSMUSG00000069441	102.442146253367	239.266179788514	-1.22293284129645	0.00685671159212829	0.14364574347178	Dsg1a	18	20310811	20343350	+	5686	protein_coding	desmoglein 1 alpha [Source:MGI Symbol;Acc:MGI:94930]	-
ENSMUSG00000040147	28.0415324930792	7.41306823229869	1.90023929644666	0.00689176302631762	0.144181188326756	Maob	X	16709282	16817366	-	2789	protein_coding	monoamine oxidase B [Source:MGI Symbol;Acc:MGI:96916]	-
ENSMUSG00000111147	28.0415324930792	7.41306823229869	1.90023929644666	0.00689176302631762	0.144181188326756	Gm33699	9	61032212	61059116	+	3468	lincRNA	predicted gene, 33699 [Source:MGI Symbol;Acc:MGI:5592858]	-
ENSMUSG00000022440	353.678959173495	154.871692006214	1.19063118779296	0.00692993367746235	0.144641918092166	C1qtnf6	15	78523346	78531416	-	2702	protein_coding	C1q and tumor necrosis factor related protein 6 [Source:MGI Symbol;Acc:MGI:1919959]	-
ENSMUSG00000036896	159.590436346766	66.7675445324485	1.25539993748106	0.00693419488564735	0.144641918092166	C1qc	4	136889804	136893065	-	1931	protein_coding	complement component 1, q subcomponent, C chain [Source:MGI Symbol;Acc:MGI:88225]	-
ENSMUSG00000025040	113.224842753964	45.4370588299571	1.31460709540739	0.00695361181048525	0.144641918092166	Fundc1	X	17556564	17572325	-	2353	protein_coding	FUN14 domain containing 1 [Source:MGI Symbol;Acc:MGI:1919268]	-
ENSMUSG00000063900	20.4936441624513	59.3482459740136	-1.5289123614009	0.00695565550647545	0.144641918092166	Adam26b	8	43519762	43528106	-	2476	protein_coding	a disintegrin and metallopeptidase domain 26B [Source:MGI Symbol;Acc:MGI:3588304]	-
ENSMUSG00000053184	309.469907266619	689.988367622354	-1.15649577942817	0.00695853293268959	0.144641918092166	Spaca3	11	80858365	80867814	+	951	protein_coding	sperm acrosome associated 3 [Source:MGI Symbol;Acc:MGI:1922872]	-
ENSMUSG00000115946	3.24141525391032	17.6146585916777	-2.40115202685586	0.00696616276027383	0.144641918092166	Mirt2	15	76266461	76269839	-	1588	antisense	myocardial infraction associated transcript 2 [Source:MGI Symbol;Acc:MGI:3642813]	-
ENSMUSG00000053063	18.337105130199	2.77591077900805	2.66648535634171	0.00696616276027383	0.144641918092166	Clec12a	6	129342691	129365303	+	5528	protein_coding	C-type lectin domain family 12, member a [Source:MGI Symbol;Acc:MGI:3040968]	-
ENSMUSG00000100009	18.337105130199	2.77591077900805	2.66648535634171	0.00696616276027383	0.144641918092166	Gm7967	1	98589517	98607384	+	5950	lincRNA	predicted gene 7967 [Source:MGI Symbol;Acc:MGI:3644984]	-
ENSMUSG00000041889	18.337105130199	2.77591077900805	2.66648535634171	0.00696616276027383	0.144641918092166	Shisa4	1	135371057	135375237	-	2418	protein_coding	shisa family member 4 [Source:MGI Symbol;Acc:MGI:1924802]	-
ENSMUSG00000108926	18.337105130199	2.77591077900805	2.66648535634171	0.00696616276027383	0.144641918092166	Gm10988	7	30151841	30152928	+	1088	processed_pseudogene	predicted gene 10988 [Source:MGI Symbol;Acc:MGI:3779203]	-
ENSMUSG00000071178	18.337105130199	2.77591077900805	2.66648535634171	0.00696616276027383	0.144641918092166	Serpina1b	12	103728156	103830373	-	2415	protein_coding	serine (or cysteine) preptidase inhibitor, clade A, member 1B [Source:MGI Symbol;Acc:MGI:891970]	-
ENSMUSG00000035095	162.825245144588	370.031260629847	-1.1837863211075	0.00700727884113829	0.145322028836761	Fam167a	14	63436394	63465498	+	4274	protein_coding	family with sequence similarity 167, member A [Source:MGI Symbol;Acc:MGI:3606565]	-
ENSMUSG00000020467	35.5894216034042	10.1953284438311	1.78992258008983	0.00701326971967909	0.145322028836761	Efemp1	11	28853204	28926743	+	2037	protein_coding	epidermal growth factor-containing fibulin-like extracellular matrix protein 1 [Source:MGI Symbol;Acc:MGI:1339998]	-
ENSMUSG00000101750	9.71095844016879	35.2355183071525	-1.84724811986388	0.00701326971967909	0.145322028836761	Olfr1392	11	49285282	49295891	+	3688	protein_coding	olfactory receptor 1392 [Source:MGI Symbol;Acc:MGI:3031226]	-
ENSMUSG00000047619	382.792237182118	847.648390479684	-1.14668183635181	0.00701950759068145	0.14535213502531	Ddi1	9	6262733	6269846	-	7114	protein_coding	DNA-damage inducible 1 [Source:MGI Symbol;Acc:MGI:1919079]	-
ENSMUSG00000049939	149.886009917193	62.1304830122807	1.26859577098235	0.0070476776197424	0.145836037503348	Lrrc4	6	28661831	28831747	-	3996	protein_coding	leucine rich repeat containing 4 [Source:MGI Symbol;Acc:MGI:2182081]	-
ENSMUSG00000070280	681.472902488248	1495.90930643969	-1.13417059636878	0.0070924577721636	0.146493461723135	Slc22a14	9	119169455	119365553	-	2432	protein_coding	solute carrier family 22 (organic cation transporter), member 14 [Source:MGI Symbol;Acc:MGI:2685974]	-
ENSMUSG00000028059	1066.41513021186	2328.72518878688	-1.12669247511711	0.00712051555442141	0.146493461723135	Arhgef2	3	88605966	88648052	+	9844	protein_coding	rho/rac guanine nucleotide exchange factor (GEF) 2 [Source:MGI Symbol;Acc:MGI:103264]	-
ENSMUSG00000051198	4.31965746520049	23.1791446363273	-2.39305361789393	0.00716778383359179	0.146493461723135	4930548G14Rik	15	46623305	46639858	+	1185	lincRNA	RIKEN cDNA 4930548G14 gene [Source:MGI Symbol;Acc:MGI:1922531]	-
ENSMUSG00000040564	23.7284532367091	5.55821917727173	2.06750539493058	0.00716778383359179	0.146493461723135	Apoc1	7	19689481	19692660	-	744	protein_coding	apolipoprotein C-I [Source:MGI Symbol;Acc:MGI:88053]	-
ENSMUSG00000113007	4.31965746520049	23.1791446363273	-2.39305361789393	0.00716778383359179	0.146493461723135	Gm8700	13	50099026	50104045	-	3054	processed_pseudogene	predicted gene 8700 [Source:MGI Symbol;Acc:MGI:3779809]	-
ENSMUSG00000061414	23.7284532367091	5.55821917727173	2.06750539493058	0.00716778383359179	0.146493461723135	Cracr2a	6	127561338	127674248	+	7824	protein_coding	calcium release activated channel regulator 2A [Source:MGI Symbol;Acc:MGI:2685919]	-
ENSMUSG00000105245	23.7284532367091	5.55821917727173	2.06750539493058	0.00716778383359179	0.146493461723135	Gm31305	3	97730339	97736166	+	1374	antisense	predicted gene, 31305 [Source:MGI Symbol;Acc:MGI:5590464]	-
ENSMUSG00000041064	141.259853039874	58.420833604391	1.27177680520201	0.00717397037523922	0.146493461723135	Pif1	9	65587160	65595967	+	4388	protein_coding	PIF1 5'-to-3' DNA helicase [Source:MGI Symbol;Acc:MGI:2143057]	-
ENSMUSG00000037167	21.571913799575	62.1304830122807	-1.52130187780528	0.00718393583423017	0.146493461723135	Spaca5	X	21068406	21077963	+	640	protein_coding	sperm acrosome associated 5 [Source:MGI Symbol;Acc:MGI:2685564]	-
ENSMUSG00000087451	1.38777878078145e-17	9.26790956107855	-6.23656365920302	0.00724341375080319	0.146493461723135	Gm12970	4	130811617	130812326	-	581	antisense	predicted gene 12970 [Source:MGI Symbol;Acc:MGI:3650040]	-
ENSMUSG00000053719	1.38777878078145e-17	9.26790956107855	-6.23656365920302	0.00724341375080319	0.146493461723135	Klk1b26	7	44012168	44016968	+	1386	protein_coding	kallikrein 1-related petidase b26 [Source:MGI Symbol;Acc:MGI:891981]	-
ENSMUSG00000115198	1.38777878078145e-17	9.26790956107855	-6.23656365920302	0.00724341375080319	0.146493461723135	AC131068.1	15	24254986	24375675	-	1456	lincRNA	novel transcript	-
ENSMUSG00000087145	1.38777878078145e-17	9.26790956107855	-6.23656365920302	0.00724341375080319	0.146493461723135	Gm12665	11	24903983	24926058	-	687	lincRNA	predicted gene 12665 [Source:MGI Symbol;Acc:MGI:3652165]	-
ENSMUSG00000033015	1.38777878078145e-17	9.26790956107855	-6.23656365920302	0.00724341375080319	0.146493461723135	4933427E13Rik	11	25232626	25367137	+	2075	lincRNA	RIKEN cDNA 4933427E13 gene [Source:MGI Symbol;Acc:MGI:1918484]	-
ENSMUSG00000087309	1.38777878078145e-17	9.26790956107855	-6.23656365920302	0.00724341375080319	0.146493461723135	4930528P14Rik	2	115329264	115344280	-	509	lincRNA	RIKEN cDNA 4930528P14 gene [Source:MGI Symbol;Acc:MGI:1925443]	-
ENSMUSG00000036139	1.38777878078145e-17	9.26790956107855	-6.23656365920302	0.00724341375080319	0.146493461723135	Hoxc9	15	102976439	102985099	+	2430	protein_coding	homeobox C9 [Source:MGI Symbol;Acc:MGI:96199]	Homeobox
ENSMUSG00000085616	1.38777878078145e-17	9.26790956107855	-6.23656365920302	0.00724341375080319	0.146493461723135	Gm13850	6	32112143	32113226	+	623	lincRNA	predicted gene 13850 [Source:MGI Symbol;Acc:MGI:3651993]	-
ENSMUSG00000087180	1.38777878078145e-17	9.26790956107855	-6.23656365920302	0.00724341375080319	0.146493461723135	Gm11924	4	30432112	30523783	+	1750	lincRNA	predicted gene 11924 [Source:MGI Symbol;Acc:MGI:3649863]	-
ENSMUSG00000089771	1.38777878078145e-17	9.26790956107855	-6.23656365920302	0.00724341375080319	0.146493461723135	Gm16311	15	6303244	6309913	-	702	antisense	predicted gene 16311 [Source:MGI Symbol;Acc:MGI:3826532]	-
ENSMUSG00000066850	1.38777878078145e-17	9.26790956107855	-6.23656365920302	0.00724341375080319	0.146493461723135	Vmn1r65	7	6007750	6011010	-	3147	protein_coding	vomeronasal 1 receptor 65 [Source:MGI Symbol;Acc:MGI:3033475]	-
ENSMUSG00000054764	1.38777878078145e-17	9.26790956107855	-6.23656365920302	0.00724341375080319	0.146493461723135	Mtnr1a	8	45069137	45088506	+	2051	protein_coding	melatonin receptor 1A [Source:MGI Symbol;Acc:MGI:102967]	-
ENSMUSG00000095890	1.38777878078145e-17	9.26790956107855	-6.23656365920302	0.00724341375080319	0.146493461723135	Gm7958	X	55097191	55112304	+	468	unprocessed_pseudogene	predicted gene 7958 [Source:MGI Symbol;Acc:MGI:3643207]	-
ENSMUSG00000103527	1.38777878078145e-17	9.26790956107855	-6.23656365920302	0.00724341375080319	0.146493461723135	Gm37261	3	51672801	51673901	+	1101	TEC	predicted gene, 37261 [Source:MGI Symbol;Acc:MGI:5610489]	-
ENSMUSG00000083015	1.38777878078145e-17	9.26790956107855	-6.23656365920302	0.00724341375080319	0.146493461723135	Gm16518	11	3697430	3698326	-	508	processed_pseudogene	predicted gene, 16518 [Source:MGI Symbol;Acc:MGI:4360828]	-
ENSMUSG00000105337	1.38777878078145e-17	9.26790956107855	-6.23656365920302	0.00724341375080319	0.146493461723135	1700094M23Rik	3	153162728	153182815	-	981	lincRNA	RIKEN cDNA 1700094M23 gene [Source:MGI Symbol;Acc:MGI:1920829]	-
ENSMUSG00000094918	1.38777878078145e-17	9.26790956107855	-6.23656365920302	0.00724341375080319	0.146493461723135	Gm8765	13	50698312	50703435	+	3152	protein_coding	predicted gene 8765 [Source:MGI Symbol;Acc:MGI:3704126]	-
ENSMUSG00000103294	1.38777878078145e-17	9.26790956107855	-6.23656365920302	0.00724341375080319	0.146493461723135	Gm38233	3	65615368	65616174	-	807	processed_pseudogene	predicted gene, 38233 [Source:MGI Symbol;Acc:MGI:5611461]	-
ENSMUSG00000104964	1.38777878078145e-17	9.26790956107855	-6.23656365920302	0.00724341375080319	0.146493461723135	4930597L12Rik	3	153473744	153474654	-	911	TEC	RIKEN cDNA 4930597L12 gene [Source:MGI Symbol;Acc:MGI:1922635]	-
ENSMUSG00000045291	1.38777878078145e-17	9.26790956107855	-6.23656365920302	0.00724341375080319	0.146493461723135	E330021D16Rik	6	136400317	136415569	-	1832	protein_coding	RIKEN cDNA E330021D16 gene [Source:MGI Symbol;Acc:MGI:2141773]	-
ENSMUSG00000108675	1.38777878078145e-17	9.26790956107855	-6.23656365920302	0.00724341375080319	0.146493461723135	Gm44970	7	24954917	24958241	+	314	lincRNA	predicted gene 44970 [Source:MGI Symbol;Acc:MGI:5753546]	-
ENSMUSG00000113088	1.38777878078145e-17	9.26790956107855	-6.23656365920302	0.00724341375080319	0.146493461723135	Gm36757	12	111950517	111954152	+	3556	lincRNA	predicted gene, 36757 [Source:MGI Symbol;Acc:MGI:5595916]	-
ENSMUSG00000032484	1.38777878078145e-17	9.26790956107855	-6.23656365920302	0.00724341375080319	0.146493461723135	Ngp	9	110419747	110423012	+	1222	protein_coding	neutrophilic granule protein [Source:MGI Symbol;Acc:MGI:105983]	-
ENSMUSG00000110434	1.38777878078145e-17	9.26790956107855	-6.23656365920302	0.00724341375080319	0.146493461723135	Rps7-ps1	8	69540957	69541347	+	391	processed_pseudogene	ribosomal protein S7, pseudogene 1 [Source:MGI Symbol;Acc:MGI:3779585]	-
ENSMUSG00000065165	1.38777878078145e-17	9.26790956107855	-6.23656365920302	0.00724341375080319	0.146493461723135	Gm23815	7	69498579	69498685	-	107	snRNA	predicted gene, 23815 [Source:MGI Symbol;Acc:MGI:5453592]	-
ENSMUSG00000035914	73.328864658818	26.8887994165082	1.44269723988353	0.00725330078338905	0.146530470570553	Cd276	9	58524298	58555437	-	3658	protein_coding	CD276 antigen [Source:MGI Symbol;Acc:MGI:2183926]	-
ENSMUSG00000074619	128.320617616673	294.910895416312	-1.19983831453413	0.00725489112611885	0.146530470570553	1700034I23Rik	3	40900196	40902543	-	2348	protein_coding	RIKEN cDNA 1700034I23 gene [Source:MGI Symbol;Acc:MGI:1920547]	-
ENSMUSG00000057072	164.981784340045	372.813496365711	-1.17562077364931	0.00726117292451227	0.146559900284325	Spata45	1	191036639	191042942	+	506	protein_coding	spermatogenesis associated 45 [Source:MGI Symbol;Acc:MGI:1922808]	-
ENSMUSG00000094421	17.2588357804308	52.8563591038762	-1.60846622518001	0.00726738831672179	0.14658795145887	Gm20778	8	20035108	20040320	+	627	unprocessed_pseudogene	predicted gene, 20778 [Source:MGI Symbol;Acc:MGI:5434134]	-
ENSMUSG00000017057	182.234097824009	76.9690791350812	1.24192795048115	0.0073152021288631	0.147454475825132	Il13ra1	X	36112110	36171259	+	3712	protein_coding	interleukin 13 receptor, alpha 1 [Source:MGI Symbol;Acc:MGI:105052]	-
ENSMUSG00000072647	233.991037652134	521.19940151363	-1.15501600425574	0.00732727308442564	0.14759985045464	Adam1a	5	121518576	121545482	-	7508	protein_coding	a disintegrin and metallopeptidase domain 1a [Source:MGI Symbol;Acc:MGI:2429504]	-
ENSMUSG00000078721	94.8942585978355	220.717941043548	-1.21687099456117	0.00733343150266913	0.147626009779046	Fam205a1	4	42848071	42853888	-	4146	protein_coding	family with sequence similarity 205, member A1 [Source:MGI Symbol;Acc:MGI:3651059]	-
ENSMUSG00000019082	145.572931485003	60.2756583315653	1.27013832602323	0.0073430558624062	0.147721859557823	Slc25a22	7	141429744	141437892	-	5992	protein_coding	solute carrier family 25 (mitochondrial carrier, glutamate), member 22 [Source:MGI Symbol;Acc:MGI:1915517]	-
ENSMUSG00000084804	37.7459613558665	96.4447341653225	-1.35082711564358	0.00737263138653833	0.148218678774901	1700095J12Rik	4	138137595	138138518	-	737	antisense	RIKEN cDNA 1700095J12 gene [Source:MGI Symbol;Acc:MGI:1920813]	-
ENSMUSG00000074449	77.6419435369433	183.621463079634	-1.24066042443219	0.00738032441374698	0.148275208145762	Gm15319	8	20337664	20363210	-	2522	protein_coding	predicted gene 15319 [Source:MGI Symbol;Acc:MGI:3796981]	-
ENSMUSG00000018570	309.469907266619	684.423896221558	-1.14481609285443	0.00748277711238874	0.150234183967636	2810408A11Rik	11	69897352	69900987	-	2368	protein_coding	RIKEN cDNA 2810408A11 gene [Source:MGI Symbol;Acc:MGI:1917669]	-
ENSMUSG00000026158	37.7459613558665	11.1227464718197	1.75044473635901	0.00749891629048383	0.150359458848863	Ogfrl1	1	23366424	23397772	-	8109	protein_coding	opioid growth factor receptor-like 1 [Source:MGI Symbol;Acc:MGI:1917405]	-
ENSMUSG00000105813	37.7459613558665	11.1227464718197	1.75044473635901	0.00749891629048383	0.150359458848863	Gm42928	3	121424236	121427574	-	3339	TEC	predicted gene 42928 [Source:MGI Symbol;Acc:MGI:5663065]	-
ENSMUSG00000054385	61.4678974459501	148.379808101704	-1.26989084888124	0.00750603247385924	0.150402868376268	Ceacam2	7	25516042	25539857	-	3788	protein_coding	carcinoembryonic antigen-related cell adhesion molecule 2 [Source:MGI Symbol;Acc:MGI:1347246]	-
ENSMUSG00000031451	2174.87622108452	1001.59876552841	1.11851865411837	0.00754873979758	0.151158911556419	Gas6	8	13465374	13494490	-	2548	protein_coding	growth arrest specific 6 [Source:MGI Symbol;Acc:MGI:95660]	-
ENSMUSG00000104713	33.4328818448124	88.0980251121872	-1.394893427501	0.00755789661242191	0.151242572724335	Gbp6	5	105270702	105293698	-	5954	protein_coding	guanylate binding protein 6 [Source:MGI Symbol;Acc:MGI:2140937]	-
ENSMUSG00000035778	30.1980722165668	8.34048959731336	1.83942429400211	0.00758204336277267	0.151537199493383	Ggta1	2	35400179	35463231	-	4709	protein_coding	glycoprotein galactosyltransferase alpha 1, 3 [Source:MGI Symbol;Acc:MGI:95704]	-
ENSMUSG00000025647	138.025044196957	57.4934212222105	1.26141769256581	0.0075825968077803	0.151537199493383	Shisa5	9	109038565	109057777	+	3297	protein_coding	shisa family member 5 [Source:MGI Symbol;Acc:MGI:1915044]	-
ENSMUSG00000034127	46.37212021214	14.8324127752407	1.63550552361487	0.00760600770950319	0.151805319442561	Tspan8	10	115816832	115849893	+	1702	protein_coding	tetraspanin 8 [Source:MGI Symbol;Acc:MGI:2384918]	-
ENSMUSG00000030519	46.37212021214	14.8324127752407	1.63550552361487	0.00760600770950319	0.151805319442561	Apba2	7	64501706	64753878	+	3824	protein_coding	amyloid beta (A4) precursor protein-binding, family A, member 2 [Source:MGI Symbol;Acc:MGI:1261791]	-
ENSMUSG00000022912	687.942519769303	312.531721895197	1.13792967734513	0.0076265780869937	0.15211593076074	Pros1	16	62854307	62929346	+	4088	protein_coding	protein S (alpha) [Source:MGI Symbol;Acc:MGI:1095733]	-
ENSMUSG00000097391	140.181583426458	317.168781486547	-1.17733352648564	0.00767857153932914	0.153052472211418	Mirg	12	109729764	109749460	+	7292	lincRNA	miRNA containing gene [Source:MGI Symbol;Acc:MGI:3781106]	-
ENSMUSG00000070639	1278.83423042613	2768.31842719805	-1.11411553947821	0.0076901584126675	0.153182912853509	Lrrc8b	5	105415775	105490074	+	6726	protein_coding	leucine rich repeat containing 8 family, member B [Source:MGI Symbol;Acc:MGI:2141353]	-
ENSMUSG00000047881	67.9375159838008	25.0339722229869	1.43530920982544	0.00780939050498271	0.155336933347829	Rell1	5	63908897	63968897	-	3856	protein_coding	RELT-like 1 [Source:MGI Symbol;Acc:MGI:2140767]	-
ENSMUSG00000026003	598.446147336924	270.798185403128	1.14359169913282	0.00783620152488636	0.155336933347829	Acadl	1	66830839	66863277	-	2005	protein_coding	acyl-Coenzyme A dehydrogenase, long-chain [Source:MGI Symbol;Acc:MGI:87866]	-
ENSMUSG00000018378	131.555426485852	53.7837715571748	1.28821916126886	0.00785104362402253	0.155336933347829	Cuedc1	11	88098058	88194140	+	5779	protein_coding	CUE domain containing 1 [Source:MGI Symbol;Acc:MGI:2144281]	-
ENSMUSG00000090061	2.16318960260118	14.8324127752407	-2.71356687633367	0.00786477280471942	0.155336933347829	Nwd2	5	63649102	63810546	+	10428	protein_coding	NACHT and WD repeat domain containing 2 [Source:MGI Symbol;Acc:MGI:1920464]	-
ENSMUSG00000114098	2.16318960260118	14.8324127752407	-2.71356687633367	0.00786477280471942	0.155336933347829	Gm40660	13	5454909	5560329	+	2962	lincRNA	predicted gene, 40660 [Source:MGI Symbol;Acc:MGI:5623545]	-
ENSMUSG00000085807	2.16318960260118	14.8324127752407	-2.71356687633367	0.00786477280471942	0.155336933347829	Ube4bos2	4	149338087	149338531	+	317	antisense	ubiquitination factor E4B, opposite strand 2 [Source:MGI Symbol;Acc:MGI:3651969]	-
ENSMUSG00000110130	2.16318960260118	14.8324127752407	-2.71356687633367	0.00786477280471942	0.155336933347829	Gm34419	8	35094545	35105029	+	1387	lincRNA	predicted gene, 34419 [Source:MGI Symbol;Acc:MGI:5593578]	-
ENSMUSG00000038009	2.16318960260118	14.8324127752407	-2.71356687633367	0.00786477280471942	0.155336933347829	Dnajc22	15	99093170	99104737	+	1850	protein_coding	DnaJ heat shock protein family (Hsp40) member C22 [Source:MGI Symbol;Acc:MGI:1920028]	-
ENSMUSG00000106959	2.16318960260118	14.8324127752407	-2.71356687633367	0.00786477280471942	0.155336933347829	Gm42548	6	28233081	28237013	-	3933	TEC	predicted gene 42548 [Source:MGI Symbol;Acc:MGI:5662685]	-
ENSMUSG00000040710	15.1022975814647	1.84845561913839	2.94282223040838	0.00786477280471942	0.155336933347829	St8sia4	1	95587682	95667571	-	20091	protein_coding	ST8 alpha-N-acetyl-neuraminide alpha-2,8-sialyltransferase 4 [Source:MGI Symbol;Acc:MGI:106018]	-
ENSMUSG00000083894	15.1022975814647	1.84845561913839	2.94282223040838	0.00786477280471942	0.155336933347829	Gm11489	11	87467679	87469058	+	499	processed_pseudogene	predicted gene 11489 [Source:MGI Symbol;Acc:MGI:3650908]	-
ENSMUSG00000030862	15.1022975814647	1.84845561913839	2.94282223040838	0.00786477280471942	0.155336933347829	Cpxm2	7	132032687	132154739	-	4622	protein_coding	carboxypeptidase X 2 (M14 family) [Source:MGI Symbol;Acc:MGI:1926006]	-
ENSMUSG00000094462	15.1022975814647	1.84845561913839	2.94282223040838	0.00786477280471942	0.155336933347829	Gm21028	7	42578466	42578588	-	123	protein_coding	predicted gene, 21028 [Source:MGI Symbol;Acc:MGI:5434383]	-
ENSMUSG00000025260	215.660454881522	93.6624978487878	1.20199552313886	0.00789585564108355	0.155849517094994	Hsd17b10	X	152001845	152004442	+	1298	protein_coding	hydroxysteroid (17-beta) dehydrogenase 10 [Source:MGI Symbol;Acc:MGI:1333871]	-
ENSMUSG00000087017	16.1805665830928	48.2192965803233	-1.56876188321061	0.00792951775862974	0.156209442901359	4930417H01Rik	2	122702047	122721456	+	1887	processed_transcript	RIKEN cDNA 4930417H01 gene [Source:MGI Symbol;Acc:MGI:3041209]	-
ENSMUSG00000003746	48.5286598774953	16.6872435898401	1.53233287659183	0.00792951775862974	0.156209442901359	Man1a	10	53904785	54076609	-	9647	protein_coding	mannosidase 1, alpha [Source:MGI Symbol;Acc:MGI:104677]	-
ENSMUSG00000047344	48.5286598774953	16.6872435898401	1.53233287659183	0.00792951775862974	0.156209442901359	Lancl3	X	9199902	9268085	+	3991	protein_coding	LanC lantibiotic synthetase component C-like 3 (bacterial) [Source:MGI Symbol;Acc:MGI:2443335]	-
ENSMUSG00000113560	11.8674924339625	38.9451698619767	-1.70497733934569	0.00794553586783858	0.156423553504428	Gm48519	13	3134649	3135145	-	497	processed_pseudogene	predicted gene, 48519 [Source:MGI Symbol;Acc:MGI:6098055]	-
ENSMUSG00000022867	574.724217275697	1248.29033012176	-1.11886643309565	0.00798165970858199	0.157032951403883	Usp25	16	77013706	77116780	+	5201	protein_coding	ubiquitin specific peptidase 25 [Source:MGI Symbol;Acc:MGI:1353655]	-
ENSMUSG00000101634	25.8849928205108	69.5497813342055	-1.42207130808596	0.00799987638955031	0.157187739382516	1700066B17Rik	1	39839175	39847334	-	1068	lincRNA	RIKEN cDNA 1700066B17 gene [Source:MGI Symbol;Acc:MGI:1920676]	-
ENSMUSG00000073755	70.0940554647113	25.9613858646993	1.42810360932952	0.00799987638955031	0.157187739382516	5730409E04Rik	4	126609818	126614371	+	2891	protein_coding	RIKEN cDNA 5730409E04Rik gene [Source:MGI Symbol;Acc:MGI:3609248]	-
ENSMUSG00000023046	322.40914198803	142.815336141528	1.17394997444138	0.00802552694596457	0.157523487149972	Igfbp6	15	102144362	102149511	+	1112	protein_coding	insulin-like growth factor binding protein 6 [Source:MGI Symbol;Acc:MGI:96441]	-
ENSMUSG00000096732	20.4936441624513	58.420833604391	-1.5062402738355	0.0080273350926081	0.157523487149972	Gm8897	5	11416418	11421235	+	1099	protein_coding	predicted gene 8897 [Source:MGI Symbol;Acc:MGI:3779819]	-
ENSMUSG00000022938	37.7459613558665	95.5173220633833	-1.33690600249322	0.00809534743062918	0.158755564170576	Fam3b	16	97470965	97514816	-	1813	protein_coding	family with sequence similarity 3, member B [Source:MGI Symbol;Acc:MGI:1270150]	-
ENSMUSG00000024899	136.946774580838	57.4934212222105	1.25011262919913	0.00811297642857652	0.158998635465077	Papss2	19	32620005	32667187	+	3635	protein_coding	3'-phosphoadenosine 5'-phosphosulfate synthase 2 [Source:MGI Symbol;Acc:MGI:1330223]	-
ENSMUSG00000049353	286.82624646326	629.706594085387	-1.13420831154767	0.00813484442673399	0.15902634207051	Rd3	1	191977370	191988283	+	5313	protein_coding	retinal degeneration 3 [Source:MGI Symbol;Acc:MGI:1921273]	-
ENSMUSG00000035948	24.8067230144775	6.48564499700841	1.91343802713392	0.00813533053223072	0.15902634207051	Acss3	10	106933517	107123668	-	7196	protein_coding	acyl-CoA synthetase short-chain family member 3 [Source:MGI Symbol;Acc:MGI:2685720]	-
ENSMUSG00000108211	5.39790957219972	25.0339722229869	-2.18971254874709	0.00813533053223072	0.15902634207051	Gm44130	6	71432104	71435107	-	3004	TEC	predicted gene, 44130 [Source:MGI Symbol;Acc:MGI:5690522]	-
ENSMUSG00000117250	24.8067230144775	6.48564499700841	1.91343802713392	0.00813533053223072	0.15902634207051	CT025659.2	17	65886420	65889035	+	1068	lincRNA	novel transcript	-
ENSMUSG00000029685	63.6244369751571	152.089456053243	-1.25583117348675	0.00814822711732594	0.15917600973827	Asb15	6	24528144	24573164	+	4497	protein_coding	ankyrin repeat and SOCS box-containing 15 [Source:MGI Symbol;Acc:MGI:1926160]	-
ENSMUSG00000091416	26.9632626484318	71.4046058278476	-1.40135508478941	0.00818219315622612	0.159699631800195	Gm6327	16	12760032	12761366	-	1335	processed_pseudogene	predicted gene 6327 [Source:MGI Symbol;Acc:MGI:3646646]	-
ENSMUSG00000029026	8.63269295393255	31.525866053347	-1.85502141716882	0.0082042614791218	0.159699631800195	Trp73	4	154056253	154140208	-	5534	protein_coding	transformation related protein 73 [Source:MGI Symbol;Acc:MGI:1336991]	P53
ENSMUSG00000054074	32.3546119659107	9.26790956107855	1.78868569231646	0.0082042614791218	0.159699631800195	Skida1	2	18040676	18049051	-	4927	protein_coding	SKI/DACH domain containing 1 [Source:MGI Symbol;Acc:MGI:1919918]	-
ENSMUSG00000109708	8.63269295393255	31.525866053347	-1.85502141716882	0.0082042614791218	0.159699631800195	Gm45809	8	61050049	61053942	+	3894	TEC	predicted gene 45809 [Source:MGI Symbol;Acc:MGI:5804924]	-
ENSMUSG00000105003	8.63269295393255	31.525866053347	-1.85502141716882	0.0082042614791218	0.159699631800195	Gm40055	3	57953655	57958225	-	2742	lincRNA	predicted gene, 40055 [Source:MGI Symbol;Acc:MGI:5622940]	-
ENSMUSG00000026664	242.617194224846	106.64626707643	1.18478277982732	0.00820657488363249	0.159699631800195	Phyh	2	4919019	4938730	+	1893	protein_coding	phytanoyl-CoA hydroxylase [Source:MGI Symbol;Acc:MGI:891978]	-
ENSMUSG00000002240	249.086811645047	548.094346711778	-1.13743582333049	0.00822634438896143	0.159981858837056	Prr27	5	87825686	87846387	+	1337	protein_coding	proline rich 27 [Source:MGI Symbol;Acc:MGI:1921029]	-
ENSMUSG00000031604	366.618193850405	164.145811789171	1.15861646916665	0.00825504487128817	0.160437298819655	Msmo1	8	64718139	64733792	-	6144	protein_coding	methylsterol monoxygenase 1 [Source:MGI Symbol;Acc:MGI:1913484]	-
ENSMUSG00000035834	412.98378469751	186.403698954618	1.14705563232588	0.00826769810776786	0.160580476611039	Polr3g	13	81673843	81711013	-	3936	protein_coding	polymerase (RNA) III (DNA directed) polypeptide G [Source:MGI Symbol;Acc:MGI:1914736]	-
ENSMUSG00000026547	141.259853039874	59.3482459740136	1.24910471763662	0.0082786069212743	0.160689611787571	Tagln2	1	172500047	172507380	+	2082	protein_coding	transgelin 2 [Source:MGI Symbol;Acc:MGI:1312985]	-
ENSMUSG00000097710	1.08496237648908	12.050163809702	-3.34002548329163	0.00839028164338931	0.161005423551003	2310026I22Rik	18	32915826	32939222	-	1300	lincRNA	RIKEN cDNA 2310026I22 gene [Source:MGI Symbol;Acc:MGI:1916843]	-
ENSMUSG00000063514	1.08496237648908	12.050163809702	-3.34002548329163	0.00839028164338931	0.161005423551003	Gm6756	18	36920396	36922015	+	1620	processed_pseudogene	predicted gene 6756 [Source:MGI Symbol;Acc:MGI:3647509]	-
ENSMUSG00000109880	1.08496237648908	12.050163809702	-3.34002548329163	0.00839028164338931	0.161005423551003	Gm34096	8	34608305	34619429	+	530	lincRNA	predicted gene, 34096 [Source:MGI Symbol;Acc:MGI:5593255]	-
ENSMUSG00000111224	1.08496237648908	12.050163809702	-3.34002548329163	0.00839028164338931	0.161005423551003	Gm18669	10	44169577	44170354	-	778	processed_pseudogene	predicted gene, 18669 [Source:MGI Symbol;Acc:MGI:5010854]	-
ENSMUSG00000113906	1.08496237648908	12.050163809702	-3.34002548329163	0.00839028164338931	0.161005423551003	4930529N20Rik	13	35167146	35172309	-	705	lincRNA	RIKEN cDNA 4930529N20 gene [Source:MGI Symbol;Acc:MGI:1922447]	-
ENSMUSG00000081195	1.08496237648908	12.050163809702	-3.34002548329163	0.00839028164338931	0.161005423551003	Rhox2-ps	X	37682921	37683431	-	322	unprocessed_pseudogene	reproductive homeobox 2, pseudogene [Source:MGI Symbol;Acc:MGI:3646282]	-
ENSMUSG00000098397	1.08496237648908	12.050163809702	-3.34002548329163	0.00839028164338931	0.161005423551003	Mir7669	3	90011153	90011210	-	58	miRNA	microRNA 7669 [Source:MGI Symbol;Acc:MGI:5531378]	-
ENSMUSG00000049152	11.8674924339625	0.921029624841817	3.51001755406905	0.00839028164338931	0.161005423551003	Ugt3a2	15	9335550	9370955	+	3102	protein_coding	UDP glycosyltransferases 3 family, polypeptide A2 [Source:MGI Symbol;Acc:MGI:2145969]	-
ENSMUSG00000015405	11.8674924339625	0.921029624841817	3.51001755406905	0.00839028164338931	0.161005423551003	Ace2	X	164139332	164188420	+	3762	protein_coding	angiotensin I converting enzyme (peptidyl-dipeptidase A) 2 [Source:MGI Symbol;Acc:MGI:1917258]	-
ENSMUSG00000079014	11.8674924339625	0.921029624841817	3.51001755406905	0.00839028164338931	0.161005423551003	Serpina3i	12	104263122	104269372	+	2224	protein_coding	serine (or cysteine) peptidase inhibitor, clade A, member 3I [Source:MGI Symbol;Acc:MGI:2182841]	-
ENSMUSG00000041460	1.08496237648908	12.050163809702	-3.34002548329163	0.00839028164338931	0.161005423551003	Cacna2d4	6	119236526	119352407	+	9478	protein_coding	calcium channel, voltage-dependent, alpha 2/delta subunit 4 [Source:MGI Symbol;Acc:MGI:2442632]	-
ENSMUSG00000082354	11.8674924339625	0.921029624841817	3.51001755406905	0.00839028164338931	0.161005423551003	Gm378	X	108405688	108406768	+	820	processed_pseudogene	predicted pseudogene 378 [Source:MGI Symbol;Acc:MGI:2685224]	-
ENSMUSG00000032401	11.8674924339625	0.921029624841817	3.51001755406905	0.00839028164338931	0.161005423551003	Lctl	9	64117147	64138118	+	2604	protein_coding	lactase-like [Source:MGI Symbol;Acc:MGI:2183549]	-
ENSMUSG00000039639	11.8674924339625	0.921029624841817	3.51001755406905	0.00839028164338931	0.161005423551003	Kcne1	16	92345982	92359468	-	3214	protein_coding	potassium voltage-gated channel, Isk-related subfamily, member 1 [Source:MGI Symbol;Acc:MGI:96673]	-
ENSMUSG00000111756	11.8674924339625	0.921029624841817	3.51001755406905	0.00839028164338931	0.161005423551003	Gm48183	3	68916499	68917323	-	825	TEC	predicted gene, 48183 [Source:MGI Symbol;Acc:MGI:6097561]	-
ENSMUSG00000115762	11.8674924339625	0.921029624841817	3.51001755406905	0.00839028164338931	0.161005423551003	Gm34907	14	103463919	103512619	+	1065	lincRNA	predicted gene, 34907 [Source:MGI Symbol;Acc:MGI:5594066]	-
ENSMUSG00000045648	11.8674924339625	0.921029624841817	3.51001755406905	0.00839028164338931	0.161005423551003	Vwc2l	1	70725715	70885397	+	7689	protein_coding	von Willebrand factor C domain-containing protein 2-like [Source:MGI Symbol;Acc:MGI:2444069]	-
ENSMUSG00000025952	1.08496237648908	12.050163809702	-3.34002548329163	0.00839028164338931	0.161005423551003	Crygc	1	65071525	65073689	-	786	protein_coding	crystallin, gamma C [Source:MGI Symbol;Acc:MGI:88523]	-
ENSMUSG00000028949	130.477156863848	53.7837715571748	1.27635634768219	0.00842623462759716	0.161593263435934	Smarcd3	5	24590818	24624411	-	5120	protein_coding	SWI/SNF related, matrix associated, actin dependent regulator of chromatin, subfamily d, member 3 [Source:MGI Symbol;Acc:MGI:1914243]	-
ENSMUSG00000035226	145.572931485003	61.2030706775084	1.24815712548956	0.00843751585928667	0.161608196930623	Rims4	2	163859751	163918683	-	4962	protein_coding	regulating synaptic membrane exocytosis 4 [Source:MGI Symbol;Acc:MGI:2674366]	-
ENSMUSG00000085740	4.31965746520049	19.4694879425587	-2.14298354378985	0.00845893383545743	0.161608196930623	4930505K14Rik	5	148777963	148783080	+	515	lincRNA	RIKEN cDNA 4930505K14 gene [Source:MGI Symbol;Acc:MGI:1925265]	-
ENSMUSG00000082431	4.31965746520049	19.4694879425587	-2.14298354378985	0.00845893383545743	0.161608196930623	Tdpx-ps1	1	99790429	99791025	-	597	processed_pseudogene	thioredoxin peroxidase, pseudogene 1 [Source:MGI Symbol;Acc:MGI:1321403]	-
ENSMUSG00000087458	20.4936441624513	4.63078963898283	2.11391793695529	0.00845893383545743	0.161608196930623	Gm13999	2	120024807	120027453	-	969	antisense	predicted gene 13999 [Source:MGI Symbol;Acc:MGI:3651905]	-
ENSMUSG00000025466	20.4936441624513	4.63078963898283	2.11391793695529	0.00845893383545743	0.161608196930623	Fuom	7	140096770	140102441	-	3272	protein_coding	fucose mutarotase [Source:MGI Symbol;Acc:MGI:1916314]	-
ENSMUSG00000111831	20.4936441624513	3.70335451457724	2.42643552776377	0.00845893383545743	0.161608196930623	Gm47064	9	120743590	120751143	-	790	lincRNA	predicted gene, 47064 [Source:MGI Symbol;Acc:MGI:6095776]	-
ENSMUSG00000007279	83.0332920655141	191.968170689238	-1.20803684779181	0.00848609917608224	0.162025288920082	Scube2	7	109798676	109865679	-	4153	protein_coding	signal peptide, CUB domain, EGF-like 2 [Source:MGI Symbol;Acc:MGI:1928765]	-
ENSMUSG00000030711	150.964279523325	63.9853076499572	1.23657760577287	0.00866408959298207	0.165122647593464	Sult1a1	7	126672865	126676432	-	1507	protein_coding	sulfotransferase family 1A, phenol-preferring, member 1 [Source:MGI Symbol;Acc:MGI:102896]	-
ENSMUSG00000090255	131.555426485852	295.838307337593	-1.16848091702568	0.00867247415719301	0.165122647593464	4921534H16Rik	9	98003420	98012175	+	3952	antisense	RIKEN cDNA 4921534H16 gene [Source:MGI Symbol;Acc:MGI:1913987]	-
ENSMUSG00000081341	23.7284532367091	64.9127199536329	-1.4476222919431	0.00867487711331704	0.165122647593464	Gm14891	X	60051001	60051596	+	596	processed_pseudogene	predicted gene 14891 [Source:MGI Symbol;Acc:MGI:3802135]	-
ENSMUSG00000105201	23.7284532367091	64.9127199536329	-1.4476222919431	0.00867487711331704	0.165122647593464	Gm43362	3	158033940	158036409	-	2470	TEC	predicted gene 43362 [Source:MGI Symbol;Acc:MGI:5663499]	-
ENSMUSG00000028716	162.825245144588	361.684553417748	-1.15088290944455	0.00867550270135856	0.165122647593464	Pdzk1ip1	4	115088708	115093899	+	1778	protein_coding	PDZK1 interacting protein 1 [Source:MGI Symbol;Acc:MGI:1914432]	-
ENSMUSG00000025270	78.7202132485507	30.5984528573832	1.35928506648285	0.00868456301715047	0.165191590965548	Alas2	X	150547375	150570638	+	2403	protein_coding	aminolevulinic acid synthase 2, erythroid [Source:MGI Symbol;Acc:MGI:87990]	-
ENSMUSG00000028706	582.272104114369	1254.78221339778	-1.10752929810469	0.00871484340771548	0.165663828658431	Nsun4	4	116032842	116053876	-	5993	protein_coding	NOL1/NOP2/Sun domain family, member 4 [Source:MGI Symbol;Acc:MGI:1919431]	-
ENSMUSG00000054612	43.1373106757479	13.9049968779082	1.62376737381702	0.00873489729221364	0.165941197652016	Mgmt	7	136894614	137130266	+	2894	protein_coding	O-6-methylguanine-DNA methyltransferase [Source:MGI Symbol;Acc:MGI:96977]	-
ENSMUSG00000032259	9.71095844016879	33.3806922791843	-1.76952806202033	0.00876482423092578	0.16640566603927	Drd2	9	49340627	49408177	+	2547	protein_coding	dopamine receptor D2 [Source:MGI Symbol;Acc:MGI:94924]	-
ENSMUSG00000027994	72.2505949309687	169.710283618696	-1.23074709725618	0.00877405933936174	0.166476952249714	Mcub	3	129914960	129970206	-	1318	protein_coding	mitochondrial calcium uniporter dominant negative beta subunit [Source:MGI Symbol;Acc:MGI:1914065]	-
ENSMUSG00000115970	18.337105130199	53.7837715571748	-1.54664471620178	0.00878144571725638	0.166513093978213	8430426J06Rik	15	81242657	81312866	-	1712	lincRNA	RIKEN cDNA 8430426J06 gene [Source:MGI Symbol;Acc:MGI:1925352]	-
ENSMUSG00000021986	271.730472560597	592.610118026917	-1.12459823669529	0.00881576495497034	0.166974155696217	Amer2	14	60373259	60388197	+	10660	protein_coding	APC membrane recruitment 2 [Source:MGI Symbol;Acc:MGI:1919375]	-
ENSMUSG00000044916	88.4246405255151	204.024526050606	-1.20522069709199	0.00881705238155901	0.166974155696217	1700029I15Rik	2	92382538	92385708	+	1348	protein_coding	RIKEN cDNA 1700029I15 gene [Source:MGI Symbol;Acc:MGI:1916742]	-
ENSMUSG00000031651	175.7644802831	388.579498855691	-1.14408246448612	0.00882225104165745	0.166974155696217	Triml1	8	43129807	43141486	-	2792	protein_coding	tripartite motif family-like 1 [Source:MGI Symbol;Acc:MGI:2687279]	-
ENSMUSG00000044339	66.8592462376292	25.0339722229869	1.41226821445559	0.00886944568154266	0.167762858946589	Alkbh2	5	114123926	114128218	-	1115	protein_coding	alkB homolog 2, alpha-ketoglutarate-dependent dioxygenase [Source:MGI Symbol;Acc:MGI:2141032]	-
ENSMUSG00000074457	26.9632626484318	7.41306823229869	1.84391118333067	0.00898543010193236	0.169745279979104	S100a16	3	90537254	90543151	+	1617	protein_coding	S100 calcium binding protein A16 [Source:MGI Symbol;Acc:MGI:1915110]	-
ENSMUSG00000059555	26.9632626484318	7.41306823229869	1.84391118333067	0.00898543010193236	0.169745279979104	Tor4a	2	25192966	25196886	-	3301	protein_coding	torsin family 4, member A [Source:MGI Symbol;Acc:MGI:2442720]	-
ENSMUSG00000110591	19.4153745993696	55.6385964180894	-1.51352240231983	0.00903087807367358	0.170497814321928	Gm31371	8	19903392	19925713	+	2088	protein_coding	predicted gene, 31371 [Source:MGI Symbol;Acc:MGI:5590530]	-
ENSMUSG00000013846	129.398887240795	54.711183995031	1.23978965965914	0.00904372863976331	0.170626036218527	St3gal1	15	67102875	67176830	-	6851	protein_coding	ST3 beta-galactoside alpha-2,3-sialyltransferase 1 [Source:MGI Symbol;Acc:MGI:98304]	-
ENSMUSG00000035504	908.987776670774	1940.13960455274	-1.09373745217613	0.00905300765535132	0.170626036218527	Reep6	10	80329953	80336441	+	2506	protein_coding	receptor accessory protein 6 [Source:MGI Symbol;Acc:MGI:1917585]	-
ENSMUSG00000006519	69.0157857261314	25.9613858646993	1.40577581419446	0.00905452053804736	0.170626036218527	Cyba	8	122424776	122432930	-	1039	protein_coding	cytochrome b-245, alpha polypeptide [Source:MGI Symbol;Acc:MGI:1316658]	-
ENSMUSG00000060143	231.834498506589	102.009206707376	1.18328268331163	0.009063798534496	0.17069498331208	Gm10076	14	105681828	105682211	+	384	lincRNA	predicted gene 10076 [Source:MGI Symbol;Acc:MGI:3704451]	-
ENSMUSG00000015854	15.1022975814647	44.5096462011497	-1.5523423759801	0.00908382696025099	0.1709661781732	Cd5l	3	87357881	87371073	+	2036	protein_coding	CD5 antigen-like [Source:MGI Symbol;Acc:MGI:1334419]	-
ENSMUSG00000027596	250.165081214347	111.283327379291	1.16762985987652	0.00909738437027753	0.171115321991282	a	2	154791402	155051012	+	1169	protein_coding	nonagouti [Source:MGI Symbol;Acc:MGI:87853]	-
ENSMUSG00000028575	178.999289055737	393.216558407525	-1.13489823037771	0.00912426756572511	0.17151477465596	Eqtn	4	94907267	94928843	-	1287	protein_coding	equatorin, sperm acrosome associated [Source:MGI Symbol;Acc:MGI:1915003]	-
ENSMUSG00000029660	86.268101149224	198.460054355568	-1.2009258027523	0.00913041449708076	0.171524181309723	Tex26	5	149439660	149470979	+	2065	protein_coding	testis expressed 26 [Source:MGI Symbol;Acc:MGI:1923110]	-
ENSMUSG00000048191	26.9632626484318	70.4771935849292	-1.38252913355792	0.00923071560738312	0.173301265763583	Muc6	7	141633456	141655319	-	9361	protein_coding	mucin 6, gastric [Source:MGI Symbol;Acc:MGI:2663233]	-
ENSMUSG00000097651	10.7892250380496	36.1629312546286	-1.73442004307022	0.00927011717793312	0.173611806112253	4930461G14Rik	9	58455122	58469635	+	843	lincRNA	RIKEN cDNA 4930461G14 gene [Source:MGI Symbol;Acc:MGI:1922129]	-
ENSMUSG00000018672	36.6676914808373	11.1227464718197	1.70876423777535	0.00927011717793312	0.173611806112253	Copz2	11	96849870	96861203	+	2208	protein_coding	coatomer protein complex, subunit zeta 2 [Source:MGI Symbol;Acc:MGI:1929008]	-
ENSMUSG00000098727	10.7892250380496	36.1629312546286	-1.73442004307022	0.00927011717793312	0.173611806112253	1700017I07Rik	9	89802870	89806055	+	462	lincRNA	RIKEN cDNA 1700017I07 gene [Source:MGI Symbol;Acc:MGI:1922756]	-
ENSMUSG00000112117	36.6676914808373	11.1227464718197	1.70876423777535	0.00927011717793312	0.173611806112253	Rmst	10	92071037	92165170	-	7423	lincRNA	rhabdomyosarcoma 2 associated transcript (non-coding RNA) [Source:MGI Symbol;Acc:MGI:1099806]	-
ENSMUSG00000087337	90.581179892085	206.806761892002	-1.19003197235279	0.00933453548567889	0.174710526462395	Gm14144	2	151264603	151278836	-	1721	lincRNA	predicted gene 14144 [Source:MGI Symbol;Acc:MGI:3702160]	-
ENSMUSG00000064225	366.618193850405	789.221440864936	-1.10592606527855	0.00935347677577757	0.174957243853322	Paqr9	9	95559657	95568023	+	8367	protein_coding	progestin and adipoQ receptor family member IX [Source:MGI Symbol;Acc:MGI:1922802]	-
ENSMUSG00000038244	451.801488587374	969.139349114955	-1.10083263349903	0.00939696622017703	0.175507427740703	Mical2	7	112225856	112413106	+	15218	protein_coding	microtubule associated monooxygenase, calponin and LIM domain containing 2 [Source:MGI Symbol;Acc:MGI:2444947]	-
ENSMUSG00000109668	28.0415324930792	72.3320180632177	-1.3636104211946	0.00939859983494134	0.175507427740703	Gm8342	8	37094703	37095459	+	757	processed_pseudogene	predicted gene 8342 [Source:MGI Symbol;Acc:MGI:3643490]	-
ENSMUSG00000098784	47.4503900474091	16.6872435898401	1.49999540933062	0.00940600099950174	0.175507427740703	Gm27174	14	69546249	69555332	-	2174	lincRNA	predicted gene 27174 [Source:MGI Symbol;Acc:MGI:5521017]	-
ENSMUSG00000068686	16.1805665830928	46.364471435346	-1.51232711723018	0.00940600099950174	0.175507427740703	Cd59b	2	104069849	104091187	+	1300	protein_coding	CD59b antigen [Source:MGI Symbol;Acc:MGI:1888996]	-
ENSMUSG00000047502	649.124816076024	1383.69246700031	-1.09182936533352	0.00944374132563185	0.176103456260724	Mroh7	4	106680417	106730925	-	4800	protein_coding	maestro heat-like repeat family member 7 [Source:MGI Symbol;Acc:MGI:2685873]	-
ENSMUSG00000030917	213.503915726678	94.5899099579026	1.17330930899279	0.00947976566826654	0.176666774052106	Tmem159	7	120102353	120120992	+	1962	protein_coding	transmembrane protein 159 [Source:MGI Symbol;Acc:MGI:1925752]	-
ENSMUSG00000112484	21.571913799575	59.3482459740136	-1.45534806772173	0.00948574152453467	0.176669754929975	4930473O22Rik	10	97590984	97596931	-	1465	lincRNA	RIKEN cDNA 4930473O22 gene [Source:MGI Symbol;Acc:MGI:1922275]	-
ENSMUSG00000039903	70.0940554647113	161.363575863507	-1.20169044105061	0.00961057841116243	0.178885135046496	Eva1c	16	90826719	90905109	+	3806	protein_coding	eva-1 homolog C (C. elegans) [Source:MGI Symbol;Acc:MGI:1918217]	-
ENSMUSG00000097522	36.6676914808373	91.8076736192709	-1.32151855480995	0.00964408272399657	0.179289045842622	Gm26844	13	69141229	69143965	+	673	lincRNA	predicted gene, 26844 [Source:MGI Symbol;Acc:MGI:5477338]	-
ENSMUSG00000027394	92.7377192493834	37.0903441613494	1.31887090657503	0.00964408272399657	0.179289045842622	Ttl	2	129065942	129096283	+	5945	protein_coding	tubulin tyrosine ligase [Source:MGI Symbol;Acc:MGI:1916987]	-
ENSMUSG00000031207	242.617194224846	108.501091205095	1.15993689997012	0.00969576570512487	0.180139617629711	Msn	X	96096042	96168552	+	6327	protein_coding	moesin [Source:MGI Symbol;Acc:MGI:97167]	-
ENSMUSG00000018581	49.606929702389	17.6146585916777	1.48652173155874	0.00970392109346692	0.18018093585345	Dnah11	12	117877982	118199043	-	14458	protein_coding	dynein, axonemal, heavy chain 11 [Source:MGI Symbol;Acc:MGI:1100864]	-
ENSMUSG00000086145	7.55442905737114	28.7436262783971	-1.91201690320714	0.00973081567844218	0.180274422797549	Gm15479	1	152684026	152687501	-	1133	sense_intronic	predicted gene 15479 [Source:MGI Symbol;Acc:MGI:3705129]	-
ENSMUSG00000098116	4.31965746520049	22.2517306717242	-2.33448133319504	0.00973269425512659	0.180274422797549	Gm7191	8	97565603	97566592	-	990	processed_pseudogene	predicted gene 7191 [Source:MGI Symbol;Acc:MGI:3779693]	-
ENSMUSG00000078607	22.6501834951192	5.55821917727173	2.0007502476633	0.00973269425512659	0.180274422797549	1810010H24Rik	11	107025681	107030443	+	1685	protein_coding	RIKEN cDNA 1810010H24 gene [Source:MGI Symbol;Acc:MGI:1916316]	-
ENSMUSG00000041674	22.6501834951192	5.55821917727173	2.0007502476633	0.00973269425512659	0.180274422797549	BC006965	11	112663927	112781976	-	5769	processed_transcript	cDNA sequence BC006965 [Source:MGI Symbol;Acc:MGI:2384955]	-
ENSMUSG00000034361	111.068303466481	46.364471435346	1.25782549495389	0.00974612327108585	0.180413154543434	Cpne2	8	94532990	94570531	+	3200	protein_coding	copine II [Source:MGI Symbol;Acc:MGI:2387578]	-
ENSMUSG00000049892	368.774732962191	168.782871649045	1.1269161635375	0.00978757292606154	0.181070099132138	Rasd1	11	59963181	59964944	-	1611	protein_coding	RAS, dexamethasone-induced 1 [Source:MGI Symbol;Acc:MGI:1270848]	-
ENSMUSG00000045350	486.306114223092	1037.76782952553	-1.09337850267764	0.00983555104608916	0.181846947125411	Fam186a	15	99918348	99967061	-	9630	protein_coding	family with sequence similarity 186, member A [Source:MGI Symbol;Acc:MGI:2685766]	-
ENSMUSG00000071679	64.7027067333998	24.1065584832596	1.41922495899563	0.0098892308658788	0.182728203170803	Rtl4	X	144688907	145122411	+	3635	protein_coding	retrotransposon Gag like 4 [Source:MGI Symbol;Acc:MGI:3588192]	-
ENSMUSG00000031647	333.19183757788	715.955900819868	-1.10326980954813	0.00991713914720072	0.183132483814296	Mfap3l	8	60632827	60676729	+	6837	protein_coding	microfibrillar-associated protein 3-like [Source:MGI Symbol;Acc:MGI:1918556]	-
ENSMUSG00000024381	134.790235345776	57.4934212222105	1.22723321857739	0.00993821189857601	0.183390132750594	Bin1	18	32377217	32435736	+	2451	protein_coding	bridging integrator 1 [Source:MGI Symbol;Acc:MGI:108092]	-
ENSMUSG00000022793	51.7634693366611	18.5420733672053	1.47427777373754	0.00997984922858057	0.183390132750594	B4galt4	16	38742264	38769049	+	3213	protein_coding	UDP-Gal:betaGlcNAc beta 1,4-galactosyltransferase, polypeptide 4 [Source:MGI Symbol;Acc:MGI:1928387]	-
ENSMUSG00000022408	51.7634693366611	18.5420733672053	1.47427777373754	0.00997984922858057	0.183390132750594	Fam83f	15	80671847	80700425	+	2993	protein_coding	family with sequence similarity 83, member F [Source:MGI Symbol;Acc:MGI:2146227]	-
ENSMUSG00000086923	48.5286598774953	116.847799665303	-1.26582786483516	0.0100165003717361	0.183390132750594	4930406D18Rik	3	100426405	100437754	+	819	processed_transcript	RIKEN cDNA 4930406D18 gene [Source:MGI Symbol;Acc:MGI:1921056]	-
ENSMUSG00000106064	3.24141525391032	16.6872435898401	-2.32371238447705	0.0100337229032323	0.183390132750594	Gm40263	5	6414399	6427065	+	580	lincRNA	predicted gene, 40263 [Source:MGI Symbol;Acc:MGI:5623148]	-
ENSMUSG00000099735	3.24141525391032	16.6872435898401	-2.32371238447705	0.0100337229032323	0.183390132750594	1700122H20Rik	17	6895940	6901718	+	421	antisense	RIKEN cDNA 1700122H20 gene [Source:MGI Symbol;Acc:MGI:1920867]	-
ENSMUSG00000106398	3.24141525391032	16.6872435898401	-2.32371238447705	0.0100337229032323	0.183390132750594	Gm43357	3	136943237	136946544	-	342	lincRNA	predicted gene 43357 [Source:MGI Symbol;Acc:MGI:5663494]	-
ENSMUSG00000087250	3.24141525391032	16.6872435898401	-2.32371238447705	0.0100337229032323	0.183390132750594	Usp46os1	5	74014215	74029680	+	508	antisense	ubiquitin specific peptidase 46, opposite strand 1 [Source:MGI Symbol;Acc:MGI:1921549]	-
ENSMUSG00000079396	17.2588357804308	2.77591077900805	2.57963138084144	0.0100337229032323	0.183390132750594	Gm3411	14	6259747	6287250	-	1991	protein_coding	predicted gene 3411 [Source:MGI Symbol;Acc:MGI:3781589]	-
ENSMUSG00000015619	3.24141525391032	16.6872435898401	-2.32371238447705	0.0100337229032323	0.183390132750594	Gata3	2	9857078	9890034	-	3978	protein_coding	GATA binding protein 3 [Source:MGI Symbol;Acc:MGI:95663]	zf-GATA
ENSMUSG00000026730	17.2588357804308	2.77591077900805	2.57963138084144	0.0100337229032323	0.183390132750594	Pter	2	12924041	13003455	+	4682	protein_coding	phosphotriesterase related [Source:MGI Symbol;Acc:MGI:107372]	-
ENSMUSG00000078487	3.24141525391032	16.6872435898401	-2.32371238447705	0.0100337229032323	0.183390132750594	Ankrd65	4	155790439	155799503	+	1322	protein_coding	ankyrin repeat domain 65 [Source:MGI Symbol;Acc:MGI:2685285]	-
ENSMUSG00000029868	17.2588357804308	2.77591077900805	2.57963138084144	0.0100337229032323	0.183390132750594	Trpv6	6	41620624	41636405	-	3936	protein_coding	transient receptor potential cation channel, subfamily V, member 6 [Source:MGI Symbol;Acc:MGI:1927259]	-
ENSMUSG00000085263	17.2588357804308	2.77591077900805	2.57963138084144	0.0100337229032323	0.183390132750594	1700125G02Rik	4	124890888	124894782	-	519	antisense	RIKEN cDNA 1700125G02 gene [Source:MGI Symbol;Acc:MGI:1920878]	-
ENSMUSG00000116009	17.2588357804308	2.77591077900805	2.57963138084144	0.0100337229032323	0.183390132750594	Gm49503	15	82229333	82233531	-	653	lincRNA	predicted gene, 49503 [Source:MGI Symbol;Acc:MGI:6155190]	-
ENSMUSG00000086894	17.2588357804308	2.77591077900805	2.57963138084144	0.0100337229032323	0.183390132750594	Gm15708	5	144277061	144280513	+	1947	sense_intronic	predicted gene 15708 [Source:MGI Symbol;Acc:MGI:3783149]	-
ENSMUSG00000001510	17.2588357804308	2.77591077900805	2.57963138084144	0.0100337229032323	0.183390132750594	Dlx3	11	95120119	95125296	+	2607	protein_coding	distal-less homeobox 3 [Source:MGI Symbol;Acc:MGI:94903]	Homeobox
ENSMUSG00000100281	58.2330881189376	137.25086413804	-1.23535459792913	0.0100832420919295	0.184060670823252	4930422M22Rik	9	99299007	99304675	-	948	antisense	RIKEN cDNA 4930422M22 gene [Source:MGI Symbol;Acc:MGI:1921024]	-
ENSMUSG00000073991	40.9807709604931	100.154382539403	-1.28693642725049	0.0100885873167434	0.184060670823252	Cnbd1	4	18860454	19122526	-	1331	protein_coding	cyclic nucleotide binding domain containing 1 [Source:MGI Symbol;Acc:MGI:3650508]	-
ENSMUSG00000045217	40.9807709604931	100.154382539403	-1.28693642725049	0.0100885873167434	0.184060670823252	Ppp1r2-ps9	X	15110585	15111466	-	882	transcribed_processed_pseudogene	protein phosphatase 1, regulatory (inhibitor) subunit 2, pseudogene 9 [Source:MGI Symbol;Acc:MGI:1914645]	-
ENSMUSG00000097360	12.9457604151167	39.8725826601453	-1.61453759610648	0.0101384208243485	0.184858829160405	9430065F17Rik	13	67553035	67564010	+	2571	antisense	RIKEN cDNA 9430065F17 gene [Source:MGI Symbol;Acc:MGI:1924606]	-
ENSMUSG00000037405	446.410140828302	205.879349945308	1.11603643247055	0.0101962318068579	0.185801399878177	Icam1	9	21015985	21028817	+	4360	protein_coding	intercellular adhesion molecule 1 [Source:MGI Symbol;Acc:MGI:96392]	-
ENSMUSG00000014158	52.8417391461113	19.4694879425587	1.43402371112516	0.0102358222620998	0.186411014901562	Trpv4	5	114622152	114658421	-	4076	protein_coding	transient receptor potential cation channel, subfamily V, member 4 [Source:MGI Symbol;Acc:MGI:1926945]	-
ENSMUSG00000056666	315.93952462927	144.670160132841	1.12611702220596	0.0102430141736984	0.186430222620993	Retsat	6	72598475	72608425	+	3537	protein_coding	retinol saturase (all trans retinol 13,14 reductase) [Source:MGI Symbol;Acc:MGI:1914692]	-
ENSMUSG00000031665	85.1898314572856	34.3081053162939	1.30864154488717	0.0102583196547925	0.186596991708761	Sall1	8	89027235	89044162	-	5265	protein_coding	spalt like transcription factor 1 [Source:MGI Symbol;Acc:MGI:1889585]	zf-C2H2
ENSMUSG00000018727	34.5111517243913	87.1706129747567	-1.3340121667291	0.0103807962567039	0.187878693142185	Cpsf4l	11	113698172	113710017	-	2246	protein_coding	cleavage and polyadenylation specific factor 4-like [Source:MGI Symbol;Acc:MGI:1277182]	-
ENSMUSG00000090118	8.63269295393255	30.5984528573832	-1.8121248217957	0.0103844463174681	0.187878693142185	Gm16163	8	124831698	124863703	+	1119	processed_transcript	predicted gene 16163 [Source:MGI Symbol;Acc:MGI:3833836]	-
ENSMUSG00000104183	8.63269295393255	30.5984528573832	-1.8121248217957	0.0103844463174681	0.187878693142185	1700054O19Rik	14	25706406	25707273	-	868	TEC	RIKEN cDNA 1700054O19 gene [Source:MGI Symbol;Acc:MGI:1921522]	-
ENSMUSG00000038421	8.63269295393255	30.5984528573832	-1.8121248217957	0.0103844463174681	0.187878693142185	Fcrla	1	170917576	170927583	-	1745	protein_coding	Fc receptor-like A [Source:MGI Symbol;Acc:MGI:2138647]	-
ENSMUSG00000073414	8.63269295393255	30.5984528573832	-1.8121248217957	0.0103844463174681	0.187878693142185	Mpig6b	17	35062693	35066184	-	2382	protein_coding	megakaryocyte and platelet inhibitory receptor G6b [Source:MGI Symbol;Acc:MGI:2146995]	-
ENSMUSG00000032726	8.63269295393255	30.5984528573832	-1.8121248217957	0.0103844463174681	0.187878693142185	Bmp8a	4	123312645	123343252	-	2405	protein_coding	bone morphogenetic protein 8a [Source:MGI Symbol;Acc:MGI:104515]	-
ENSMUSG00000093976	8.63269295393255	30.5984528573832	-1.8121248217957	0.0103844463174681	0.187878693142185	Gm8674	13	49899435	49904597	-	3047	processed_pseudogene	predicted gene 8674 [Source:MGI Symbol;Acc:MGI:3645762]	-
ENSMUSG00000048521	8.63269295393255	30.5984528573832	-1.8121248217957	0.0103844463174681	0.187878693142185	Cxcr6	9	123806475	123811760	+	1931	protein_coding	chemokine (C-X-C motif) receptor 6 [Source:MGI Symbol;Acc:MGI:1934582]	-
ENSMUSG00000092021	8.63269295393255	30.5984528573832	-1.8121248217957	0.0103844463174681	0.187878693142185	Gbp11	5	105323042	105346472	-	2692	polymorphic_pseudogene	guanylate binding protein 11 [Source:MGI Symbol;Acc:MGI:3646307]	-
ENSMUSG00000028591	236.14757679671	106.64626707643	1.14580894483268	0.0104053934768918	0.188145617647346	Pramef12	4	144391674	144408464	-	2573	protein_coding	PRAME family member 12 [Source:MGI Symbol;Acc:MGI:1924882]	-
ENSMUSG00000019846	107.833494523839	45.4370588299571	1.24429709362511	0.0104750262568804	0.189292012257738	Lama4	10	38965515	39110188	+	12068	protein_coding	laminin, alpha 4 [Source:MGI Symbol;Acc:MGI:109321]	-
ENSMUSG00000045968	14.0240288329998	41.727408161646	-1.56550816163726	0.0105118424815756	0.189618906806902	Teddm2	1	153849542	153900228	-	4905	protein_coding	transmembrane epididymal family member 2 [Source:MGI Symbol;Acc:MGI:1923273]	-
ENSMUSG00000030707	42.0590408204375	13.9049968779082	1.58734809144138	0.0105118424815756	0.189618906806902	Coro1a	7	126699773	126707787	-	2783	protein_coding	coronin, actin binding protein 1A [Source:MGI Symbol;Acc:MGI:1345961]	-
ENSMUSG00000085347	14.0240288329998	41.727408161646	-1.56550816163726	0.0105118424815756	0.189618906806902	Hk1os	10	62340256	62363367	+	1556	antisense	hexokinase 1, opposite strand [Source:MGI Symbol;Acc:MGI:1917412]	-
ENSMUSG00000017724	72.2505949309687	27.8162128856057	1.37267239467259	0.0105707735435215	0.190568776220506	Etv4	11	101769742	101785371	-	3104	protein_coding	ets variant 4 [Source:MGI Symbol;Acc:MGI:99423]	ETS
ENSMUSG00000040466	91.659449571866	37.0903441613494	1.30201987154399	0.0106109343416476	0.191179331255177	Blvrb	7	27447978	27466144	+	2782	protein_coding	biliverdin reductase B (flavin reductase (NADPH)) [Source:MGI Symbol;Acc:MGI:2385271]	-
ENSMUSG00000079051	29.1198023502619	73.2594302912851	-1.32774628899067	0.0107192873986836	0.193017067759225	Gm14025	2	129025073	129048172	-	4242	protein_coding	predicted gene 14025 [Source:MGI Symbol;Acc:MGI:3649276]	-
ENSMUSG00000040990	81.9550223655519	184.548875038552	-1.17004271480009	0.010802703832886	0.194106041743494	Sh3kbp1	X	159627272	159978069	+	10100	protein_coding	SH3-domain kinase binding protein 1 [Source:MGI Symbol;Acc:MGI:1889583]	-
ENSMUSG00000099869	5.39790957219972	24.1065584832596	-2.13553958259174	0.0108117135540044	0.194106041743494	1700030F04Rik	6	117646693	117751769	-	802	lincRNA	RIKEN cDNA 1700030F04 gene [Source:MGI Symbol;Acc:MGI:1919513]	-
ENSMUSG00000078123	5.39790957219972	24.1065584832596	-2.13553958259174	0.0108117135540044	0.194106041743494	Gm5071	X	91931946	91932980	-	1035	processed_pseudogene	predicted pseudogene 5071 [Source:MGI Symbol;Acc:MGI:3645128]	-
ENSMUSG00000108291	5.39790957219972	24.1065584832596	-2.13553958259174	0.0108117135540044	0.194106041743494	Gm44292	6	86663188	86665551	-	2364	TEC	predicted gene, 44292 [Source:MGI Symbol;Acc:MGI:5690684]	-
ENSMUSG00000055114	5.39790957219972	24.1065584832596	-2.13553958259174	0.0108117135540044	0.194106041743494	Anxa13	15	58341471	58389244	-	1348	processed_transcript	annexin A13 [Source:MGI Symbol;Acc:MGI:1917037]	-
ENSMUSG00000035522	673.925015659786	1415.22447147318	-1.07025138663028	0.0108808250370545	0.195231436592207	Tsga8	X	83486678	83487924	-	1070	protein_coding	testis specific gene A8 [Source:MGI Symbol;Acc:MGI:1194903]	-
ENSMUSG00000043301	49.606929702389	117.775211705456	-1.2455920263279	0.0108918770562124	0.19525434484532	Kcnj6	16	94748636	94997701	-	7633	protein_coding	potassium inwardly-rectifying channel, subfamily J, member 6 [Source:MGI Symbol;Acc:MGI:104781]	-
ENSMUSG00000039195	239.382385511805	108.501091205095	1.14058158631015	0.0108963885960796	0.19525434484532	1110008P14Rik	2	32377097	32381938	-	2694	protein_coding	RIKEN cDNA 1110008P14 gene [Source:MGI Symbol;Acc:MGI:1920987]	-
ENSMUSG00000115858	21.571913799575	58.420833604391	-1.43267598015634	0.010901384891782	0.19525434484532	4930588J15Rik	15	92702886	92705955	-	1754	antisense	RIKEN cDNA 4930588J15 gene [Source:MGI Symbol;Acc:MGI:1914990]	-
ENSMUSG00000031559	9.71095844016879	32.4532791926838	-1.72903938662509	0.0109583854448539	0.195583357613588	4930555F03Rik	8	49370886	49548994	+	5154	lincRNA	RIKEN cDNA 4930555F03 gene [Source:MGI Symbol;Acc:MGI:1922609]	-
ENSMUSG00000070576	33.4328818448124	10.1953284438311	1.7000496429475	0.0109583854448539	0.195583357613588	Mn1	5	111417362	111457033	+	6940	protein_coding	meningioma 1 [Source:MGI Symbol;Acc:MGI:1261813]	-
ENSMUSG00000110669	9.71095844016879	32.4532791926838	-1.72903938662509	0.0109583854448539	0.195583357613588	Gm10060	8	19784746	19784856	+	111	processed_pseudogene	predicted gene 10060 [Source:MGI Symbol;Acc:MGI:3710638]	-
ENSMUSG00000045092	33.4328818448124	10.1953284438311	1.7000496429475	0.0109583854448539	0.195583357613588	S1pr1	3	115710433	115715072	-	3046	protein_coding	sphingosine-1-phosphate receptor 1 [Source:MGI Symbol;Acc:MGI:1096355]	-
ENSMUSG00000091712	33.4328818448124	10.1953284438311	1.7000496429475	0.0109583854448539	0.195583357613588	Sec14l5	16	5147109	5187271	+	5740	protein_coding	SEC14-like lipid binding 5 [Source:MGI Symbol;Acc:MGI:3616084]	-
ENSMUSG00000017007	33.4328818448124	10.1953284438311	1.7000496429475	0.0109583854448539	0.195583357613588	Rbpjl	2	164403141	164415448	+	5732	protein_coding	recombination signal binding protein for immunoglobulin kappa J region-like [Source:MGI Symbol;Acc:MGI:1196616]	CSL
ENSMUSG00000109238	40.9807709604931	98.2995583589298	-1.26000321222779	0.011019329607773	0.196555593361904	Gm35060	18	32458083	32472589	-	975	protein_coding	predicted gene, 35060 [Source:MGI Symbol;Acc:MGI:5594219]	-
ENSMUSG00000043036	584.428643210955	1228.81468029301	-1.07203054171826	0.0110513520440606	0.197011103898139	Ccdc63	5	122108040	122140823	-	7351	protein_coding	coiled-coil domain containing 63 [Source:MGI Symbol;Acc:MGI:3607777]	-
ENSMUSG00000003123	408.670706483702	862.486980853154	-1.07736565361486	0.0111360095760828	0.19823386976078	Lipe	7	25379527	25398710	-	5886	protein_coding	lipase, hormone sensitive [Source:MGI Symbol;Acc:MGI:96790]	-
ENSMUSG00000066952	16.1805665830928	45.4370588299571	-1.48325970048557	0.0111590979125961	0.19823386976078	Myo1h	5	114289166	114365357	+	5927	protein_coding	myosin 1H [Source:MGI Symbol;Acc:MGI:1914674]	-
ENSMUSG00000046354	46.37212021214	15.7598283303548	1.54874978843269	0.0111590979125961	0.19823386976078	Defb14	8	19194357	19195212	+	204	protein_coding	defensin beta 14 [Source:MGI Symbol;Acc:MGI:2675345]	-
ENSMUSG00000030351	46.37212021214	15.7598283303548	1.54874978843269	0.0111590979125961	0.19823386976078	Tspan11	6	127887589	127953977	+	5326	protein_coding	tetraspanin 11 [Source:MGI Symbol;Acc:MGI:1915748]	-
ENSMUSG00000023169	46.37212021214	15.7598283303548	1.54874978843269	0.0111590979125961	0.19823386976078	Slc38a1	15	96571418	96642913	-	17236	protein_coding	solute carrier family 38, member 1 [Source:MGI Symbol;Acc:MGI:2145895]	-
ENSMUSG00000050394	46.37212021214	16.6872435898401	1.46691645805016	0.0111590979125961	0.19823386976078	Armcx6	X	134748461	134751417	-	2486	protein_coding	armadillo repeat containing, X-linked 6 [Source:MGI Symbol;Acc:MGI:2147993]	-
ENSMUSG00000046367	65.7809764875263	151.162044066919	-1.19901278150045	0.0111894695380856	0.198657227445019	Mgat4e	1	134540941	134549682	-	1832	protein_coding	MGAT4 family, member E [Source:MGI Symbol;Acc:MGI:1918251]	-
ENSMUSG00000033585	105.676955220741	44.5096462011497	1.2448498739002	0.0112871945626065	0.200275180624005	Ndn	7	62346569	62350262	+	3694	protein_coding	necdin [Source:MGI Symbol;Acc:MGI:97290]	-
ENSMUSG00000031565	267.417394297034	122.412271876651	1.12644203420509	0.0113416414329922	0.201123783893755	Fgfr1	8	25513654	25575718	+	9875	protein_coding	fibroblast growth factor receptor 1 [Source:MGI Symbol;Acc:MGI:95522]	-
ENSMUSG00000020191	97.0507979378437	215.153469393479	-1.14767586643588	0.0114162730104377	0.20232912791019	Spata48	11	11462094	11515192	+	1866	protein_coding	spermatogenesis associated 48 [Source:MGI Symbol;Acc:MGI:1921112]	-
ENSMUSG00000086732	17.2588357804308	48.2192965803233	-1.47634221617363	0.0114401652168023	0.202516258036598	Gm6117	6	31574967	31576723	+	1333	lincRNA	predicted gene 6117 [Source:MGI Symbol;Acc:MGI:3647032]	-
ENSMUSG00000031698	17.2588357804308	48.2192965803233	-1.47634221617363	0.0114401652168023	0.202516258036598	Mylk3	8	85324303	85386345	-	4283	protein_coding	myosin light chain kinase 3 [Source:MGI Symbol;Acc:MGI:2443063]	-
ENSMUSG00000027868	10.7892250380496	34.3081053162939	-1.65873898898618	0.0114633914683489	0.202671176057418	Tbx15	3	99240381	99354259	+	3747	protein_coding	T-box 15 [Source:MGI Symbol;Acc:MGI:1277234]	T-box
ENSMUSG00000104461	10.7892250380496	35.2355183071525	-1.69707571976263	0.0114633914683489	0.202671176057418	Gm37662	1	185091991	185099547	+	667	lincRNA	predicted gene, 37662 [Source:MGI Symbol;Acc:MGI:5610890]	-
ENSMUSG00000021213	86.268101149224	35.2355183071525	1.28842581103345	0.0114689321408533	0.202671176057418	Akr1c13	13	4191150	4205596	+	1434	protein_coding	aldo-keto reductase family 1, member C13 [Source:MGI Symbol;Acc:MGI:1351662]	-
ENSMUSG00000027217	111.068303466481	47.2918840184487	1.22933218048814	0.0115275117972994	0.203587922015445	Tspan18	2	93201760	93334505	-	8175	protein_coding	tetraspanin 18 [Source:MGI Symbol;Acc:MGI:1917186]	-
ENSMUSG00000030747	762.343118472894	1590.50531983565	-1.06086791681094	0.0115606800098616	0.204055070691206	Dgat2	7	99153658	99182719	-	3083	protein_coding	diacylglycerol O-acyltransferase 2 [Source:MGI Symbol;Acc:MGI:1915050]	-
ENSMUSG00000097276	87.3463708386138	195.677818501602	-1.16267467119945	0.0115965095779605	0.204455996853709	4930525G20Rik	13	67796594	67830985	-	2987	antisense	RIKEN cDNA 4930525G20 gene [Source:MGI Symbol;Acc:MGI:2443505]	-
ENSMUSG00000021983	176.842749874477	379.305379746601	-1.10042675864524	0.0116172529666441	0.204455996853709	Atp8a2	14	59638540	60197179	-	15410	protein_coding	ATPase, aminophospholipid transporter-like, class I, type 8A, member 2 [Source:MGI Symbol;Acc:MGI:1354710]	-
ENSMUSG00000055172	142.33812265242	62.1304830122807	1.19411238933809	0.0116713876856649	0.204455996853709	C1ra	6	124512405	124523443	+	2981	protein_coding	complement component 1, r subcomponent A [Source:MGI Symbol;Acc:MGI:1355313]	-
ENSMUSG00000029822	90.581179892085	37.0903441613494	1.28496968381074	0.0116748652181904	0.204455996853709	Osbpl3	6	50293330	50456201	-	9021	protein_coding	oxysterol binding protein-like 3 [Source:MGI Symbol;Acc:MGI:1918970]	-
ENSMUSG00000020374	50.6851995221014	18.5420733672053	1.4439778693252	0.0116969549188703	0.204455996853709	Rasgef1c	11	49901835	49980994	+	3563	protein_coding	RasGEF domain family, member 1C [Source:MGI Symbol;Acc:MGI:1921813]	-
[truncated: 28,651 more rows]
