# Supplementary material for: MFN2 Deficiency Impairs Mitochondrial Functions and PPAR Pathway During Spermatogenesis and Meiosis in Mice
Source: Front Cell Dev Biol. 2022 Apr 14;10:862506. doi: 10.3389/fcell.2022.862506 (PMC9046932; doi:10.3389/fcell.2022.862506)
Supplement: Supplementary file 4 [file Table3.XLSX]

## Sheet: Sheet1
	Testis(cko)
Marker	abnormal sperm number	Total number	abnomal sperms/total sperms（%）					SD	SEM	P
PSA	13	30	43.3			WT	22.4	5.18909	2.99592	0.0213745
mitoTracker	34	98	34.7			Mfn2 cKO	38.7	3.53648	2.04179
MFN2	53	139	38.1
	Testis(WT)
Marker	abnormal sperm number	Total number	abnomal sperms/total sperms（%）
PSA	6	21	28.6
mitoTracker	5	22	22.7
MFN2	13	82	15.9
