# Supplementary material for: MFN2 Deficiency Impairs Mitochondrial Functions and PPAR Pathway During Spermatogenesis and Meiosis in Mice
Source: Front Cell Dev Biol. 2022 Apr 14;10:862506. doi: 10.3389/fcell.2022.862506 (PMC9046932; doi:10.3389/fcell.2022.862506)
Supplement: Supplementary file 5 [file Table5.XLS]

## Sheet: Results
Block Type	96alum
Chemistry	SYBR_GREEN
Experiment File Name	D:\Postdoc Data\Molecular Data\Real Time-qPCR\MFN2 STRA8\20210514 -MFN2 Stra8-mito complex I-V.eds
Experiment Run End Time	2021-05-14 16:48:46 下午 CST
Instrument Type	sds7500
Passive Reference	ROX
Well	Sample Name	Target Name	Task	Reporter	Quencher	RQ	RQ Min	RQ Max	Cт	Cт Mean	Cт SD	ΔCт	ΔCт Mean	ΔCт SE	HK Control ΔCт Mean	HK Control ΔCт SE	ΔΔCт	Automatic Ct Threshold	Ct Threshold	Automatic Baseline	Baseline Start	Baseline End	Efficiency	Tm1	Tm2	Tm3	Comments	HIGHSD	NOISE	OUTLIERRG	EXPFAIL
A1	WT1	Atp5a1	UNKNOWN	SYBR	None				18.792	18.8029	0.0169876							TRUE	0.654838	TRUE	3	13	1	79.8865				N	N	N	N
A2	WT1	Atp5a1	UNKNOWN	SYBR	None				18.8225	18.8029	0.0169876							TRUE	0.654838	TRUE	3	12	1	80.0649				N	N	N	N
A3	WT1	Atp5a1	UNKNOWN	SYBR	None				18.7942	18.8029	0.0169876							TRUE	0.654838	TRUE	3	12	1	80.0649				N	N	N	N
A4	cKO1	Atp5a1	UNKNOWN	SYBR	None				19.872	19.0905	1.10909							TRUE	0.654838	TRUE	3	13	1	80.0649				Y	N	N	N
A5	cKO1	Atp5a1	UNKNOWN	SYBR	None				17.8211	19.0905	1.10909							TRUE	0.654838	TRUE	1	2	1	80.0649				Y	N	N	N
A6	cKO1	Atp5a1	UNKNOWN	SYBR	None				19.5784	19.0905	1.10909							TRUE	0.654838	TRUE	3	12	1	80.0649				Y	N	N	N
A7	WT2	Ndufv1	UNKNOWN	SYBR	None				25.646	25.7509	0.0924858							TRUE	0.449534	TRUE	3	19	1	82.3838				N	N	N	N
A8	WT2	Ndufv1	UNKNOWN	SYBR	None				25.7861	25.7509	0.0924858							TRUE	0.449534	TRUE	3	20	1	82.2054				N	N	N	N
A9	WT2	Ndufv1	UNKNOWN	SYBR	None				25.8206	25.7509	0.0924858							TRUE	0.449534	TRUE	3	20	1	82.2054				N	N	N	N
A10	cKO2	Ndufv1	UNKNOWN	SYBR	None				25.6428	25.4741	0.314357							TRUE	0.449534	TRUE	3	20	1	82.027				N	N	N	N
A11	cKO2	Ndufv1	UNKNOWN	SYBR	None				25.6682	25.4741	0.314357							TRUE	0.449534	TRUE	3	20	1	82.027				N	N	N	N
A12	cKO2	Ndufv1	UNKNOWN	SYBR	None				25.1114	25.4741	0.314357							TRUE	0.449534	TRUE	3	19	1	82.027				N	N	N	N
B1	WT1	Cox1	UNKNOWN	SYBR	None				26.8856	26.7874	0.123632							TRUE	0.380565	TRUE	3	20	1	82.3838				N	N	N	N
B2	WT1	Cox1	UNKNOWN	SYBR	None				26.6485	26.7874	0.123632							TRUE	0.380565	TRUE	3	21	1	82.5622				N	N	N	N
B3	WT1	Cox1	UNKNOWN	SYBR	None				26.828	26.7874	0.123632							TRUE	0.380565	TRUE	3	21	1	82.5622				N	N	N	N
B4	cKO1	Cox1	UNKNOWN	SYBR	None				24.8041	25.0111	0.225857							TRUE	0.380565	TRUE	3	18	1	83.0973				N	N	N	N
B5	cKO1	Cox1	UNKNOWN	SYBR	None				24.9772	25.0111	0.225857							TRUE	0.380565	TRUE	3	18	1	83.0973				N	N	N	N
B6	cKO1	Cox1	UNKNOWN	SYBR	None				25.252	25.0111	0.225857							TRUE	0.380565	TRUE	3	19	1	83.0973				N	N	N	N
B7	WT2	Sdhb	UNKNOWN	SYBR	None				24.7481	24.8469	0.0873782							TRUE	0.915399	TRUE	3	18	1	79.5297				N	N	N	N
B8	WT2	Sdhb	UNKNOWN	SYBR	None				24.8785	24.8469	0.0873782							TRUE	0.915399	TRUE	3	17	1	79.5297				N	N	N	N
B9	WT2	Sdhb	UNKNOWN	SYBR	None				24.914	24.8469	0.0873782							TRUE	0.915399	TRUE	3	18	1	79.3513				N	N	N	N
B10	cKO2	Sdhb	UNKNOWN	SYBR	None				24.7866	24.6673	0.207685							TRUE	0.915399	TRUE	3	17	1	79.3513				N	N	N	N
B11	cKO2	Sdhb	UNKNOWN	SYBR	None				24.7879	24.6673	0.207685							TRUE	0.915399	TRUE	3	18	1	79.173				N	N	N	N
B12	cKO2	Sdhb	UNKNOWN	SYBR	None				24.4275	24.6673	0.207685							TRUE	0.915399	TRUE	3	17	1	78.9946				N	N	N	N
C1	WT1	Ndufv1	UNKNOWN	SYBR	None				20.9332	20.9229	0.0582903							TRUE	0.449534	TRUE	3	15	1	82.5622				N	N	N	N
C2	WT1	Ndufv1	UNKNOWN	SYBR	None				20.8601	20.9229	0.0582903							TRUE	0.449534	TRUE	3	14	1	82.5622				N	N	N	N
C3	WT1	Ndufv1	UNKNOWN	SYBR	None				20.9753	20.9229	0.0582903							TRUE	0.449534	TRUE	3	15	1	82.5622				N	N	N	N
C4	cKO1	Ndufv1	UNKNOWN	SYBR	None				22.8391	22.3363	0.451582							TRUE	0.449534	TRUE	3	16	1	82.7405				N	N	N	N
C5	cKO1	Ndufv1	UNKNOWN	SYBR	None				22.2048	22.3363	0.451582							TRUE	0.449534	TRUE	3	15	1	82.7405				N	N	N	N
C6	cKO1	Ndufv1	UNKNOWN	SYBR	None				21.9651	22.3363	0.451582							TRUE	0.449534	TRUE	3	15	1	82.7405				N	N	N	N
C7	WT2	Uqcrc2	UNKNOWN	SYBR	None				25.0448	25.1464	0.153798							TRUE	0.80923	TRUE	3	18	1	80.0649				N	N	N	N
C8	WT2	Uqcrc2	UNKNOWN	SYBR	None				25.071	25.1464	0.153798							TRUE	0.80923	TRUE	3	18	1	79.8865				N	N	N	N
C9	WT2	Uqcrc2	UNKNOWN	SYBR	None				25.3233	25.1464	0.153798							TRUE	0.80923	TRUE	3	18	1	79.8865				N	N	N	N
C10	cKO2	Uqcrc2	UNKNOWN	SYBR	None				25.0267	24.8777	0.248813							TRUE	0.80923	TRUE	3	18	1	79.8865				N	N	N	N
C11	cKO2	Uqcrc2	UNKNOWN	SYBR	None				25.016	24.8777	0.248813							TRUE	0.80923	TRUE	3	18	1	79.7081				N	N	N	N
C12	cKO2	Uqcrc2	UNKNOWN	SYBR	None				24.5905	24.8777	0.248813							TRUE	0.80923	TRUE	3	17	1	79.5297				N	N	Y	N
D1	WT1	Sdhb	UNKNOWN	SYBR	None				21.6511	21.7397	0.0798082							TRUE	0.915399	TRUE	3	14	1	79.5297				N	N	N	N
D2	WT1	Sdhb	UNKNOWN	SYBR	None				21.762	21.7397	0.0798082							TRUE	0.915399	TRUE	3	14	1	79.5297				N	N	N	N
D3	WT1	Sdhb	UNKNOWN	SYBR	None				21.806	21.7397	0.0798082							TRUE	0.915399	TRUE	3	14	1	79.5297				N	N	N	N
D4	cKO1	Sdhb	UNKNOWN	SYBR	None				22.7245	22.5664	0.269215							TRUE	0.915399	TRUE	3	15	1	79.7081				N	N	N	N
D5	cKO1	Sdhb	UNKNOWN	SYBR	None				22.7192	22.5664	0.269215							TRUE	0.915399	TRUE	3	15	1	79.7081				N	N	N	N
D6	cKO1	Sdhb	UNKNOWN	SYBR	None				22.2556	22.5664	0.269215							TRUE	0.915399	TRUE	3	13	1	79.7081				N	N	Y	N
D7	WT2	GAPDH cDNA	UNKNOWN	SYBR	None				20.9299	20.9827	0.0489447							TRUE	0.951042	TRUE	3	14	1	81.4919				N	N	N	N
D8	WT2	GAPDH cDNA	UNKNOWN	SYBR	None				20.9916	20.9827	0.0489447							TRUE	0.951042	TRUE	3	14	1	81.4919				N	N	N	N
D9	WT2	GAPDH cDNA	UNKNOWN	SYBR	None				21.0266	20.9827	0.0489447							TRUE	0.951042	TRUE	3	14	1	81.3135				N	N	N	N
D10	cKO2	GAPDH cDNA	UNKNOWN	SYBR	None				23.9487	23.8029	0.227852							TRUE	0.951042	TRUE	3	17	1	81.6703				N	N	N	N
D11	cKO2	GAPDH cDNA	UNKNOWN	SYBR	None				23.9197	23.8029	0.227852							TRUE	0.951042	TRUE	3	17	1	81.4919				N	N	N	N
D12	cKO2	GAPDH cDNA	UNKNOWN	SYBR	None				23.5404	23.8029	0.227852							TRUE	0.951042	TRUE	3	16	1	81.3135				N	N	N	N
E1	WT1	Uqcrc2	UNKNOWN	SYBR	None				20.3215	20.3855	0.0749545							TRUE	0.80923	TRUE	3	13	1	80.0649				N	N	N	N
E2	WT1	Uqcrc2	UNKNOWN	SYBR	None				20.468	20.3855	0.0749545							TRUE	0.80923	TRUE	3	13	1	80.0649				N	N	N	N
E3	WT1	Uqcrc2	UNKNOWN	SYBR	None				20.3669	20.3855	0.0749545							TRUE	0.80923	TRUE	3	13	1	80.2432				N	N	N	N
E4	cKO1	Uqcrc2	UNKNOWN	SYBR	None				20.8987	20.97	0.0695184							TRUE	0.80923	TRUE	3	13	1	80.0649				N	N	N	N
E5	cKO1	Uqcrc2	UNKNOWN	SYBR	None				21.0375	20.97	0.0695184							TRUE	0.80923	TRUE	3	13	1	80.0649				N	N	N	N
E6	cKO1	Uqcrc2	UNKNOWN	SYBR	None				20.9737	20.97	0.0695184							TRUE	0.80923	TRUE	3	13	1	80.0649				N	N	N	N
E7	WT3	Rnr2	UNKNOWN	SYBR	None	0.330218	0.120448	0.905318	13.0355	13.092	0.0509217		-9.44991	0.524053			1.59851	TRUE	0.376443	TRUE	3	7	1	80.7784				N	N	N	N
E8	WT3	Rnr2	UNKNOWN	SYBR	None	0.330218	0.120448	0.905318	13.1342	13.092	0.0509217		-9.44991	0.524053			1.59851	TRUE	0.376443	TRUE	3	8	1	80.6				N	N	N	N
E9	WT3	Rnr2	UNKNOWN	SYBR	None	0.330218	0.120448	0.905318	13.1065	13.092	0.0509217		-9.44991	0.524053			1.59851	TRUE	0.376443	TRUE	3	8	1	80.6				N	N	N	N
E10	cKO3	Rnr2	UNKNOWN	SYBR	None	1	0.000289469	3454.6	Undetermined	16.1001	0.184441		-11.0484	3.69348			0	TRUE	0.376443	TRUE	3	38	1	77.0324				N	Y	N	Y
E11	cKO3	Rnr2	UNKNOWN	SYBR	None	1	0.000289469	3454.6	15.9697	16.1001	0.184441		-11.0484	3.69348			0	TRUE	0.376443	TRUE	3	10	1	79.8865				N	N	N	N
E12	cKO3	Rnr2	UNKNOWN	SYBR	None	1	0.000289469	3454.6	16.2305	16.1001	0.184441		-11.0484	3.69348			0	TRUE	0.376443	TRUE	3	8	1	80.2432				N	N	N	N
F1	WT1	GAPDH cDNA	UNKNOWN	SYBR	None				18.2669	18.2602	0.00901302							TRUE	0.951042	TRUE	3	10	1	81.6703				N	N	N	N
F2	WT1	GAPDH cDNA	UNKNOWN	SYBR	None				18.25	18.2602	0.00901302							TRUE	0.951042	TRUE	3	11	1	81.6703				N	N	N	N
F3	WT1	GAPDH cDNA	UNKNOWN	SYBR	None				18.2638	18.2602	0.00901302							TRUE	0.951042	TRUE	3	10	1	81.8486				N	N	N	N
F4	cKO1	GAPDH cDNA	UNKNOWN	SYBR	None				15.6817	15.4679	0.45476							TRUE	0.951042	TRUE	1	2	1	81.4919				N	N	N	N
F5	cKO1	GAPDH cDNA	UNKNOWN	SYBR	None				15.7764	15.4679	0.45476							TRUE	0.951042	TRUE	3	4	1	81.4919				N	N	N	N
F6	cKO1	GAPDH cDNA	UNKNOWN	SYBR	None				14.9457	15.4679	0.45476							TRUE	0.951042	TRUE	1	2	1	81.4919				N	N	N	N
F7	WT3	Actin	UNKNOWN	SYBR	None				21.5005	22.5419	0.906257							TRUE	0.352082	TRUE	3	16	1	84.7027				Y	N	N	N
F8	WT3	Actin	UNKNOWN	SYBR	None				23.1513	22.5419	0.906257							TRUE	0.352082	TRUE	3	17	1	84.5243				Y	N	N	N
F9	WT3	Actin	UNKNOWN	SYBR	None				22.974	22.5419	0.906257							TRUE	0.352082	TRUE	3	17	1	84.5243				Y	N	N	N
F10	cKO3	Actin	UNKNOWN	SYBR	None				23.5686	27.1485	6.39331							TRUE	0.352082	TRUE	3	17	1	84.3459				Y	N	N	N
F11	cKO3	Actin	UNKNOWN	SYBR	None				23.3472	27.1485	6.39331							TRUE	0.352082	TRUE	3	15	1	84.1676				Y	N	N	N
F12	cKO3	Actin	UNKNOWN	SYBR	None				34.5298	27.1485	6.39331							TRUE	0.352082	TRUE	3	25	1	83.2757				Y	N	Y	N
G1	WT2	Atp5a1	UNKNOWN	SYBR	None				22.692	22.6405	0.0490562							TRUE	0.654838	TRUE	3	16	1	80.2432				N	N	N	N
G2	WT2	Atp5a1	UNKNOWN	SYBR	None				22.5943	22.6405	0.0490562							TRUE	0.654838	TRUE	3	16	1	80.4216				N	N	N	N
G3	WT2	Atp5a1	UNKNOWN	SYBR	None				22.6352	22.6405	0.0490562							TRUE	0.654838	TRUE	3	16	1	80.6				N	N	N	N
G4	cKO2	Atp5a1	UNKNOWN	SYBR	None				22.3446	22.1933	0.207189							TRUE	0.654838	TRUE	3	16	1	80.6				N	N	N	N
G5	cKO2	Atp5a1	UNKNOWN	SYBR	None				22.2782	22.1933	0.207189							TRUE	0.654838	TRUE	3	16	1	80.6				N	N	N	N
G6	cKO2	Atp5a1	UNKNOWN	SYBR	None				21.9572	22.1933	0.207189							TRUE	0.654838	TRUE	3	15	1	80.6				N	N	N	N
H1	WT2	Cox1	UNKNOWN	SYBR	None				28.6814	28.8421	0.17879							TRUE	0.380565	TRUE	3	23	1	82.2054				N	N	N	N
H2	WT2	Cox1	UNKNOWN	SYBR	None				29.0347	28.8421	0.17879							TRUE	0.380565	TRUE	3	23	1	82.2054				N	N	N	N
H3	WT2	Cox1	UNKNOWN	SYBR	None				28.8103	28.8421	0.17879							TRUE	0.380565	TRUE	3	23	1	82.5622				N	N	N	N
H4	cKO2	Cox1	UNKNOWN	SYBR	None				30.7317	30.708	0.107589							TRUE	0.380565	TRUE	3	25	1	82.5622				N	N	N	N
H5	cKO2	Cox1	UNKNOWN	SYBR	None				30.8018	30.708	0.107589							TRUE	0.380565	TRUE	3	25	1	82.7405				N	N	N	N
H6	cKO2	Cox1	UNKNOWN	SYBR	None				30.5905	30.708	0.107589							TRUE	0.380565	TRUE	3	25	1	82.9189				N	N	N	N
Analysis Type	Singleplex
Endogenous Control	Actin
RQ Min/Max Confidence Level	95.0
Reference Sample	cKO3

## Sheet: Sheet1
Sample Name	Target Name	Cт			Target Name	Ct mean wt1	Ct mean cko1	delt Ct wt1	delt Ct CKO1	delt delt Ct WT	delt delt Ct CKO	RQ wt1	RQ CKO1				WT	MFN2 CKO
WT1	Atp5a1	18.792			Atp5a1	18.8029	19.7252	0.542688	4.25732	0	3.71463	1	0.0761703			Atp5a1	1	0.0761703
WT1	Atp5a1	18.8225			Ndufv1	20.9229	22.3363	2.66266	6.8684	0	4.20575	1	0.0541931			Ndufv1	1	0.0541931
WT1	Atp5a1	18.7942			Cox1	26.7874	25.0111	8.52717	9.54318	0	1.01601	1	0.494483			Cox1	1	0.494483
cKO1	Atp5a1	19.872			Sdhb	21.7397	22.5664	3.47949	7.09849	0	3.619	1	0.0813903			Sdhb	1	0.0813903
cKO1	Atp5a1	17.8211			Uqcrc2	20.3855	20.97	2.12525	5.50204	0	3.37679	1	0.0962684			Uqcrc2	1	0.0962684
cKO1	Atp5a1	19.5784			GAPDH	18.2602	15.4679
WT2	Ndufv1	25.646
WT2	Ndufv1	25.7861
WT2	Ndufv1	25.8206
cKO2	Ndufv1	25.6428
cKO2	Ndufv1	25.6682			Target Name	Ct mean wt2
cKO2	Ndufv1	25.1114			Atp5a1	22.6405
WT1	Cox1	26.8856			Ndufv1	25.7509
WT1	Cox1	26.6485			Cox1	28.8421
WT1	Cox1	26.828			Sdhb	24.7481
cKO1	Cox1	24.8041			Uqcrc2	25.1464
cKO1	Cox1	24.9772			GAPDH	20.9827
cKO1	Cox1	25.252
WT2	Sdhb	24.7481
cKO2	Sdhb	24.7879
cKO2	Sdhb	24.4275
WT1	Ndufv1	20.9332
WT1	Ndufv1	20.8601
WT1	Ndufv1	20.9753
cKO1	Ndufv1	22.8391
cKO1	Ndufv1	22.2048
cKO1	Ndufv1	21.9651
WT2	Uqcrc2	25.0448
WT2	Uqcrc2	25.071
WT2	Uqcrc2	25.3233
cKO2	Uqcrc2	25.0267
cKO2	Uqcrc2	25.016
cKO2	Uqcrc2	24.5905
WT1	Sdhb	21.6511
WT1	Sdhb	21.762
WT1	Sdhb	21.806
cKO1	Sdhb	22.7245
cKO1	Sdhb	22.7192
cKO1	Sdhb	22.2556
WT2	GAPDH cDNA	20.9299
WT2	GAPDH cDNA	20.9916
WT2	GAPDH cDNA	21.0266
cKO2	GAPDH cDNA	23.9487
cKO2	GAPDH cDNA	23.9197
cKO2	GAPDH cDNA	23.5404
WT1	Uqcrc2	20.3215
WT1	Uqcrc2	20.468
WT1	Uqcrc2	20.3669
cKO1	Uqcrc2	20.8987
cKO1	Uqcrc2	21.0375
cKO1	Uqcrc2	20.9737
WT3	Rnr2	13.0355
WT3	Rnr2	13.1342
WT3	Rnr2	13.1065
cKO3	Rnr2	Undetermined
cKO3	Rnr2	15.9697
cKO3	Rnr2	16.2305
WT1	GAPDH cDNA	18.2669
WT1	GAPDH cDNA	18.25
WT1	GAPDH cDNA	18.2638
cKO1	GAPDH cDNA	15.6817
cKO1	GAPDH cDNA	15.7764
cKO1	GAPDH cDNA	14.9457
WT3	Actin	21.5005
WT3	Actin	23.1513
WT3	Actin	22.974
cKO3	Actin	23.5686
cKO3	Actin	23.3472
cKO3	Actin	34.5298
WT2	Atp5a1	22.692
WT2	Atp5a1	22.5943
WT2	Atp5a1	22.6352
cKO2	Atp5a1	22.3446
cKO2	Atp5a1	22.2782
cKO2	Atp5a1	21.9572
WT2	Cox1	28.6814
WT2	Cox1	29.0347
WT2	Cox1	28.8103
cKO2	Cox1	30.7317
cKO2	Cox1	30.8018
cKO2	Cox1	30.5905
