# Supplementary material for: MFN2 Deficiency Impairs Mitochondrial Functions and PPAR Pathway During Spermatogenesis and Meiosis in Mice
Source: Front Cell Dev Biol. 2022 Apr 14;10:862506. doi: 10.3389/fcell.2022.862506 (PMC9046932; doi:10.3389/fcell.2022.862506)
Supplement: Supplementary file 7 [file Table6.XLS]

## Sheet: 111
gene_name	PD24_WT_L_Z	PD24_cKO_L_Z	PD24_WT_P	PD24_cKO_P	PD52_WT_L_Z	PD52_cKO_L_Z	PD52_WT_P	PD52_cKO_P
mt-Co1	3114.35	3396.82	4533.53	4374.47	1752.99	1637.09	4080.61	2987.4
mt-Cytb	1403.74	1684.75	1738.54	1822.74	741.458	589.731	1099.99	952.375
mt-Nd1	891.448	1073.63	1060.6	1009.35	503.139	432.115	1116.48	760.948
mt-Nd2	558.375	613.428	755.389	733.466	284.814	216.564	505.61	419.48
mt-Nd6	497.036	530.605	572.105	497.92	180.093	149.209	353.687	333.46
mt-Nd4	447.529	521.638	521.166	512.351	246.298	177.527	339.245	285.582
mt-Nd5	482.892	334.501	565.867	505.437	198.527	139.444	316.027	329.143
mt-Rnr1	75.3158	85.5932	80.5054	73.5741	70.9382	77.2918	198.087	175.522
mt-Rnr2	81.0619	76.5424	112.582	110.577	47.5952	58.2474	115.757	197.585
mt-Tp	86.1036	100.126	110.977	159.673	53.8474	59.22	144.198	84.3201
mt-Tc	40.8974	63.2066	43.5613	67.6063	20.2457	19.6936	135.994	20.8775
mt-Tn	49.9443	74.6352	34.2101	55.2735	13.1739	10.5986	107.103	19.4072
mt-Co2	22.8263	42.9394	51.309	26.2508	13.0886	8.50116	26.1533	17.8283
mt-Tl1	19.7591	21.0461	40.3167	33.6891	3.56323	10.9455	21.6079	32.1513
mt-Atp6	20.8285	24.5858	16.1593	21.551	10.0069	6.02725	13.0885	8.19464
mt-Co3	14.5142	22.2905	13.1512	19.474	8.94786	5.49718	23.692	9.2271
mt-Te	4.60227	13.8891	13.6496	19.478	7.74616	5.94864	3.61337	9.98488
mt-Nd3	5.01885	13.9314	7.54941	7.56954	4.9916	1.17947	13.6124	3.76155
mt-Tw	7.89941	7.57255	3.69923	8.82614	3.9887	2e-06	0.930307	6.16976
mt-Nd4l	4.09865	3.22676	4.67324	6.87828	5.62379	1.15167	3.98748	3.47958
mt-Tl2	4.47263	7.93992	1.39633	4.54303	2.82299	0.963512	0.877895	0.970362
mt-Ty	1.57988	3.36558	1.47969	3.2095	1.99435	4.08414	2.79092	1.02829
mt-Ts2	4.48526	2.1e-05	0.840165	1.82235	2.26477	1.15948	7.39515	1.16772
mt-Th	3.15977	0.841394	2.95939	2.40713	1.99435	1.02103	1e-07	5.4e-06
mt-Tg	1.55665	3.31608	1e-06	0.790576	1.96502	8e-05	3.4e-05	9e-06
