# Supplementary material for: MFN2 Deficiency Impairs Mitochondrial Functions and PPAR Pathway During Spermatogenesis and Meiosis in Mice
Source: Front Cell Dev Biol. 2022 Apr 14;10:862506. doi: 10.3389/fcell.2022.862506 (PMC9046932; doi:10.3389/fcell.2022.862506)
Supplement: Supplementary file 8 [file Table11.XLSX]

## Sheet: Sheet2
	Testis(cko)
Marker	abnormal sperm number	Total number	abnomal sperms/total sperms（%）					SD	SEM	P
PSA	38	73	52.0548			WT	8.29597	2.95805	1.70783	0.00163807
mitoTracker	42	109	38.5321			Mfn2 cKO	43.755	5.93389	3.42594
MFN2	48	118	40.678
		300
	Testis(WT)
Marker	abnormal sperm number	Total number	abnomal sperms/total sperms（%）
PSA	4	76	5.26316
mitoTracker	8	65	12.3077
MFN2	6	82	7.31707
		223
