# Supplementary material for: MFN2 Deficiency Impairs Mitochondrial Functions and PPAR Pathway During Spermatogenesis and Meiosis in Mice
Source: Front Cell Dev Biol. 2022 Apr 14;10:862506. doi: 10.3389/fcell.2022.862506 (PMC9046932; doi:10.3389/fcell.2022.862506)
Supplement: Supplementary file 9 [file Table4.XLSX]

## Sheet: Sheet1
Sample Name	Target Name	Cт	mean Actin	delt CT	mean	delt delt CT	RQ		T-Test
WT	Actin	22.9251	23.0588										RQ	SD	SEM
WT	Actin	23.1418										ATP5a1 WT	1	0.0385048	0.0222308
WT	Actin	23.1094										ATP5a1 cKO	1.45939	0.0973298	0.0561934
cKO	Actin	25.5071	25.4421									COX-1 WT	1	0.271528	0.156767
cKO	Actin	25.4118										COX-1 cKO	2.47728	1.09701	0.633359
cKO	Actin	25.4073										Mfn2 WT	1	0.0350771	0.0202518
WT	Mfn2	27.7216		4.66281	4.61851	0	1		0.00837276			Mfn2 cKO	0.388839	0.396269	0.228786
WT	Mfn2	27.6745		4.6157								Ndufv1 WT	1	0.103305	0.0596431
WT	Mfn2	27.6358		4.57703								Ndufv1 cKO	1.16948	0.172778	0.0997535
cKO	Mfn2	31.3789		5.93686	5.98127	1.36276	0.388839					SDHB WT	1	0.0576683	0.0332948
cKO	Mfn2	31.9293		6.48727								SDHB cKO	1.69941	0.382601	0.220895
cKO	Mfn2	30.9617		5.51967								Uqcrc2 WT	1	0.0597342	0.0344875
WT	Uqcrc2	27.7162		4.65745	4.57775	0	1		0.00060612			Uqcrc2 cKO	0.304079	0.240368	0.138776
WT	Uqcrc2	27.6209		4.56217
WT	Uqcrc2	27.5724		4.51364
cKO	Uqcrc2	31.7446		6.3025	6.29523	1.71748	0.304079
cKO	Uqcrc2	32.028		6.58592
cKO	Uqcrc2	31.4394		5.99728
WT	Ndufv1	28.5145		5.45573	5.49344	0	1		0.187746
WT	Ndufv1	28.4488		5.39005
WT	Ndufv1	28.6933		5.63452
cKO	Ndufv1	30.7895		5.34745	5.26756	-0.225873	1.16948
cKO	Ndufv1	30.4697		5.02764
cKO	Ndufv1	30.8697		5.4276
WT	Cox-1	30.0898		7.03105	6.97566	0	1		0.176813
WT	Cox-1	29.6777		6.61889
WT	Cox-1	30.3358		7.27704
cKO	Cox-1	31.62		6.17793	5.6669	-1.30876	2.47728
cKO	Cox-1	32.122		6.67996
cKO	Cox-1	29.5849		4.14281
WT	SDHB	26.6926		3.63383	3.71211	0	1		0.0489996
WT	SDHB	26.7902		3.73145
WT	SDHB	26.8298		3.77106
cKO	SDHB	28.8098		3.36775	2.94708	-0.765036	1.69941
cKO	SDHB	28.4735		3.03145
cKO	SDHB	27.8841		2.44204
WT	ATP5a1	24.8282		1.7694	1.82129	0	1		0.00180751
WT	ATP5a1	24.9203		1.86154
WT	ATP5a1	24.8917		1.83294
cKO	ATP5a1	26.8084		1.36637	1.27592	-0.545369	1.45939
cKO	ATP5a1	26.7626		1.32055
cKO	ATP5a1	26.5829		1.14084
WT	GAPDH DNA	18.9365	18.9296
WT	GAPDH DNA	18.935
WT	GAPDH DNA	18.9171
cKO	GAPDH DNA	18.8033	19.0082
cKO	GAPDH DNA	18.562
cKO	GAPDH DNA	19.6594
WT	Mtrnr2 DNA	15.2435		-3.68602	-3.30968	0	1		0.0151099			Target Name	RQ	SD	SEM
WT	Mtrnr2 DNA	15.6716		-3.25797								Mt-rnr2 WT	1
WT	Mtrnr2 DNA	15.9445		-2.98504								Mt-rnr2 cKO	1.87899
cKO	Mtrnr2 DNA	14.6175		-4.39077	-4.21963	-0.909957	1.87899
cKO	Mtrnr2 DNA	14.8244		-4.18388								Sample Name	Target Name	Cт	Ct mean	ΔCт	ΔΔCт	RQ	SD	SEM	SEM	TTEST(WT/CKO)
cKO	Mtrnr2 DNA	14.924		-4.08425								WT	Mt-rnr2	15.2435	15.6199	-0.37634	-0.37634	1.29804	0.2077	0.119916	0.11833	0.0203623
												WT	Mt-rnr2	15.6716		0.0517069	0.0517069	0.964794			0.0521079
												WT	Mt-rnr2	15.9445		0.324633	0.324633	0.798501
												CKO	Mt-rnr2	14.6175	14.7886	-0.171135	-0.171135	1.12594	0.0902536	0.0521079
												CKO	Mt-rnr2	14.8244		0.035751	0.035751	0.975524
												CKO	Mt-rnr2	14.924		0.135384	0.135384	0.910427
												WT	GAPDH DNA	18.9365	18.9296	0.00697327	0
												WT	GAPDH DNA	18.935		0.00546455
												WT	GAPDH DNA	18.9171		-0.0124378
												CKO	GAPDH DNA	18.8033	19.0082	-0.204908	2.36848e-15
												CKO	GAPDH DNA	18.562		-0.446294
												CKO	GAPDH DNA	19.6594		0.651202
