# Supplementary material for: MFN2 Deficiency Impairs Mitochondrial Functions and PPAR Pathway During Spermatogenesis and Meiosis in Mice
Source: Front Cell Dev Biol. 2022 Apr 14;10:862506. doi: 10.3389/fcell.2022.862506 (PMC9046932; doi:10.3389/fcell.2022.862506)
Supplement: Supplementary file 10 [file Table7.XLS]

Category	GOID	Description	GeneRatio	BgRatio	pvalue	padj	geneID	geneName	Count	Up	Up_Gene_names	Down	Down_Gene_names
BP	GO:0007283	spermatogenesis	49/674	465/17884	8.02733466444661e-11	3.14350425459729e-07	ENSMUSG00000022501/ENSMUSG00000038015/ENSMUSG00000026182/ENSMUSG00000043050/ENSMUSG00000048077/ENSMUSG00000007907/ENSMUSG00000041165/ENSMUSG00000029707/ENSMUSG00000062651/ENSMUSG00000047654/ENSMUSG00000050612/ENSMUSG00000070999/ENSMUSG00000066383/ENSMUSG00000007033/ENSMUSG00000014030/ENSMUSG00000007107/ENSMUSG00000019732/ENSMUSG00000050058/ENSMUSG00000017767/ENSMUSG00000024107/ENSMUSG00000045521/…	Prm1/Prm2/Tnp1/Tnp2/H1fnt/Cabs1/Spem1/Fscn3/H2al2a/Tssk6/Txndc2/Ccin/Iqcf1/Hspa1l/Pax5/Atp1a4/Calr3/Prm3/Spata25/Lhcgr/Tssk2/Rnf151/Hils1/Odf1/Oaz3/Spata18/Adig/Galntl5/Tbc1d21/Spata19/Ropn1/Spag4/Chd5/Odf3/1110017D15Rik/Tssk3/Adam24/Capza3/Cdyl/Acsbg2/Klhl10/Adam25/Spata9/Spata20/Spata31/Spata46/Ccdc33/Cnbd2/Txndc8	49	1	ENSMUSG00000024107	48	ENSMUSG00000022501/ENSMUSG00000038015/ENSMUSG00000026182/ENSMUSG00000043050/ENSMUSG00000048077/ENSMUSG00000007907/ENSMUSG00000041165/ENSMUSG00000029707/ENSMUSG00000062651/ENSMUSG00000047654/ENSMUSG00000050612/ENSMUSG00000070999/ENSMUSG00000066383/ENSMUSG00000007033/ENSMUSG00000014030/ENSMUSG00000007107/ENSMUSG00000019732/ENSMUSG00000050058/ENSMUSG00000017767/ENSMUSG00000045521/ENSMUSG00000008482/…
BP	GO:0048232	male gamete generation	49/674	485/17884	3.47724200530867e-10	6.80843984639437e-07	ENSMUSG00000022501/ENSMUSG00000038015/ENSMUSG00000026182/ENSMUSG00000043050/ENSMUSG00000048077/ENSMUSG00000007907/ENSMUSG00000041165/ENSMUSG00000029707/ENSMUSG00000062651/ENSMUSG00000047654/ENSMUSG00000050612/ENSMUSG00000070999/ENSMUSG00000066383/ENSMUSG00000007033/ENSMUSG00000014030/ENSMUSG00000007107/ENSMUSG00000019732/ENSMUSG00000050058/ENSMUSG00000017767/ENSMUSG00000024107/ENSMUSG00000045521/…	Prm1/Prm2/Tnp1/Tnp2/H1fnt/Cabs1/Spem1/Fscn3/H2al2a/Tssk6/Txndc2/Ccin/Iqcf1/Hspa1l/Pax5/Atp1a4/Calr3/Prm3/Spata25/Lhcgr/Tssk2/Rnf151/Hils1/Odf1/Oaz3/Spata18/Adig/Galntl5/Tbc1d21/Spata19/Ropn1/Spag4/Chd5/Odf3/1110017D15Rik/Tssk3/Adam24/Capza3/Cdyl/Acsbg2/Klhl10/Adam25/Spata9/Spata20/Spata31/Spata46/Ccdc33/Cnbd2/Txndc8	49	1	ENSMUSG00000024107	48	ENSMUSG00000022501/ENSMUSG00000038015/ENSMUSG00000026182/ENSMUSG00000043050/ENSMUSG00000048077/ENSMUSG00000007907/ENSMUSG00000041165/ENSMUSG00000029707/ENSMUSG00000062651/ENSMUSG00000047654/ENSMUSG00000050612/ENSMUSG00000070999/ENSMUSG00000066383/ENSMUSG00000007033/ENSMUSG00000014030/ENSMUSG00000007107/ENSMUSG00000019732/ENSMUSG00000050058/ENSMUSG00000017767/ENSMUSG00000045521/ENSMUSG00000008482/…
BP	GO:0035404	histone-serine phosphorylation	8/674	18/17884	1.22232508257012e-07	0.000159554167444819	ENSMUSG00000061525/ENSMUSG00000073457/ENSMUSG00000073458/ENSMUSG00000075598/ENSMUSG00000112586/ENSMUSG00000079006/ENSMUSG00000079156/ENSMUSG00000079005	4921509C19Rik/Smok2b/Smok2a/Smok3c/Gm6729/Gm14151/Smok3b/Gm14147	8	0		8	ENSMUSG00000061525/ENSMUSG00000073457/ENSMUSG00000073458/ENSMUSG00000075598/ENSMUSG00000112586/ENSMUSG00000079006/ENSMUSG00000079156/ENSMUSG00000079005
BP	GO:0035092	sperm chromatin condensation	6/674	14/17884	6.49483347815307e-06	0.00635844197511185	ENSMUSG00000026182/ENSMUSG00000043050/ENSMUSG00000048077/ENSMUSG00000062651/ENSMUSG00000047654/ENSMUSG00000005045	Tnp1/Tnp2/H1fnt/H2al2a/Tssk6/Chd5	6	0		6	ENSMUSG00000026182/ENSMUSG00000043050/ENSMUSG00000048077/ENSMUSG00000062651/ENSMUSG00000047654/ENSMUSG00000005045
BP	GO:0007286	spermatid development	18/674	148/17884	1.1910456714841e-05	0.00875242524509231	ENSMUSG00000022501/ENSMUSG00000038015/ENSMUSG00000026182/ENSMUSG00000043050/ENSMUSG00000048077/ENSMUSG00000041165/ENSMUSG00000029707/ENSMUSG00000062651/ENSMUSG00000047654/ENSMUSG00000066383/ENSMUSG00000045521/ENSMUSG00000028938/ENSMUSG00000022832/ENSMUSG00000005045/ENSMUSG00000000411/ENSMUSG00000041791/ENSMUSG00000059288/ENSMUSG00000001558	Prm1/Prm2/Tnp1/Tnp2/H1fnt/Spem1/Fscn3/H2al2a/Tssk6/Iqcf1/Tssk2/Galntl5/Ropn1/Chd5/Tssk3/Capza3/Cdyl/Klhl10	18	0		18	ENSMUSG00000022501/ENSMUSG00000038015/ENSMUSG00000026182/ENSMUSG00000043050/ENSMUSG00000048077/ENSMUSG00000041165/ENSMUSG00000029707/ENSMUSG00000062651/ENSMUSG00000047654/ENSMUSG00000066383/ENSMUSG00000045521/ENSMUSG00000028938/ENSMUSG00000022832/ENSMUSG00000005045/ENSMUSG00000000411/ENSMUSG00000041791/ENSMUSG00000059288/ENSMUSG00000001558
BP	GO:2000344	positive regulation of acrosome reaction	5/674	10/17884	1.61248524836092e-05	0.00875242524509231	ENSMUSG00000029909/ENSMUSG00000066383/ENSMUSG00000041009/ENSMUSG00000029134/ENSMUSG00000078127	Prss37/Iqcf1/Iqcf4/Plb1/Fam170b	5	0		5	ENSMUSG00000029909/ENSMUSG00000066383/ENSMUSG00000041009/ENSMUSG00000029134/ENSMUSG00000078127
BP	GO:0061041	regulation of wound healing	16/674	124/17884	1.70989606086316e-05	0.00875242524509231	ENSMUSG00000079019/ENSMUSG00000035385/ENSMUSG00000002944/ENSMUSG00000027712/ENSMUSG00000022346/ENSMUSG00000046186/ENSMUSG00000029231/ENSMUSG00000002985/ENSMUSG00000042228/ENSMUSG00000007655/ENSMUSG00000074743/ENSMUSG00000020120/ENSMUSG00000027082/ENSMUSG00000026778/ENSMUSG00000021948/ENSMUSG00000024659	Insl3/Ccl2/Cd36/Anxa5/Myc/Cd109/Pdgfra/Apoe/Lyn/Cav1/Thbd/Plek/Tfpi/Prkcq/Prkcd/Anxa1	16	13	ENSMUSG00000079019/ENSMUSG00000035385/ENSMUSG00000002944/ENSMUSG00000027712/ENSMUSG00000022346/ENSMUSG00000029231/ENSMUSG00000002985/ENSMUSG00000042228/ENSMUSG00000007655/ENSMUSG00000074743/ENSMUSG00000020120/ENSMUSG00000027082/ENSMUSG00000024659	3	ENSMUSG00000046186/ENSMUSG00000026778/ENSMUSG00000021948
BP	GO:0009566	fertilization	19/674	169/17884	2.13386637300604e-05	0.00875242524509231	ENSMUSG00000043050/ENSMUSG00000029909/ENSMUSG00000022455/ENSMUSG00000066383/ENSMUSG00000007033/ENSMUSG00000007107/ENSMUSG00000074435/ENSMUSG00000033949/ENSMUSG00000041009/ENSMUSG00000016493/ENSMUSG00000029134/ENSMUSG00000049761/ENSMUSG00000029678/ENSMUSG00000015721/ENSMUSG00000046723/ENSMUSG00000001558/ENSMUSG00000078127/ENSMUSG00000020945/ENSMUSG00000042800	Tnp2/Prss37/Wbp2nl/Iqcf1/Hspa1l/Atp1a4/Smcp/Trim36/Iqcf4/Cd46/Plb1/Pmis2/Hyal5/Nlrp5/Adam24/Klhl10/Fam170b/Lyzl6/Spata46	19	0		19	ENSMUSG00000043050/ENSMUSG00000029909/ENSMUSG00000022455/ENSMUSG00000066383/ENSMUSG00000007033/ENSMUSG00000007107/ENSMUSG00000074435/ENSMUSG00000033949/ENSMUSG00000041009/ENSMUSG00000016493/ENSMUSG00000029134/ENSMUSG00000049761/ENSMUSG00000029678/ENSMUSG00000015721/ENSMUSG00000046723/ENSMUSG00000001558/ENSMUSG00000078127/ENSMUSG00000020945/ENSMUSG00000042800
BP	GO:1903034	regulation of response to wounding	18/674	155/17884	2.25239513224167e-05	0.00875242524509231	ENSMUSG00000079019/ENSMUSG00000035385/ENSMUSG00000002944/ENSMUSG00000027712/ENSMUSG00000022346/ENSMUSG00000046186/ENSMUSG00000047139/ENSMUSG00000029231/ENSMUSG00000045287/ENSMUSG00000002985/ENSMUSG00000042228/ENSMUSG00000007655/ENSMUSG00000074743/ENSMUSG00000020120/ENSMUSG00000027082/ENSMUSG00000026778/ENSMUSG00000021948/ENSMUSG00000024659	Insl3/Ccl2/Cd36/Anxa5/Myc/Cd109/Cd24a/Pdgfra/Rtn4rl1/Apoe/Lyn/Cav1/Thbd/Plek/Tfpi/Prkcq/Prkcd/Anxa1	18	15	ENSMUSG00000079019/ENSMUSG00000035385/ENSMUSG00000002944/ENSMUSG00000027712/ENSMUSG00000022346/ENSMUSG00000047139/ENSMUSG00000029231/ENSMUSG00000045287/ENSMUSG00000002985/ENSMUSG00000042228/ENSMUSG00000007655/ENSMUSG00000074743/ENSMUSG00000020120/ENSMUSG00000027082/ENSMUSG00000024659	3	ENSMUSG00000046186/ENSMUSG00000026778/ENSMUSG00000021948
BP	GO:0007338	single fertilization	16/674	127/17884	2.31460530025888e-05	0.00875242524509231	ENSMUSG00000043050/ENSMUSG00000029909/ENSMUSG00000022455/ENSMUSG00000066383/ENSMUSG00000007033/ENSMUSG00000074435/ENSMUSG00000033949/ENSMUSG00000041009/ENSMUSG00000016493/ENSMUSG00000029134/ENSMUSG00000049761/ENSMUSG00000029678/ENSMUSG00000046723/ENSMUSG00000078127/ENSMUSG00000020945/ENSMUSG00000042800	Tnp2/Prss37/Wbp2nl/Iqcf1/Hspa1l/Smcp/Trim36/Iqcf4/Cd46/Plb1/Pmis2/Hyal5/Adam24/Fam170b/Lyzl6/Spata46	16	0		16	ENSMUSG00000043050/ENSMUSG00000029909/ENSMUSG00000022455/ENSMUSG00000066383/ENSMUSG00000007033/ENSMUSG00000074435/ENSMUSG00000033949/ENSMUSG00000041009/ENSMUSG00000016493/ENSMUSG00000029134/ENSMUSG00000049761/ENSMUSG00000029678/ENSMUSG00000046723/ENSMUSG00000078127/ENSMUSG00000020945/ENSMUSG00000042800
BP	GO:0048515	spermatid differentiation	18/674	156/17884	2.45854641716076e-05	0.00875242524509231	ENSMUSG00000022501/ENSMUSG00000038015/ENSMUSG00000026182/ENSMUSG00000043050/ENSMUSG00000048077/ENSMUSG00000041165/ENSMUSG00000029707/ENSMUSG00000062651/ENSMUSG00000047654/ENSMUSG00000066383/ENSMUSG00000045521/ENSMUSG00000028938/ENSMUSG00000022832/ENSMUSG00000005045/ENSMUSG00000000411/ENSMUSG00000041791/ENSMUSG00000059288/ENSMUSG00000001558	Prm1/Prm2/Tnp1/Tnp2/H1fnt/Spem1/Fscn3/H2al2a/Tssk6/Iqcf1/Tssk2/Galntl5/Ropn1/Chd5/Tssk3/Capza3/Cdyl/Klhl10	18	0		18	ENSMUSG00000022501/ENSMUSG00000038015/ENSMUSG00000026182/ENSMUSG00000043050/ENSMUSG00000048077/ENSMUSG00000041165/ENSMUSG00000029707/ENSMUSG00000062651/ENSMUSG00000047654/ENSMUSG00000066383/ENSMUSG00000045521/ENSMUSG00000028938/ENSMUSG00000022832/ENSMUSG00000005045/ENSMUSG00000000411/ENSMUSG00000041791/ENSMUSG00000059288/ENSMUSG00000001558
BP	GO:0016572	histone phosphorylation	9/674	44/17884	3.15612027974524e-05	0.010299472512902	ENSMUSG00000061525/ENSMUSG00000073457/ENSMUSG00000073458/ENSMUSG00000075598/ENSMUSG00000112586/ENSMUSG00000079006/ENSMUSG00000079156/ENSMUSG00000079005/ENSMUSG00000021948	4921509C19Rik/Smok2b/Smok2a/Smok3c/Gm6729/Gm14151/Smok3b/Gm14147/Prkcd	9	0		9	ENSMUSG00000061525/ENSMUSG00000073457/ENSMUSG00000073458/ENSMUSG00000075598/ENSMUSG00000112586/ENSMUSG00000079006/ENSMUSG00000079156/ENSMUSG00000079005/ENSMUSG00000021948
BP	GO:0042149	cellular response to glucose starvation	9/674	46/17884	4.5855967737064e-05	0.0133093175836161	ENSMUSG00000061525/ENSMUSG00000073457/ENSMUSG00000073458/ENSMUSG00000075598/ENSMUSG00000112586/ENSMUSG00000079006/ENSMUSG00000041798/ENSMUSG00000079156/ENSMUSG00000079005	4921509C19Rik/Smok2b/Smok2a/Smok3c/Gm6729/Gm14151/Gck/Smok3b/Gm14147	9	0		9	ENSMUSG00000061525/ENSMUSG00000073457/ENSMUSG00000073458/ENSMUSG00000075598/ENSMUSG00000112586/ENSMUSG00000079006/ENSMUSG00000041798/ENSMUSG00000079156/ENSMUSG00000079005
BP	GO:1905516	positive regulation of fertilization	5/674	12/17884	4.758182997207e-05	0.0133093175836161	ENSMUSG00000029909/ENSMUSG00000066383/ENSMUSG00000041009/ENSMUSG00000029134/ENSMUSG00000078127	Prss37/Iqcf1/Iqcf4/Plb1/Fam170b	5	0		5	ENSMUSG00000029909/ENSMUSG00000066383/ENSMUSG00000041009/ENSMUSG00000029134/ENSMUSG00000078127
BP	GO:0030193	regulation of blood coagulation	11/674	73/17884	8.51094026761444e-05	0.0208305263049863	ENSMUSG00000002944/ENSMUSG00000027712/ENSMUSG00000029231/ENSMUSG00000002985/ENSMUSG00000042228/ENSMUSG00000007655/ENSMUSG00000074743/ENSMUSG00000020120/ENSMUSG00000027082/ENSMUSG00000026778/ENSMUSG00000021948	Cd36/Anxa5/Pdgfra/Apoe/Lyn/Cav1/Thbd/Plek/Tfpi/Prkcq/Prkcd	11	9	ENSMUSG00000002944/ENSMUSG00000027712/ENSMUSG00000029231/ENSMUSG00000002985/ENSMUSG00000042228/ENSMUSG00000007655/ENSMUSG00000074743/ENSMUSG00000020120/ENSMUSG00000027082	2	ENSMUSG00000026778/ENSMUSG00000021948
BP	GO:1900046	regulation of hemostasis	11/674	73/17884	8.51094026761444e-05	0.0208305263049863	ENSMUSG00000002944/ENSMUSG00000027712/ENSMUSG00000029231/ENSMUSG00000002985/ENSMUSG00000042228/ENSMUSG00000007655/ENSMUSG00000074743/ENSMUSG00000020120/ENSMUSG00000027082/ENSMUSG00000026778/ENSMUSG00000021948	Cd36/Anxa5/Pdgfra/Apoe/Lyn/Cav1/Thbd/Plek/Tfpi/Prkcq/Prkcd	11	9	ENSMUSG00000002944/ENSMUSG00000027712/ENSMUSG00000029231/ENSMUSG00000002985/ENSMUSG00000042228/ENSMUSG00000007655/ENSMUSG00000074743/ENSMUSG00000020120/ENSMUSG00000027082	2	ENSMUSG00000026778/ENSMUSG00000021948
BP	GO:0045834	positive regulation of lipid metabolic process	15/674	128/17884	9.60887695039241e-05	0.0221343306692569	ENSMUSG00000003555/ENSMUSG00000028773/ENSMUSG00000031980/ENSMUSG00000002944/ENSMUSG00000029231/ENSMUSG00000002289/ENSMUSG00000002985/ENSMUSG00000026435/ENSMUSG00000042228/ENSMUSG00000020053/ENSMUSG00000037071/ENSMUSG00000021948/ENSMUSG00000024659/ENSMUSG00000033721/ENSMUSG00000022878	Cyp17a1/Fabp3/Agt/Cd36/Pdgfra/Angptl4/Apoe/Slc45a3/Lyn/Igf1/Scd1/Prkcd/Anxa1/Vav3/Adipoq	15	12	ENSMUSG00000003555/ENSMUSG00000028773/ENSMUSG00000031980/ENSMUSG00000002944/ENSMUSG00000029231/ENSMUSG00000002289/ENSMUSG00000002985/ENSMUSG00000026435/ENSMUSG00000042228/ENSMUSG00000020053/ENSMUSG00000037071/ENSMUSG00000024659	3	ENSMUSG00000021948/ENSMUSG00000033721/ENSMUSG00000022878
BP	GO:0045821	positive regulation of glycolytic process	5/674	14/17884	0.000112940992110307	0.0242527679764453	ENSMUSG00000061099/ENSMUSG00000022346/ENSMUSG00000020053/ENSMUSG00000041798/ENSMUSG00000021255	Gapdhs/Myc/Igf1/Gck/Esrrb	5	2	ENSMUSG00000022346/ENSMUSG00000020053	3	ENSMUSG00000061099/ENSMUSG00000041798/ENSMUSG00000021255
BP	GO:0050818	regulation of coagulation	11/674	76/17884	0.000123668452983001	0.0242527679764453	ENSMUSG00000002944/ENSMUSG00000027712/ENSMUSG00000029231/ENSMUSG00000002985/ENSMUSG00000042228/ENSMUSG00000007655/ENSMUSG00000074743/ENSMUSG00000020120/ENSMUSG00000027082/ENSMUSG00000026778/ENSMUSG00000021948	Cd36/Anxa5/Pdgfra/Apoe/Lyn/Cav1/Thbd/Plek/Tfpi/Prkcq/Prkcd	11	9	ENSMUSG00000002944/ENSMUSG00000027712/ENSMUSG00000029231/ENSMUSG00000002985/ENSMUSG00000042228/ENSMUSG00000007655/ENSMUSG00000074743/ENSMUSG00000020120/ENSMUSG00000027082	2	ENSMUSG00000026778/ENSMUSG00000021948
BP	GO:0007281	germ cell development	23/674	258/17884	0.000123865004986953	0.0242527679764453	ENSMUSG00000022501/ENSMUSG00000038015/ENSMUSG00000026182/ENSMUSG00000043050/ENSMUSG00000048077/ENSMUSG00000041165/ENSMUSG00000029707/ENSMUSG00000062651/ENSMUSG00000047654/ENSMUSG00000066383/ENSMUSG00000079019/ENSMUSG00000032278/ENSMUSG00000045521/ENSMUSG00000020140/ENSMUSG00000061353/ENSMUSG00000028938/ENSMUSG00000022832/ENSMUSG00000020053/ENSMUSG00000005045/ENSMUSG00000000411/ENSMUSG00000041791/…	Prm1/Prm2/Tnp1/Tnp2/H1fnt/Spem1/Fscn3/H2al2a/Tssk6/Iqcf1/Insl3/Paqr5/Tssk2/Lgr5/Cxcl12/Galntl5/Ropn1/Igf1/Chd5/Tssk3/Capza3/Cdyl/Klhl10	23	3	ENSMUSG00000079019/ENSMUSG00000061353/ENSMUSG00000020053	20	ENSMUSG00000022501/ENSMUSG00000038015/ENSMUSG00000026182/ENSMUSG00000043050/ENSMUSG00000048077/ENSMUSG00000041165/ENSMUSG00000029707/ENSMUSG00000062651/ENSMUSG00000047654/ENSMUSG00000066383/ENSMUSG00000032278/ENSMUSG00000045521/ENSMUSG00000020140/ENSMUSG00000028938/ENSMUSG00000022832/ENSMUSG00000005045/ENSMUSG00000000411/ENSMUSG00000041791/ENSMUSG00000059288/ENSMUSG00000001558
BP	GO:0007340	acrosome reaction	7/674	32/17884	0.00015462331439334	0.0288335666268724	ENSMUSG00000043050/ENSMUSG00000029909/ENSMUSG00000066383/ENSMUSG00000033949/ENSMUSG00000041009/ENSMUSG00000029134/ENSMUSG00000078127	Tnp2/Prss37/Iqcf1/Trim36/Iqcf4/Plb1/Fam170b	7	0		7	ENSMUSG00000043050/ENSMUSG00000029909/ENSMUSG00000066383/ENSMUSG00000033949/ENSMUSG00000041009/ENSMUSG00000029134/ENSMUSG00000078127
BP	GO:0051197	positive regulation of coenzyme metabolic process	5/674	15/17884	0.000164171556593565	0.0291301406531258	ENSMUSG00000061099/ENSMUSG00000022346/ENSMUSG00000020053/ENSMUSG00000041798/ENSMUSG00000021255	Gapdhs/Myc/Igf1/Gck/Esrrb	5	2	ENSMUSG00000022346/ENSMUSG00000020053	3	ENSMUSG00000061099/ENSMUSG00000041798/ENSMUSG00000021255
BP	GO:0030317	flagellated sperm motility	12/674	92/17884	0.000171091224469329	0.0291301406531258	ENSMUSG00000043050/ENSMUSG00000041165/ENSMUSG00000050612/ENSMUSG00000066383/ENSMUSG00000007107/ENSMUSG00000050058/ENSMUSG00000061099/ENSMUSG00000074435/ENSMUSG00000050089/ENSMUSG00000027712/ENSMUSG00000022832/ENSMUSG00000017754	Tnp2/Spem1/Txndc2/Iqcf1/Atp1a4/Prm3/Gapdhs/Smcp/Akap4/Anxa5/Ropn1/Pltp	12	2	ENSMUSG00000027712/ENSMUSG00000017754	10	ENSMUSG00000043050/ENSMUSG00000041165/ENSMUSG00000050612/ENSMUSG00000066383/ENSMUSG00000007107/ENSMUSG00000050058/ENSMUSG00000061099/ENSMUSG00000074435/ENSMUSG00000050089/ENSMUSG00000022832
BP	GO:0030813	positive regulation of nucleotide catabolic process	5/674	16/17884	0.000231415924120267	0.0377593649522902	ENSMUSG00000061099/ENSMUSG00000022346/ENSMUSG00000020053/ENSMUSG00000041798/ENSMUSG00000021255	Gapdhs/Myc/Igf1/Gck/Esrrb	5	2	ENSMUSG00000022346/ENSMUSG00000020053	3	ENSMUSG00000061099/ENSMUSG00000041798/ENSMUSG00000021255
BP	GO:0097722	sperm motility	12/674	96/17884	0.000256900099817519	0.0389567561345749	ENSMUSG00000043050/ENSMUSG00000041165/ENSMUSG00000050612/ENSMUSG00000066383/ENSMUSG00000007107/ENSMUSG00000050058/ENSMUSG00000061099/ENSMUSG00000074435/ENSMUSG00000050089/ENSMUSG00000027712/ENSMUSG00000022832/ENSMUSG00000017754	Tnp2/Spem1/Txndc2/Iqcf1/Atp1a4/Prm3/Gapdhs/Smcp/Akap4/Anxa5/Ropn1/Pltp	12	2	ENSMUSG00000027712/ENSMUSG00000017754	10	ENSMUSG00000043050/ENSMUSG00000041165/ENSMUSG00000050612/ENSMUSG00000066383/ENSMUSG00000007107/ENSMUSG00000050058/ENSMUSG00000061099/ENSMUSG00000074435/ENSMUSG00000050089/ENSMUSG00000022832
BP	GO:0007289	spermatid nucleus differentiation	6/674	25/17884	0.00026859867610662	0.0389567561345749	ENSMUSG00000026182/ENSMUSG00000043050/ENSMUSG00000048077/ENSMUSG00000062651/ENSMUSG00000047654/ENSMUSG00000005045	Tnp1/Tnp2/H1fnt/H2al2a/Tssk6/Chd5	6	0		6	ENSMUSG00000026182/ENSMUSG00000043050/ENSMUSG00000048077/ENSMUSG00000062651/ENSMUSG00000047654/ENSMUSG00000005045
BP	GO:0080154	regulation of fertilization	6/674	25/17884	0.00026859867610662	0.0389567561345749	ENSMUSG00000029909/ENSMUSG00000066383/ENSMUSG00000041009/ENSMUSG00000029134/ENSMUSG00000046723/ENSMUSG00000078127	Prss37/Iqcf1/Iqcf4/Plb1/Adam24/Fam170b	6	0		6	ENSMUSG00000029909/ENSMUSG00000066383/ENSMUSG00000041009/ENSMUSG00000029134/ENSMUSG00000046723/ENSMUSG00000078127
BP	GO:0060046	regulation of acrosome reaction	5/674	17/17884	0.00031771813120121	0.0444351500637121	ENSMUSG00000029909/ENSMUSG00000066383/ENSMUSG00000041009/ENSMUSG00000029134/ENSMUSG00000078127	Prss37/Iqcf1/Iqcf4/Plb1/Fam170b	5	0		5	ENSMUSG00000029909/ENSMUSG00000066383/ENSMUSG00000041009/ENSMUSG00000029134/ENSMUSG00000078127
BP	GO:0035093	spermatogenesis, exchange of chromosomal proteins	4/674	10/17884	0.000350119160360783	0.0472781597232009	ENSMUSG00000026182/ENSMUSG00000043050/ENSMUSG00000062651/ENSMUSG00000005045	Tnp1/Tnp2/H2al2a/Chd5	4	0		4	ENSMUSG00000026182/ENSMUSG00000043050/ENSMUSG00000062651/ENSMUSG00000005045
CC	GO:0097223	sperm part	36/673	228/17905	2.51064434076403e-13	9.18895828719636e-11	ENSMUSG00000029909/ENSMUSG00000022455/ENSMUSG00000050612/ENSMUSG00000066383/ENSMUSG00000072972/ENSMUSG00000028492/ENSMUSG00000043945/ENSMUSG00000061099/ENSMUSG00000050089/ENSMUSG00000033949/ENSMUSG00000045521/ENSMUSG00000041009/ENSMUSG00000016493/ENSMUSG00000059891/ENSMUSG00000061923/ENSMUSG00000023257/ENSMUSG00000028141/ENSMUSG00000000058/ENSMUSG00000043060/ENSMUSG00000029155/ENSMUSG00000029678/…	Prss37/Wbp2nl/Txndc2/Iqcf1/Adam4/Saxo1/Adam6a/Gapdhs/Akap4/Trim36/Tssk2/Iqcf4/Cd46/Tsks/Odf1/Cypt1/Oaz3/Cav2/Fscb/Spata18/Hyal5/Tbc1d21/Ropn1/Odf3/Akap3/Cav1/Spaca9/Adam24/Capza3/Dcdc2c/Spata31/Fam170b/Aldoart1/Lyzl6/Cylc1/Txndc8	36	2	ENSMUSG00000000058/ENSMUSG00000007655	34	ENSMUSG00000029909/ENSMUSG00000022455/ENSMUSG00000050612/ENSMUSG00000066383/ENSMUSG00000072972/ENSMUSG00000028492/ENSMUSG00000043945/ENSMUSG00000061099/ENSMUSG00000050089/ENSMUSG00000033949/ENSMUSG00000045521/ENSMUSG00000041009/ENSMUSG00000016493/ENSMUSG00000059891/ENSMUSG00000061923/ENSMUSG00000023257/ENSMUSG00000028141/ENSMUSG00000043060/ENSMUSG00000029155/ENSMUSG00000029678/ENSMUSG00000036244/…
CC	GO:0001669	acrosomal vesicle	19/673	123/17905	1.63054443691624e-07	2.98389631955672e-05	ENSMUSG00000029909/ENSMUSG00000066383/ENSMUSG00000033949/ENSMUSG00000045521/ENSMUSG00000041009/ENSMUSG00000016493/ENSMUSG00000059891/ENSMUSG00000023257/ENSMUSG00000000058/ENSMUSG00000029678/ENSMUSG00000036244/ENSMUSG00000030344/ENSMUSG00000007655/ENSMUSG00000026809/ENSMUSG00000041791/ENSMUSG00000056223/ENSMUSG00000078127/ENSMUSG00000073001/ENSMUSG00000038709	Prss37/Iqcf1/Trim36/Tssk2/Iqcf4/Cd46/Tsks/Cypt1/Cav2/Hyal5/Tbc1d21/Akap3/Cav1/Spaca9/Capza3/Spata31/Fam170b/Cylc1/Txndc8	19	2	ENSMUSG00000000058/ENSMUSG00000007655	17	ENSMUSG00000029909/ENSMUSG00000066383/ENSMUSG00000033949/ENSMUSG00000045521/ENSMUSG00000041009/ENSMUSG00000016493/ENSMUSG00000059891/ENSMUSG00000023257/ENSMUSG00000029678/ENSMUSG00000036244/ENSMUSG00000030344/ENSMUSG00000026809/ENSMUSG00000041791/ENSMUSG00000056223/ENSMUSG00000078127/ENSMUSG00000073001/ENSMUSG00000038709
CC	GO:0036126	sperm flagellum	17/673	110/17905	7.21437794326825e-07	5.71260112943773e-05	ENSMUSG00000022455/ENSMUSG00000050612/ENSMUSG00000028492/ENSMUSG00000061099/ENSMUSG00000050089/ENSMUSG00000061923/ENSMUSG00000028141/ENSMUSG00000043060/ENSMUSG00000029155/ENSMUSG00000022832/ENSMUSG00000025482/ENSMUSG00000030344/ENSMUSG00000026809/ENSMUSG00000020633/ENSMUSG00000059343/ENSMUSG00000020945/ENSMUSG00000038709	Wbp2nl/Txndc2/Saxo1/Gapdhs/Akap4/Odf1/Oaz3/Fscb/Spata18/Ropn1/Odf3/Akap3/Spaca9/Dcdc2c/Aldoart1/Lyzl6/Txndc8	17	0		17	ENSMUSG00000022455/ENSMUSG00000050612/ENSMUSG00000028492/ENSMUSG00000061099/ENSMUSG00000050089/ENSMUSG00000061923/ENSMUSG00000028141/ENSMUSG00000043060/ENSMUSG00000029155/ENSMUSG00000022832/ENSMUSG00000025482/ENSMUSG00000030344/ENSMUSG00000026809/ENSMUSG00000020633/ENSMUSG00000059343/ENSMUSG00000020945/ENSMUSG00000038709
CC	GO:0031588	nucleotide-activated protein kinase complex	8/673	22/17905	7.65632064858292e-07	5.71260112943773e-05	ENSMUSG00000061525/ENSMUSG00000073457/ENSMUSG00000073458/ENSMUSG00000075598/ENSMUSG00000112586/ENSMUSG00000079006/ENSMUSG00000079156/ENSMUSG00000079005	4921509C19Rik/Smok2b/Smok2a/Smok3c/Gm6729/Gm14151/Smok3b/Gm14147	8	0		8	ENSMUSG00000061525/ENSMUSG00000073457/ENSMUSG00000073458/ENSMUSG00000075598/ENSMUSG00000112586/ENSMUSG00000079006/ENSMUSG00000079156/ENSMUSG00000079005
CC	GO:0031514	motile cilium	22/673	177/17905	8.68034219690115e-07	5.71260112943773e-05	ENSMUSG00000076438/ENSMUSG00000007907/ENSMUSG00000022455/ENSMUSG00000050612/ENSMUSG00000028492/ENSMUSG00000061099/ENSMUSG00000050089/ENSMUSG00000061923/ENSMUSG00000028141/ENSMUSG00000043060/ENSMUSG00000029155/ENSMUSG00000070979/ENSMUSG00000022832/ENSMUSG00000038180/ENSMUSG00000025482/ENSMUSG00000030344/ENSMUSG00000026809/ENSMUSG00000020633/ENSMUSG00000059343/ENSMUSG00000024659/ENSMUSG00000020945/…	Oxct2b/Cabs1/Wbp2nl/Txndc2/Saxo1/Gapdhs/Akap4/Odf1/Oaz3/Fscb/Spata18/Actl7a/Ropn1/Spag4/Odf3/Akap3/Spaca9/Dcdc2c/Aldoart1/Anxa1/Lyzl6/Txndc8	22	1	ENSMUSG00000024659	21	ENSMUSG00000076438/ENSMUSG00000007907/ENSMUSG00000022455/ENSMUSG00000050612/ENSMUSG00000028492/ENSMUSG00000061099/ENSMUSG00000050089/ENSMUSG00000061923/ENSMUSG00000028141/ENSMUSG00000043060/ENSMUSG00000029155/ENSMUSG00000070979/ENSMUSG00000022832/ENSMUSG00000038180/ENSMUSG00000025482/ENSMUSG00000030344/ENSMUSG00000026809/ENSMUSG00000020633/ENSMUSG00000059343/ENSMUSG00000020945/ENSMUSG00000038709
CC	GO:0097729	9+2 motile cilium	17/673	112/17905	9.36491988432416e-07	5.71260112943773e-05	ENSMUSG00000022455/ENSMUSG00000050612/ENSMUSG00000028492/ENSMUSG00000061099/ENSMUSG00000050089/ENSMUSG00000061923/ENSMUSG00000028141/ENSMUSG00000043060/ENSMUSG00000029155/ENSMUSG00000022832/ENSMUSG00000025482/ENSMUSG00000030344/ENSMUSG00000026809/ENSMUSG00000020633/ENSMUSG00000059343/ENSMUSG00000020945/ENSMUSG00000038709	Wbp2nl/Txndc2/Saxo1/Gapdhs/Akap4/Odf1/Oaz3/Fscb/Spata18/Ropn1/Odf3/Akap3/Spaca9/Dcdc2c/Aldoart1/Lyzl6/Txndc8	17	0		17	ENSMUSG00000022455/ENSMUSG00000050612/ENSMUSG00000028492/ENSMUSG00000061099/ENSMUSG00000050089/ENSMUSG00000061923/ENSMUSG00000028141/ENSMUSG00000043060/ENSMUSG00000029155/ENSMUSG00000022832/ENSMUSG00000025482/ENSMUSG00000030344/ENSMUSG00000026809/ENSMUSG00000020633/ENSMUSG00000059343/ENSMUSG00000020945/ENSMUSG00000038709
CC	GO:0030141	secretory granule	28/673	339/17905	8.71349059187174e-05	0.00455591079517865	ENSMUSG00000029909/ENSMUSG00000063713/ENSMUSG00000066383/ENSMUSG00000066516/ENSMUSG00000052099/ENSMUSG00000063177/ENSMUSG00000033949/ENSMUSG00000063089/ENSMUSG00000045521/ENSMUSG00000041009/ENSMUSG00000016493/ENSMUSG00000059891/ENSMUSG00000023257/ENSMUSG00000000058/ENSMUSG00000029678/ENSMUSG00000036244/ENSMUSG00000020053/ENSMUSG00000041798/ENSMUSG00000030344/ENSMUSG00000007655/ENSMUSG00000026809/…	Prss37/Klk1b24/Iqcf1/Klk1b21/Prss51/Klk1b27/Trim36/Klk1b8/Tssk2/Iqcf4/Cd46/Tsks/Cypt1/Cav2/Hyal5/Tbc1d21/Igf1/Gck/Akap3/Cav1/Spaca9/Capza3/Spata31/F5/Lyz2/Fam170b/Cylc1/Txndc8	28	7	ENSMUSG00000063713/ENSMUSG00000066516/ENSMUSG00000063177/ENSMUSG00000000058/ENSMUSG00000020053/ENSMUSG00000007655/ENSMUSG00000069516	21	ENSMUSG00000029909/ENSMUSG00000066383/ENSMUSG00000052099/ENSMUSG00000033949/ENSMUSG00000063089/ENSMUSG00000045521/ENSMUSG00000041009/ENSMUSG00000016493/ENSMUSG00000059891/ENSMUSG00000023257/ENSMUSG00000029678/ENSMUSG00000036244/ENSMUSG00000041798/ENSMUSG00000030344/ENSMUSG00000026809/ENSMUSG00000041791/ENSMUSG00000056223/ENSMUSG00000026579/ENSMUSG00000078127/ENSMUSG00000073001/ENSMUSG00000038709
CC	GO:0035686	sperm fibrous sheath	5/673	14/17905	0.000111532671173136	0.00510261970617099	ENSMUSG00000061099/ENSMUSG00000050089/ENSMUSG00000043060/ENSMUSG00000030344/ENSMUSG00000059343	Gapdhs/Akap4/Fscb/Akap3/Aldoart1	5	0		5	ENSMUSG00000061099/ENSMUSG00000050089/ENSMUSG00000043060/ENSMUSG00000030344/ENSMUSG00000059343
CC	GO:0000786	nucleosome	10/673	73/17905	0.000385720186461358	0.0156859542494285	ENSMUSG00000022501/ENSMUSG00000038015/ENSMUSG00000026182/ENSMUSG00000043050/ENSMUSG00000062651/ENSMUSG00000040456/ENSMUSG00000050058/ENSMUSG00000045022/ENSMUSG00000038994/ENSMUSG00000021356	Prm1/Prm2/Tnp1/Tnp2/H2al2a/Hypm/Prm3/1700024P04Rik/Hils1/Irf4	10	0		10	ENSMUSG00000022501/ENSMUSG00000038015/ENSMUSG00000026182/ENSMUSG00000043050/ENSMUSG00000062651/ENSMUSG00000040456/ENSMUSG00000050058/ENSMUSG00000045022/ENSMUSG00000038994/ENSMUSG00000021356
CC	GO:0097524	sperm plasma membrane	4/673	11/17905	0.000528467604371884	0.0193419143200109	ENSMUSG00000072972/ENSMUSG00000043945/ENSMUSG00000046723/ENSMUSG00000020945	Adam4/Adam6a/Adam24/Lyzl6	4	0		4	ENSMUSG00000072972/ENSMUSG00000043945/ENSMUSG00000046723/ENSMUSG00000020945
CC	GO:0044815	DNA packaging complex	10/673	81/17905	0.000891403399086892	0.0296594221878002	ENSMUSG00000022501/ENSMUSG00000038015/ENSMUSG00000026182/ENSMUSG00000043050/ENSMUSG00000062651/ENSMUSG00000040456/ENSMUSG00000050058/ENSMUSG00000045022/ENSMUSG00000038994/ENSMUSG00000021356	Prm1/Prm2/Tnp1/Tnp2/H2al2a/Hypm/Prm3/1700024P04Rik/Hils1/Irf4	10	0		10	ENSMUSG00000022501/ENSMUSG00000038015/ENSMUSG00000026182/ENSMUSG00000043050/ENSMUSG00000062651/ENSMUSG00000040456/ENSMUSG00000050058/ENSMUSG00000045022/ENSMUSG00000038994/ENSMUSG00000021356
CC	GO:0009897	external side of plasma membrane	22/673	290/17905	0.00147901183651629	0.0451098610137469	ENSMUSG00000027962/ENSMUSG00000072972/ENSMUSG00000092586/ENSMUSG00000034855/ENSMUSG00000043945/ENSMUSG00000002944/ENSMUSG00000027712/ENSMUSG00000024107/ENSMUSG00000047139/ENSMUSG00000061353/ENSMUSG00000029231/ENSMUSG00000029678/ENSMUSG00000026656/ENSMUSG00000045287/ENSMUSG00000002985/ENSMUSG00000075254/ENSMUSG00000004609/ENSMUSG00000079018/ENSMUSG00000046723/ENSMUSG00000024659/ENSMUSG00000036353/…	Vcam1/Adam4/Ly6g6c/Cxcl10/Adam6a/Cd36/Anxa5/Lhcgr/Cd24a/Cxcl12/Pdgfra/Hyal5/Fcgr2b/Rtn4rl1/Apoe/Heg1/Cd33/Ly6c1/Adam24/Anxa1/P2ry12/Tnfrsf22	22	17	ENSMUSG00000027962/ENSMUSG00000034855/ENSMUSG00000002944/ENSMUSG00000027712/ENSMUSG00000024107/ENSMUSG00000047139/ENSMUSG00000061353/ENSMUSG00000029231/ENSMUSG00000026656/ENSMUSG00000045287/ENSMUSG00000002985/ENSMUSG00000075254/ENSMUSG00000004609/ENSMUSG00000079018/ENSMUSG00000024659/ENSMUSG00000036353/ENSMUSG00000010751	5	ENSMUSG00000072972/ENSMUSG00000092586/ENSMUSG00000043945/ENSMUSG00000029678/ENSMUSG00000046723
MF	GO:0035174	histone serine kinase activity	9/668	20/17604	1.78451686321945e-08	9.92920669966384e-06	ENSMUSG00000061525/ENSMUSG00000073457/ENSMUSG00000073458/ENSMUSG00000075598/ENSMUSG00000112586/ENSMUSG00000079006/ENSMUSG00000079156/ENSMUSG00000044457/ENSMUSG00000079005	4921509C19Rik/Smok2b/Smok2a/Smok3c/Gm6729/Gm14151/Smok3b/Stk-ps2/Gm14147	9	0		9	ENSMUSG00000061525/ENSMUSG00000073457/ENSMUSG00000073458/ENSMUSG00000075598/ENSMUSG00000112586/ENSMUSG00000079006/ENSMUSG00000079156/ENSMUSG00000044457/ENSMUSG00000079005
MF	GO:0004679	AMP-activated protein kinase activity	9/668	21/17604	3.01799595734463e-08	9.92920669966384e-06	ENSMUSG00000061525/ENSMUSG00000073457/ENSMUSG00000073458/ENSMUSG00000075598/ENSMUSG00000112586/ENSMUSG00000079006/ENSMUSG00000079156/ENSMUSG00000044457/ENSMUSG00000079005	4921509C19Rik/Smok2b/Smok2a/Smok3c/Gm6729/Gm14151/Smok3b/Stk-ps2/Gm14147	9	0		9	ENSMUSG00000061525/ENSMUSG00000073457/ENSMUSG00000073458/ENSMUSG00000075598/ENSMUSG00000112586/ENSMUSG00000079006/ENSMUSG00000079156/ENSMUSG00000044457/ENSMUSG00000079005
MF	GO:0035173	histone kinase activity	9/668	31/17604	1.47177109886723e-06	0.000322808461018213	ENSMUSG00000061525/ENSMUSG00000073457/ENSMUSG00000073458/ENSMUSG00000075598/ENSMUSG00000112586/ENSMUSG00000079006/ENSMUSG00000079156/ENSMUSG00000044457/ENSMUSG00000079005	4921509C19Rik/Smok2b/Smok2a/Smok3c/Gm6729/Gm14151/Smok3b/Stk-ps2/Gm14147	9	0		9	ENSMUSG00000061525/ENSMUSG00000073457/ENSMUSG00000073458/ENSMUSG00000075598/ENSMUSG00000112586/ENSMUSG00000079006/ENSMUSG00000079156/ENSMUSG00000044457/ENSMUSG00000079005
MF	GO:0004713	protein tyrosine kinase activity	19/668	146/17604	2.75520415289959e-06	0.000402644437658491	ENSMUSG00000061525/ENSMUSG00000027297/ENSMUSG00000073457/ENSMUSG00000073458/ENSMUSG00000075598/ENSMUSG00000112586/ENSMUSG00000029231/ENSMUSG00000024621/ENSMUSG00000079006/ENSMUSG00000030110/ENSMUSG00000042228/ENSMUSG00000020122/ENSMUSG00000025810/ENSMUSG00000079156/ENSMUSG00000044457/ENSMUSG00000030849/ENSMUSG00000024247/ENSMUSG00000021948/ENSMUSG00000019779	4921509C19Rik/Ltk/Smok2b/Smok2a/Smok3c/Gm6729/Pdgfra/Csf1r/Gm14151/Ret/Lyn/Egfr/Nrp1/Smok3b/Stk-ps2/Fgfr2/Pkdcc/Prkcd/Frk	19	10	ENSMUSG00000027297/ENSMUSG00000029231/ENSMUSG00000024621/ENSMUSG00000030110/ENSMUSG00000042228/ENSMUSG00000020122/ENSMUSG00000025810/ENSMUSG00000030849/ENSMUSG00000024247/ENSMUSG00000019779	9	ENSMUSG00000061525/ENSMUSG00000073457/ENSMUSG00000073458/ENSMUSG00000075598/ENSMUSG00000112586/ENSMUSG00000079006/ENSMUSG00000079156/ENSMUSG00000044457/ENSMUSG00000021948
MF	GO:0004715	non-membrane spanning protein tyrosine kinase activity	12/668	62/17604	3.0596081888943e-06	0.000402644437658491	ENSMUSG00000061525/ENSMUSG00000073457/ENSMUSG00000073458/ENSMUSG00000075598/ENSMUSG00000112586/ENSMUSG00000079006/ENSMUSG00000042228/ENSMUSG00000079156/ENSMUSG00000044457/ENSMUSG00000024247/ENSMUSG00000021948/ENSMUSG00000019779	4921509C19Rik/Smok2b/Smok2a/Smok3c/Gm6729/Gm14151/Lyn/Smok3b/Stk-ps2/Pkdcc/Prkcd/Frk	12	3	ENSMUSG00000042228/ENSMUSG00000024247/ENSMUSG00000019779	9	ENSMUSG00000061525/ENSMUSG00000073457/ENSMUSG00000073458/ENSMUSG00000075598/ENSMUSG00000112586/ENSMUSG00000079006/ENSMUSG00000079156/ENSMUSG00000044457/ENSMUSG00000021948
MF	GO:0016614	oxidoreductase activity, acting on CH-OH group of donors	15/668	127/17604	9.46410870604849e-05	0.0103789725476332	ENSMUSG00000027869/ENSMUSG00000027870/ENSMUSG00000027827/ENSMUSG00000025955/ENSMUSG00000027871/ENSMUSG00000025150/ENSMUSG00000026827/ENSMUSG00000034926/ENSMUSG00000030541/ENSMUSG00000019102/ENSMUSG00000031349/ENSMUSG00000031613/ENSMUSG00000089992/ENSMUSG00000028980/ENSMUSG00000084234	Hsd3b6/Hao2/Kcnab1/Akr1cl/Hsd3b1/Cbr2/Gpd2/Dhcr24/Idh2/Aldh3a1/Nsdhl/Hpgd/G6pd2/H6pd/4933405O20Rik	15	12	ENSMUSG00000027869/ENSMUSG00000027870/ENSMUSG00000027827/ENSMUSG00000025955/ENSMUSG00000027871/ENSMUSG00000025150/ENSMUSG00000034926/ENSMUSG00000030541/ENSMUSG00000019102/ENSMUSG00000031349/ENSMUSG00000031613/ENSMUSG00000028980	3	ENSMUSG00000026827/ENSMUSG00000089992/ENSMUSG00000084234
MF	GO:0004866	endopeptidase inhibitor activity	16/668	150/17604	0.000188197783722807	0.0176905916699439	ENSMUSG00000036924/ENSMUSG00000055177/ENSMUSG00000027442/ENSMUSG00000037254/ENSMUSG00000031980/ENSMUSG00000066361/ENSMUSG00000046186/ENSMUSG00000044734/ENSMUSG00000042842/ENSMUSG00000021091/ENSMUSG00000027082/ENSMUSG00000041536/ENSMUSG00000005054/ENSMUSG00000069792/ENSMUSG00000001131/ENSMUSG00000041481	Cst13/Cstl1/Cst8/Itih2/Agt/Serpina3c/Cd109/Serpinb1a/Serpinb6b/Serpina3n/Tfpi/Serpina3a/Cstb/Wfdc17/Timp1/Serpina3g	16	12	ENSMUSG00000037254/ENSMUSG00000031980/ENSMUSG00000066361/ENSMUSG00000044734/ENSMUSG00000042842/ENSMUSG00000021091/ENSMUSG00000027082/ENSMUSG00000041536/ENSMUSG00000005054/ENSMUSG00000069792/ENSMUSG00000001131/ENSMUSG00000041481	4	ENSMUSG00000036924/ENSMUSG00000055177/ENSMUSG00000027442/ENSMUSG00000046186
MF	GO:0061135	endopeptidase regulator activity	16/668	156/17604	0.00029539566187012	0.0214882087315134	ENSMUSG00000036924/ENSMUSG00000055177/ENSMUSG00000027442/ENSMUSG00000037254/ENSMUSG00000031980/ENSMUSG00000066361/ENSMUSG00000046186/ENSMUSG00000044734/ENSMUSG00000042842/ENSMUSG00000021091/ENSMUSG00000027082/ENSMUSG00000041536/ENSMUSG00000005054/ENSMUSG00000069792/ENSMUSG00000001131/ENSMUSG00000041481	Cst13/Cstl1/Cst8/Itih2/Agt/Serpina3c/Cd109/Serpinb1a/Serpinb6b/Serpina3n/Tfpi/Serpina3a/Cstb/Wfdc17/Timp1/Serpina3g	16	12	ENSMUSG00000037254/ENSMUSG00000031980/ENSMUSG00000066361/ENSMUSG00000044734/ENSMUSG00000042842/ENSMUSG00000021091/ENSMUSG00000027082/ENSMUSG00000041536/ENSMUSG00000005054/ENSMUSG00000069792/ENSMUSG00000001131/ENSMUSG00000041481	4	ENSMUSG00000036924/ENSMUSG00000055177/ENSMUSG00000027442/ENSMUSG00000046186
MF	GO:0016616	oxidoreductase activity, acting on the CH-OH group of donors, NAD or NADP as acceptor	13/668	111/17604	0.000296404546001711	0.0214882087315134	ENSMUSG00000027869/ENSMUSG00000027827/ENSMUSG00000025955/ENSMUSG00000027871/ENSMUSG00000025150/ENSMUSG00000026827/ENSMUSG00000030541/ENSMUSG00000019102/ENSMUSG00000031349/ENSMUSG00000031613/ENSMUSG00000089992/ENSMUSG00000028980/ENSMUSG00000084234	Hsd3b6/Kcnab1/Akr1cl/Hsd3b1/Cbr2/Gpd2/Idh2/Aldh3a1/Nsdhl/Hpgd/G6pd2/H6pd/4933405O20Rik	13	10	ENSMUSG00000027869/ENSMUSG00000027827/ENSMUSG00000025955/ENSMUSG00000027871/ENSMUSG00000025150/ENSMUSG00000030541/ENSMUSG00000019102/ENSMUSG00000031349/ENSMUSG00000031613/ENSMUSG00000028980	3	ENSMUSG00000026827/ENSMUSG00000089992/ENSMUSG00000084234
MF	GO:0030414	peptidase inhibitor activity	16/668	158/17604	0.000341281661181422	0.0214882087315134	ENSMUSG00000036924/ENSMUSG00000055177/ENSMUSG00000027442/ENSMUSG00000037254/ENSMUSG00000031980/ENSMUSG00000066361/ENSMUSG00000046186/ENSMUSG00000044734/ENSMUSG00000042842/ENSMUSG00000021091/ENSMUSG00000027082/ENSMUSG00000041536/ENSMUSG00000005054/ENSMUSG00000069792/ENSMUSG00000001131/ENSMUSG00000041481	Cst13/Cstl1/Cst8/Itih2/Agt/Serpina3c/Cd109/Serpinb1a/Serpinb6b/Serpina3n/Tfpi/Serpina3a/Cstb/Wfdc17/Timp1/Serpina3g	16	12	ENSMUSG00000037254/ENSMUSG00000031980/ENSMUSG00000066361/ENSMUSG00000044734/ENSMUSG00000042842/ENSMUSG00000021091/ENSMUSG00000027082/ENSMUSG00000041536/ENSMUSG00000005054/ENSMUSG00000069792/ENSMUSG00000001131/ENSMUSG00000041481	4	ENSMUSG00000036924/ENSMUSG00000055177/ENSMUSG00000027442/ENSMUSG00000046186
MF	GO:0004867	serine-type endopeptidase inhibitor activity	11/668	85/17604	0.000359225373931076	0.0214882087315134	ENSMUSG00000037254/ENSMUSG00000031980/ENSMUSG00000066361/ENSMUSG00000046186/ENSMUSG00000044734/ENSMUSG00000042842/ENSMUSG00000021091/ENSMUSG00000027082/ENSMUSG00000041536/ENSMUSG00000069792/ENSMUSG00000041481	Itih2/Agt/Serpina3c/Cd109/Serpinb1a/Serpinb6b/Serpina3n/Tfpi/Serpina3a/Wfdc17/Serpina3g	11	10	ENSMUSG00000037254/ENSMUSG00000031980/ENSMUSG00000066361/ENSMUSG00000044734/ENSMUSG00000042842/ENSMUSG00000021091/ENSMUSG00000027082/ENSMUSG00000041536/ENSMUSG00000069792/ENSMUSG00000041481	1	ENSMUSG00000046186
MF	GO:0019838	growth factor binding	14/668	138/17604	0.00077152841380155	0.0423054746901183	ENSMUSG00000029838/ENSMUSG00000002944/ENSMUSG00000036256/ENSMUSG00000046186/ENSMUSG00000006205/ENSMUSG00000029195/ENSMUSG00000029231/ENSMUSG00000024621/ENSMUSG00000020122/ENSMUSG00000025810/ENSMUSG00000039323/ENSMUSG00000030849/ENSMUSG00000026043/ENSMUSG00000010751	Ptn/Cd36/Igfbp7/Cd109/Htra1/Klb/Pdgfra/Csf1r/Egfr/Nrp1/Igfbp2/Fgfr2/Col3a1/Tnfrsf22	14	13	ENSMUSG00000029838/ENSMUSG00000002944/ENSMUSG00000036256/ENSMUSG00000006205/ENSMUSG00000029195/ENSMUSG00000029231/ENSMUSG00000024621/ENSMUSG00000020122/ENSMUSG00000025810/ENSMUSG00000039323/ENSMUSG00000030849/ENSMUSG00000026043/ENSMUSG00000010751	1	ENSMUSG00000046186
MF	GO:0061134	peptidase regulator activity	17/668	189/17604	0.000888806223698003	0.044987268861022	ENSMUSG00000036924/ENSMUSG00000055177/ENSMUSG00000027442/ENSMUSG00000037254/ENSMUSG00000031980/ENSMUSG00000066361/ENSMUSG00000046186/ENSMUSG00000044734/ENSMUSG00000007655/ENSMUSG00000042842/ENSMUSG00000021091/ENSMUSG00000027082/ENSMUSG00000041536/ENSMUSG00000005054/ENSMUSG00000069792/ENSMUSG00000001131/ENSMUSG00000041481	Cst13/Cstl1/Cst8/Itih2/Agt/Serpina3c/Cd109/Serpinb1a/Cav1/Serpinb6b/Serpina3n/Tfpi/Serpina3a/Cstb/Wfdc17/Timp1/Serpina3g	17	13	ENSMUSG00000037254/ENSMUSG00000031980/ENSMUSG00000066361/ENSMUSG00000044734/ENSMUSG00000007655/ENSMUSG00000042842/ENSMUSG00000021091/ENSMUSG00000027082/ENSMUSG00000041536/ENSMUSG00000005054/ENSMUSG00000069792/ENSMUSG00000001131/ENSMUSG00000041481	4	ENSMUSG00000036924/ENSMUSG00000055177/ENSMUSG00000027442/ENSMUSG00000046186
