# Supplementary material for: MFN2 Deficiency Impairs Mitochondrial Functions and PPAR Pathway During Spermatogenesis and Meiosis in Mice
Source: Front Cell Dev Biol. 2022 Apr 14;10:862506. doi: 10.3389/fcell.2022.862506 (PMC9046932; doi:10.3389/fcell.2022.862506)
Supplement: Supplementary file 11 [file Table8.XLS]

KEGGID	Description	GeneRatio	BgRatio	pvalue	padj	geneID	geneName	keggID	Count	Up	Up_Gene_names	Down	Down_Gene_names
mmu03320	PPAR signaling pathway	12/196	70/6564	8.35789681246654e-07	0.000213126368717897	ENSMUSG00000028773/ENSMUSG00000027875/ENSMUSG00000002944/ENSMUSG00000002289/ENSMUSG00000030546/ENSMUSG00000028427/ENSMUSG00000017754/ENSMUSG00000037071/ENSMUSG00000024207/ENSMUSG00000024209/ENSMUSG00000018796/ENSMUSG00000022878	Fabp3/Hmgcs2/Cd36/Angptl4/Plin1/Aqp7/Pltp/Scd1/Acsbg2/1700061G19Rik/Acsl1/Adipoq	mmu:14077/mmu:15360/mmu:12491/mmu:57875/mmu:103968/mmu:11832/mmu:18830/mmu:20249/mmu:328845/mmu:78625/mmu:14081/mmu:11450	12	7	ENSMUSG00000028773/ENSMUSG00000027875/ENSMUSG00000002944/ENSMUSG00000002289/ENSMUSG00000030546/ENSMUSG00000017754/ENSMUSG00000037071	5	ENSMUSG00000028427/ENSMUSG00000024207/ENSMUSG00000024209/ENSMUSG00000018796/ENSMUSG00000022878
mmu04913	Ovarian steroidogenesis	7/196	44/6564	0.000285205609821817	0.0363637152522817	ENSMUSG00000027869/ENSMUSG00000003555/ENSMUSG00000032323/ENSMUSG00000027871/ENSMUSG00000024107/ENSMUSG00000050211/ENSMUSG00000020053	Hsd3b6/Cyp17a1/Cyp11a1/Hsd3b1/Lhcgr/Pla2g4e/Igf1	mmu:15497/mmu:13074/mmu:13070/mmu:15492/mmu:16867/mmu:329502/mmu:16000	7	7	ENSMUSG00000027869/ENSMUSG00000003555/ENSMUSG00000032323/ENSMUSG00000027871/ENSMUSG00000024107/ENSMUSG00000050211/ENSMUSG00000020053	0
mmu00590	Arachidonic acid metabolism	7/196	61/6564	0.00211682702850631	0.118824106971349	ENSMUSG00000025150/ENSMUSG00000029134/ENSMUSG00000050211/ENSMUSG00000022683/ENSMUSG00000021760/ENSMUSG00000024292/ENSMUSG00000006344	Cbr2/Plb1/Pla2g4e/Pla2g10/Gpx8/Cyp4f14/Ggt5	mmu:12409/mmu:665270/mmu:329502/mmu:26565/mmu:69590/mmu:64385/mmu:23887	7	5	ENSMUSG00000025150/ENSMUSG00000050211/ENSMUSG00000021760/ENSMUSG00000024292/ENSMUSG00000006344	2	ENSMUSG00000029134/ENSMUSG00000022683
mmu04961	Endocrine and other factor-regulated calcium reabsorption	6/196	47/6564	0.00254132833133886	0.118824106971349	ENSMUSG00000063713/ENSMUSG00000066516/ENSMUSG00000007107/ENSMUSG00000063089/ENSMUSG00000007097/ENSMUSG00000019768	Klk1b24/Klk1b21/Atp1a4/Klk1b8/Atp1a2/Esr1	mmu:16617/mmu:16616/mmu:27222/mmu:16624/mmu:98660/mmu:13982	6	4	ENSMUSG00000063713/ENSMUSG00000066516/ENSMUSG00000007097/ENSMUSG00000019768	2	ENSMUSG00000007107/ENSMUSG00000063089
mmu05230	Central carbon metabolism in cancer	7/196	63/6564	0.00255323862350326	0.118824106971349	ENSMUSG00000022346/ENSMUSG00000029231/ENSMUSG00000030110/ENSMUSG00000020122/ENSMUSG00000041798/ENSMUSG00000089992/ENSMUSG00000030849	Myc/Pdgfra/Ret/Egfr/Gck/G6pd2/Fgfr2	mmu:17869/mmu:18595/mmu:19713/mmu:13649/mmu:103988/mmu:14380/mmu:14183	7	5	ENSMUSG00000022346/ENSMUSG00000029231/ENSMUSG00000030110/ENSMUSG00000020122/ENSMUSG00000030849	2	ENSMUSG00000041798/ENSMUSG00000089992
mmu04976	Bile secretion	7/196	64/6564	0.00279586134050233	0.118824106971349	ENSMUSG00000038776/ENSMUSG00000007107/ENSMUSG00000027562/ENSMUSG00000007097/ENSMUSG00000040584/ENSMUSG00000030762/ENSMUSG00000027698	Ephx1/Atp1a4/Car2/Atp1a2/Abcb1a/Aqp8/Nceh1	mmu:13849/mmu:27222/mmu:12349/mmu:98660/mmu:18671/mmu:11833/mmu:320024	7	5	ENSMUSG00000038776/ENSMUSG00000007097/ENSMUSG00000040584/ENSMUSG00000030762/ENSMUSG00000027698	2	ENSMUSG00000007107/ENSMUSG00000027562
mmu00072	Synthesis and degradation of ketone bodies	3/196	11/6564	0.00362362303533593	0.132003410572952	ENSMUSG00000076436/ENSMUSG00000076438/ENSMUSG00000027875	Oxct2a/Oxct2b/Hmgcs2	mmu:64059/mmu:353371/mmu:15360	3	1	ENSMUSG00000027875	2	ENSMUSG00000076436/ENSMUSG00000076438
mmu00061	Fatty acid biosynthesis	3/196	14/6564	0.00748288173477043	0.195847355790506	ENSMUSG00000024207/ENSMUSG00000024209/ENSMUSG00000018796	Acsbg2/1700061G19Rik/Acsl1	mmu:328845/mmu:78625/mmu:14081	3	0		3	ENSMUSG00000024207/ENSMUSG00000024209/ENSMUSG00000018796
mmu04614	Renin-angiotensin system	4/196	27/6564	0.0078956958616673	0.195847355790506	ENSMUSG00000063713/ENSMUSG00000066516/ENSMUSG00000031980/ENSMUSG00000063089	Klk1b24/Klk1b21/Agt/Klk1b8	mmu:16617/mmu:16616/mmu:11606/mmu:16624	4	3	ENSMUSG00000063713/ENSMUSG00000066516/ENSMUSG00000031980	1	ENSMUSG00000063089
mmu00480	Glutathione metabolism	6/196	59/6564	0.00793876347544459	0.195847355790506	ENSMUSG00000074604/ENSMUSG00000009093/ENSMUSG00000030541/ENSMUSG00000089992/ENSMUSG00000021760/ENSMUSG00000006344	Mgst2/Gstt4/Idh2/G6pd2/Gpx8/Ggt5	mmu:211666/mmu:75886/mmu:269951/mmu:14380/mmu:69590/mmu:23887	6	3	ENSMUSG00000030541/ENSMUSG00000021760/ENSMUSG00000006344	3	ENSMUSG00000074604/ENSMUSG00000009093/ENSMUSG00000089992
mmu05418	Fluid shear stress and atherosclerosis	10/196	139/6564	0.00844831730861008	0.195847355790506	ENSMUSG00000027962/ENSMUSG00000076441/ENSMUSG00000035385/ENSMUSG00000000058/ENSMUSG00000074604/ENSMUSG00000009093/ENSMUSG00000007655/ENSMUSG00000015950/ENSMUSG00000074743/ENSMUSG00000032246	Vcam1/Ass1/Ccl2/Cav2/Mgst2/Gstt4/Cav1/Ncf1/Thbd/Calml4	mmu:22329/mmu:11898/mmu:20296/mmu:12390/mmu:211666/mmu:75886/mmu:12389/mmu:17969/mmu:21824/mmu:75600	10	7	ENSMUSG00000027962/ENSMUSG00000076441/ENSMUSG00000035385/ENSMUSG00000000058/ENSMUSG00000007655/ENSMUSG00000015950/ENSMUSG00000074743	3	ENSMUSG00000074604/ENSMUSG00000009093/ENSMUSG00000032246
mmu04979	Cholesterol metabolism	5/196	44/6564	0.00951846744195926	0.202267433141634	ENSMUSG00000002944/ENSMUSG00000002289/ENSMUSG00000002985/ENSMUSG00000017754/ENSMUSG00000027698	Cd36/Angptl4/Apoe/Pltp/Nceh1	mmu:12491/mmu:57875/mmu:11816/mmu:18830/mmu:320024	5	5	ENSMUSG00000002944/ENSMUSG00000002289/ENSMUSG00000002985/ENSMUSG00000017754/ENSMUSG00000027698	0
mmu04927	Cortisol synthesis and secretion	6/196	63/6564	0.0108547664298766	0.212920418432196	ENSMUSG00000027869/ENSMUSG00000003555/ENSMUSG00000032323/ENSMUSG00000027871/ENSMUSG00000027230/ENSMUSG00000027698	Hsd3b6/Cyp17a1/Cyp11a1/Hsd3b1/Creb3l1/Nceh1	mmu:15497/mmu:13074/mmu:13070/mmu:15492/mmu:26427/mmu:320024	6	6	ENSMUSG00000027869/ENSMUSG00000003555/ENSMUSG00000032323/ENSMUSG00000027871/ENSMUSG00000027230/ENSMUSG00000027698	0
mmu05202	Transcriptional misregulation in cancer	11/196	169/6564	0.012047331689592	0.219433541488998	ENSMUSG00000014030/ENSMUSG00000022346/ENSMUSG00000001986/ENSMUSG00000024621/ENSMUSG00000002111/ENSMUSG00000026435/ENSMUSG00000030717/ENSMUSG00000020053/ENSMUSG00000031613/ENSMUSG00000039153/ENSMUSG00000034957	Pax5/Myc/Gria3/Csf1r/Spi1/Slc45a3/Nupr1/Igf1/Hpgd/Runx2/Cebpa	mmu:18507/mmu:17869/mmu:53623/mmu:12978/mmu:20375/mmu:212980/mmu:56312/mmu:16000/mmu:15446/mmu:12393/mmu:12606	11	9	ENSMUSG00000022346/ENSMUSG00000001986/ENSMUSG00000024621/ENSMUSG00000002111/ENSMUSG00000026435/ENSMUSG00000030717/ENSMUSG00000020053/ENSMUSG00000031613/ENSMUSG00000034957	2	ENSMUSG00000014030/ENSMUSG00000039153
mmu04666	Fc gamma R-mediated phagocytosis	7/196	85/6564	0.0131597817377396	0.223716289541574	ENSMUSG00000050211/ENSMUSG00000026656/ENSMUSG00000042228/ENSMUSG00000061878/ENSMUSG00000015950/ENSMUSG00000021948/ENSMUSG00000033721	Pla2g4e/Fcgr2b/Lyn/Sphk1/Ncf1/Prkcd/Vav3	mmu:329502/mmu:14130/mmu:17096/mmu:20698/mmu:17969/mmu:18753/mmu:57257	7	5	ENSMUSG00000050211/ENSMUSG00000026656/ENSMUSG00000042228/ENSMUSG00000061878/ENSMUSG00000015950	2	ENSMUSG00000021948/ENSMUSG00000033721
mmu04925	Aldosterone synthesis and secretion	7/196	90/6564	0.0175986828725121	0.264870512844272	ENSMUSG00000027869/ENSMUSG00000032323/ENSMUSG00000007107/ENSMUSG00000027871/ENSMUSG00000007097/ENSMUSG00000027230/ENSMUSG00000032246	Hsd3b6/Cyp11a1/Atp1a4/Hsd3b1/Atp1a2/Creb3l1/Calml4	mmu:15497/mmu:13070/mmu:27222/mmu:15492/mmu:98660/mmu:26427/mmu:75600	7	5	ENSMUSG00000027869/ENSMUSG00000032323/ENSMUSG00000027871/ENSMUSG00000007097/ENSMUSG00000027230	2	ENSMUSG00000007107/ENSMUSG00000032246
mmu04920	Adipocytokine signaling pathway	6/196	70/6564	0.0176580341896181	0.264870512844272	ENSMUSG00000002944/ENSMUSG00000024207/ENSMUSG00000026778/ENSMUSG00000024209/ENSMUSG00000018796/ENSMUSG00000022878	Cd36/Acsbg2/Prkcq/1700061G19Rik/Acsl1/Adipoq	mmu:12491/mmu:328845/mmu:18761/mmu:78625/mmu:14081/mmu:11450	6	1	ENSMUSG00000002944	5	ENSMUSG00000024207/ENSMUSG00000026778/ENSMUSG00000024209/ENSMUSG00000018796/ENSMUSG00000022878
mmu04970	Salivary secretion	6/196	71/6564	0.0188242488172117	0.266676858243832	ENSMUSG00000009356/ENSMUSG00000007107/ENSMUSG00000007097/ENSMUSG00000069516/ENSMUSG00000006204/ENSMUSG00000032246	Lpo/Atp1a4/Atp1a2/Lyz2/5430419D17Rik/Calml4	mmu:76113/mmu:27222/mmu:98660/mmu:17105/mmu:71395/mmu:75600	6	3	ENSMUSG00000009356/ENSMUSG00000007097/ENSMUSG00000069516	3	ENSMUSG00000007107/ENSMUSG00000006204/ENSMUSG00000032246
mmu00980	Metabolism of xenobiotics by cytochrome P450	5/196	55/6564	0.0234591254489891	0.296572450540744	ENSMUSG00000038776/ENSMUSG00000025150/ENSMUSG00000074604/ENSMUSG00000009093/ENSMUSG00000019102	Ephx1/Cbr2/Mgst2/Gstt4/Aldh3a1	mmu:13849/mmu:12409/mmu:211666/mmu:75886/mmu:11670	5	3	ENSMUSG00000038776/ENSMUSG00000025150/ENSMUSG00000019102	2	ENSMUSG00000074604/ENSMUSG00000009093
mmu04964	Proximal tubule bicarbonate reclamation	3/196	21/6564	0.0234627402293845	0.296572450540744	ENSMUSG00000007107/ENSMUSG00000027562/ENSMUSG00000007097	Atp1a4/Car2/Atp1a2	mmu:27222/mmu:12349/mmu:98660	3	1	ENSMUSG00000007097	2	ENSMUSG00000007107/ENSMUSG00000027562
mmu01200	Carbon metabolism	8/196	118/6564	0.0244236135739436	0.296572450540744	ENSMUSG00000027870/ENSMUSG00000030541/ENSMUSG00000021913/ENSMUSG00000041798/ENSMUSG00000089992/ENSMUSG00000028980/ENSMUSG00000084234/ENSMUSG00000059343	Hao2/Idh2/Ogdhl/Gck/G6pd2/H6pd/4933405O20Rik/Aldoart1	mmu:56185/mmu:269951/mmu:239017/mmu:103988/mmu:14380/mmu:100198/mmu:243996/mmu:353204	8	4	ENSMUSG00000027870/ENSMUSG00000030541/ENSMUSG00000021913/ENSMUSG00000028980	4	ENSMUSG00000041798/ENSMUSG00000089992/ENSMUSG00000084234/ENSMUSG00000059343
mmu00650	Butanoate metabolism	3/196	23/6564	0.029915474010473	0.346747539666847	ENSMUSG00000076436/ENSMUSG00000076438/ENSMUSG00000027875	Oxct2a/Oxct2b/Hmgcs2	mmu:64059/mmu:353371/mmu:15360	3	1	ENSMUSG00000027875	2	ENSMUSG00000076436/ENSMUSG00000076438
mmu04062	Chemokine signaling pathway	10/196	171/6564	0.0316046716362536	0.350399620314985	ENSMUSG00000094695/ENSMUSG00000034855/ENSMUSG00000035385/ENSMUSG00000061353/ENSMUSG00000095234/ENSMUSG00000042228/ENSMUSG00000015950/ENSMUSG00000035373/ENSMUSG00000021948/ENSMUSG00000033721	Gm21953/Cxcl10/Ccl2/Cxcl12/Gm21586/Lyn/Ncf1/Ccl7/Prkcd/Vav3	mmu:621580/mmu:15945/mmu:20296/mmu:20315/mmu:100862247/mmu:17096/mmu:17969/mmu:20306/mmu:18753/mmu:57257	10	7	ENSMUSG00000034855/ENSMUSG00000035385/ENSMUSG00000061353/ENSMUSG00000095234/ENSMUSG00000042228/ENSMUSG00000015950/ENSMUSG00000035373	3	ENSMUSG00000094695/ENSMUSG00000021948/ENSMUSG00000033721
mmu04146	Peroxisome	6/196	81/6564	0.033470794354057	0.355627190011856	ENSMUSG00000027674/ENSMUSG00000027870/ENSMUSG00000030541/ENSMUSG00000063428/ENSMUSG00000018796/ENSMUSG00000020826	Pex5l/Hao2/Idh2/Ddo/Acsl1/Nos2	mmu:58869/mmu:56185/mmu:269951/mmu:70503/mmu:14081/mmu:18126	6	2	ENSMUSG00000027870/ENSMUSG00000030541	4	ENSMUSG00000027674/ENSMUSG00000063428/ENSMUSG00000018796/ENSMUSG00000020826
mmu04610	Complement and coagulation cascades	6/196	82/6564	0.0352511266042482	0.359561491363331	ENSMUSG00000016493/ENSMUSG00000039109/ENSMUSG00000038521/ENSMUSG00000074743/ENSMUSG00000027082/ENSMUSG00000026579	Cd46/F13a1/C1s1/Thbd/Tfpi/F5	mmu:17221/mmu:74145/mmu:50908/mmu:21824/mmu:21788/mmu:14067	6	4	ENSMUSG00000039109/ENSMUSG00000038521/ENSMUSG00000074743/ENSMUSG00000027082	2	ENSMUSG00000016493/ENSMUSG00000026579
mmu00592	alpha-Linolenic acid metabolism	3/196	25/6564	0.0372062415739127	0.364907369282605	ENSMUSG00000029134/ENSMUSG00000050211/ENSMUSG00000022683	Plb1/Pla2g4e/Pla2g10	mmu:665270/mmu:329502/mmu:26565	3	1	ENSMUSG00000050211	2	ENSMUSG00000029134/ENSMUSG00000022683
mmu04978	Mineral absorption	4/196	44/6564	0.0413253287047208	0.39029477110014	ENSMUSG00000007107/ENSMUSG00000031209/ENSMUSG00000007097/ENSMUSG00000062382	Atp1a4/Heph/Atp1a2/Ftl1-ps1	mmu:27222/mmu:15203/mmu:98660/mmu:100862446	4	3	ENSMUSG00000031209/ENSMUSG00000007097/ENSMUSG00000062382	1	ENSMUSG00000007107
mmu00983	Drug metabolism - other enzymes	5/196	68/6564	0.0517282109331768	0.47109620671286	ENSMUSG00000074604/ENSMUSG00000009093/ENSMUSG00000056973/ENSMUSG00000025534/ENSMUSG00000031877	Mgst2/Gstt4/Ces1d/Gusb/Ces2g	mmu:211666/mmu:75886/mmu:104158/mmu:110006/mmu:72361	5	2	ENSMUSG00000056973/ENSMUSG00000025534	3	ENSMUSG00000074604/ENSMUSG00000009093/ENSMUSG00000031877
mmu04917	Prolactin signaling pathway	5/196	69/6564	0.0544770960036414	0.479022740721674	ENSMUSG00000003555/ENSMUSG00000005268/ENSMUSG00000024107/ENSMUSG00000019768/ENSMUSG00000041798	Cyp17a1/Prlr/Lhcgr/Esr1/Gck	mmu:13074/mmu:19116/mmu:16867/mmu:13982/mmu:103988	5	4	ENSMUSG00000003555/ENSMUSG00000005268/ENSMUSG00000024107/ENSMUSG00000019768	1	ENSMUSG00000041798
mmu00140	Steroid hormone biosynthesis	4/196	49/6564	0.0575812645922453	0.479380040358637	ENSMUSG00000027869/ENSMUSG00000003555/ENSMUSG00000032323/ENSMUSG00000027871	Hsd3b6/Cyp17a1/Cyp11a1/Hsd3b1	mmu:15497/mmu:13074/mmu:13070/mmu:15492	4	4	ENSMUSG00000027869/ENSMUSG00000003555/ENSMUSG00000032323/ENSMUSG00000027871	0
mmu00591	Linoleic acid metabolism	3/196	31/6564	0.0639173115111193	0.479380040358637	ENSMUSG00000029134/ENSMUSG00000050211/ENSMUSG00000022683	Plb1/Pla2g4e/Pla2g10	mmu:665270/mmu:329502/mmu:26565	3	1	ENSMUSG00000050211	2	ENSMUSG00000029134/ENSMUSG00000022683
mmu00860	Porphyrin and chlorophyll metabolism	3/196	31/6564	0.0639173115111193	0.479380040358637	ENSMUSG00000031209/ENSMUSG00000003617/ENSMUSG00000025534	Heph/Cp/Gusb	mmu:15203/mmu:12870/mmu:110006	3	3	ENSMUSG00000031209/ENSMUSG00000003617/ENSMUSG00000025534	0
mmu05133	Pertussis	5/196	73/6564	0.0663052765406837	0.479380040358637	ENSMUSG00000041515/ENSMUSG00000038521/ENSMUSG00000032691/ENSMUSG00000032246/ENSMUSG00000020826	Irf8/C1s1/Nlrp3/Calml4/Nos2	mmu:15900/mmu:50908/mmu:216799/mmu:75600/mmu:18126	5	3	ENSMUSG00000041515/ENSMUSG00000038521/ENSMUSG00000032691	2	ENSMUSG00000032246/ENSMUSG00000020826
mmu01212	Fatty acid metabolism	4/196	52/6564	0.0687551723690048	0.479380040358637	ENSMUSG00000037071/ENSMUSG00000024207/ENSMUSG00000024209/ENSMUSG00000018796	Scd1/Acsbg2/1700061G19Rik/Acsl1	mmu:20249/mmu:328845/mmu:78625/mmu:14081	4	1	ENSMUSG00000037071	3	ENSMUSG00000024207/ENSMUSG00000024209/ENSMUSG00000018796
mmu00020	Citrate cycle (TCA cycle)	3/196	32/6564	0.0690385941654188	0.479380040358637	ENSMUSG00000030541/ENSMUSG00000021913/ENSMUSG00000084234	Idh2/Ogdhl/4933405O20Rik	mmu:269951/mmu:239017/mmu:243996	3	2	ENSMUSG00000030541/ENSMUSG00000021913	1	ENSMUSG00000084234
mmu00030	Pentose phosphate pathway	3/196	32/6564	0.0690385941654188	0.479380040358637	ENSMUSG00000089992/ENSMUSG00000028980/ENSMUSG00000059343	G6pd2/H6pd/Aldoart1	mmu:14380/mmu:100198/mmu:353204	3	1	ENSMUSG00000028980	2	ENSMUSG00000089992/ENSMUSG00000059343
mmu04014	Ras signaling pathway	11/196	223/6564	0.0695571038951747	0.479380040358637	ENSMUSG00000031380/ENSMUSG00000029231/ENSMUSG00000024621/ENSMUSG00000050211/ENSMUSG00000030209/ENSMUSG00000020053/ENSMUSG00000020122/ENSMUSG00000022683/ENSMUSG00000030849/ENSMUSG00000021708/ENSMUSG00000032246	Vegfd/Pdgfra/Csf1r/Pla2g4e/Grin2b/Igf1/Egfr/Pla2g10/Fgfr2/Rasgrf2/Calml4	mmu:14205/mmu:18595/mmu:12978/mmu:329502/mmu:14812/mmu:16000/mmu:13649/mmu:26565/mmu:14183/mmu:19418/mmu:75600	11	8	ENSMUSG00000031380/ENSMUSG00000029231/ENSMUSG00000024621/ENSMUSG00000050211/ENSMUSG00000020053/ENSMUSG00000020122/ENSMUSG00000030849/ENSMUSG00000021708	3	ENSMUSG00000030209/ENSMUSG00000022683/ENSMUSG00000032246
mmu04911	Insulin secretion	5/196	76/6564	0.0760452096576989	0.509413712519758	ENSMUSG00000007107/ENSMUSG00000007097/ENSMUSG00000027230/ENSMUSG00000041798/ENSMUSG00000014351	Atp1a4/Atp1a2/Creb3l1/Gck/Gip	mmu:27222/mmu:98660/mmu:26427/mmu:103988/mmu:14607	5	2	ENSMUSG00000007097/ENSMUSG00000027230	3	ENSMUSG00000007107/ENSMUSG00000041798/ENSMUSG00000014351
mmu04933	AGE-RAGE signaling pathway in diabetic complications	6/196	100/6564	0.0779103325030219	0.509413712519758	ENSMUSG00000027962/ENSMUSG00000031380/ENSMUSG00000035385/ENSMUSG00000074743/ENSMUSG00000026043/ENSMUSG00000021948	Vcam1/Vegfd/Ccl2/Thbd/Col3a1/Prkcd	mmu:22329/mmu:14205/mmu:20296/mmu:21824/mmu:12825/mmu:18753	6	5	ENSMUSG00000027962/ENSMUSG00000031380/ENSMUSG00000035385/ENSMUSG00000074743/ENSMUSG00000026043	1	ENSMUSG00000021948
mmu04934	Cushing syndrome	8/196	151/6564	0.0817922252643949	0.521425436060518	ENSMUSG00000027869/ENSMUSG00000003555/ENSMUSG00000032323/ENSMUSG00000027871/ENSMUSG00000027230/ENSMUSG00000000125/ENSMUSG00000020122/ENSMUSG00000027698	Hsd3b6/Cyp17a1/Cyp11a1/Hsd3b1/Creb3l1/Wnt3/Egfr/Nceh1	mmu:15497/mmu:13074/mmu:13070/mmu:15492/mmu:26427/mmu:22415/mmu:13649/mmu:320024	8	7	ENSMUSG00000027869/ENSMUSG00000003555/ENSMUSG00000032323/ENSMUSG00000027871/ENSMUSG00000027230/ENSMUSG00000020122/ENSMUSG00000027698	1	ENSMUSG00000000125
mmu04960	Aldosterone-regulated sodium reabsorption	3/196	36/6564	0.0912753323226488	0.536208318602935	ENSMUSG00000007107/ENSMUSG00000007097/ENSMUSG00000020053	Atp1a4/Atp1a2/Igf1	mmu:27222/mmu:98660/mmu:16000	3	2	ENSMUSG00000007097/ENSMUSG00000020053	1	ENSMUSG00000007107
mmu04975	Fat digestion and absorption	3/196	36/6564	0.0912753323226488	0.536208318602935	ENSMUSG00000002944/ENSMUSG00000026922/ENSMUSG00000022683	Cd36/Agpat2/Pla2g10	mmu:12491/mmu:67512/mmu:26565	3	1	ENSMUSG00000002944	2	ENSMUSG00000026922/ENSMUSG00000022683
mmu04730	Long-term depression	4/196	59/6564	0.0987828985557788	0.536208318602935	ENSMUSG00000001986/ENSMUSG00000050211/ENSMUSG00000042228/ENSMUSG00000020053	Gria3/Pla2g4e/Lyn/Igf1	mmu:53623/mmu:329502/mmu:17096/mmu:16000	4	4	ENSMUSG00000001986/ENSMUSG00000050211/ENSMUSG00000042228/ENSMUSG00000020053	0
mmu01210	2-Oxocarboxylic acid metabolism	2/196	18/6564	0.0993015440252843	0.536208318602935	ENSMUSG00000030541/ENSMUSG00000084234	Idh2/4933405O20Rik	mmu:269951/mmu:243996	2	1	ENSMUSG00000030541	1	ENSMUSG00000084234
mmu04974	Protein digestion and absorption	5/196	83/6564	0.101593565504974	0.536208318602935	ENSMUSG00000007107/ENSMUSG00000022180/ENSMUSG00000007097/ENSMUSG00000035165/ENSMUSG00000026043	Atp1a4/Slc7a8/Atp1a2/Kcne3/Col3a1	mmu:27222/mmu:50934/mmu:98660/mmu:57442/mmu:12825	5	3	ENSMUSG00000022180/ENSMUSG00000007097/ENSMUSG00000026043	2	ENSMUSG00000007107/ENSMUSG00000035165
mmu04670	Leukocyte transendothelial migration	6/196	108/6564	0.103413642313592	0.536208318602935	ENSMUSG00000027962/ENSMUSG00000055976/ENSMUSG00000061353/ENSMUSG00000043569/ENSMUSG00000015950/ENSMUSG00000033721	Vcam1/Cldn23/Cxcl12/Cldn34c4/Ncf1/Vav3	mmu:22329/mmu:71908/mmu:20315/mmu:73934/mmu:17969/mmu:57257	6	4	ENSMUSG00000027962/ENSMUSG00000055976/ENSMUSG00000061353/ENSMUSG00000015950	2	ENSMUSG00000043569/ENSMUSG00000033721
mmu05322	Systemic lupus erythematosus	6/196	109/6564	0.106876934319396	0.536208318602935	ENSMUSG00000062651/ENSMUSG00000100200/ENSMUSG00000078346/ENSMUSG00000045022/ENSMUSG00000038521/ENSMUSG00000030209	H2al2a/H2al1m/H2al1n/1700024P04Rik/C1s1/Grin2b	mmu:68231/mmu:76383/mmu:385328/mmu:69382/mmu:50908/mmu:14812	6	1	ENSMUSG00000038521	5	ENSMUSG00000062651/ENSMUSG00000100200/ENSMUSG00000078346/ENSMUSG00000045022/ENSMUSG00000030209
mmu00100	Steroid biosynthesis	2/196	19/6564	0.10888348783336	0.536208318602935	ENSMUSG00000034926/ENSMUSG00000031349	Dhcr24/Nsdhl	mmu:74754/mmu:18194	2	2	ENSMUSG00000034926/ENSMUSG00000031349	0
mmu00220	Arginine biosynthesis	2/196	19/6564	0.10888348783336	0.536208318602935	ENSMUSG00000076441/ENSMUSG00000020826	Ass1/Nos2	mmu:11898/mmu:18126	2	1	ENSMUSG00000076441	1	ENSMUSG00000020826
mmu00670	One carbon pool by folate	2/196	19/6564	0.10888348783336	0.536208318602935	ENSMUSG00000030088/ENSMUSG00000040675	Aldh1l1/Mthfd1l	mmu:107747/mmu:270685	2	2	ENSMUSG00000030088/ENSMUSG00000040675	0
mmu04664	Fc epsilon RI signaling pathway	4/196	62/6564	0.113242697371312	0.536208318602935	ENSMUSG00000050211/ENSMUSG00000042228/ENSMUSG00000060063/ENSMUSG00000033721	Pla2g4e/Lyn/Alox5ap/Vav3	mmu:329502/mmu:17096/mmu:11690/mmu:57257	4	3	ENSMUSG00000050211/ENSMUSG00000042228/ENSMUSG00000060063	1	ENSMUSG00000033721
mmu05031	Amphetamine addiction	4/196	62/6564	0.113242697371312	0.536208318602935	ENSMUSG00000001986/ENSMUSG00000030209/ENSMUSG00000027230/ENSMUSG00000032246	Gria3/Grin2b/Creb3l1/Calml4	mmu:53623/mmu:14812/mmu:26427/mmu:75600	4	2	ENSMUSG00000001986/ENSMUSG00000027230	2	ENSMUSG00000030209/ENSMUSG00000032246
mmu05034	Alcoholism	8/196	163/6564	0.113981316944424	0.536208318602935	ENSMUSG00000062651/ENSMUSG00000100200/ENSMUSG00000078346/ENSMUSG00000045022/ENSMUSG00000034245/ENSMUSG00000030209/ENSMUSG00000027230/ENSMUSG00000032246	H2al2a/H2al1m/H2al1n/1700024P04Rik/Hdac11/Grin2b/Creb3l1/Calml4	mmu:68231/mmu:76383/mmu:385328/mmu:69382/mmu:232232/mmu:14812/mmu:26427/mmu:75600	8	1	ENSMUSG00000027230	7	ENSMUSG00000062651/ENSMUSG00000100200/ENSMUSG00000078346/ENSMUSG00000045022/ENSMUSG00000034245/ENSMUSG00000030209/ENSMUSG00000032246
mmu05144	Malaria	3/196	40/6564	0.116068807959657	0.536208318602935	ENSMUSG00000027962/ENSMUSG00000035385/ENSMUSG00000002944	Vcam1/Ccl2/Cd36	mmu:22329/mmu:20296/mmu:12491	3	3	ENSMUSG00000027962/ENSMUSG00000035385/ENSMUSG00000002944	0
mmu04020	Calcium signaling pathway	8/196	165/6564	0.11993361751342	0.536208318602935	ENSMUSG00000024107/ENSMUSG00000029231/ENSMUSG00000020122/ENSMUSG00000061878/ENSMUSG00000027071/ENSMUSG00000009647/ENSMUSG00000032246/ENSMUSG00000020826	Lhcgr/Pdgfra/Egfr/Sphk1/P2rx3/Mcu/Calml4/Nos2	mmu:16867/mmu:18595/mmu:13649/mmu:20698/mmu:228139/mmu:215999/mmu:75600/mmu:18126	8	4	ENSMUSG00000024107/ENSMUSG00000029231/ENSMUSG00000020122/ENSMUSG00000061878	4	ENSMUSG00000027071/ENSMUSG00000009647/ENSMUSG00000032246/ENSMUSG00000020826
mmu04915	Estrogen signaling pathway	6/196	113/6564	0.121321024273608	0.536208318602935	ENSMUSG00000007033/ENSMUSG00000027230/ENSMUSG00000019768/ENSMUSG00000020122/ENSMUSG00000021948/ENSMUSG00000032246	Hspa1l/Creb3l1/Esr1/Egfr/Prkcd/Calml4	mmu:15482/mmu:26427/mmu:13982/mmu:13649/mmu:18753/mmu:75600	6	3	ENSMUSG00000027230/ENSMUSG00000019768/ENSMUSG00000020122	3	ENSMUSG00000007033/ENSMUSG00000021948/ENSMUSG00000032246
mmu04216	Ferroptosis	3/196	41/6564	0.122626011101046	0.536208318602935	ENSMUSG00000003617/ENSMUSG00000062382/ENSMUSG00000018796	Cp/Ftl1-ps1/Acsl1	mmu:12870/mmu:100862446/mmu:14081	3	2	ENSMUSG00000003617/ENSMUSG00000062382	1	ENSMUSG00000018796
mmu05204	Chemical carcinogenesis	4/196	64/6564	0.123373542998478	0.536208318602935	ENSMUSG00000038776/ENSMUSG00000074604/ENSMUSG00000009093/ENSMUSG00000019102	Ephx1/Mgst2/Gstt4/Aldh3a1	mmu:13849/mmu:211666/mmu:75886/mmu:11670	4	2	ENSMUSG00000038776/ENSMUSG00000019102	2	ENSMUSG00000074604/ENSMUSG00000009093
mmu00010	Glycolysis / Gluconeogenesis	4/196	65/6564	0.128579610432507	0.536208318602935	ENSMUSG00000061099/ENSMUSG00000019102/ENSMUSG00000041798/ENSMUSG00000059343	Gapdhs/Aldh3a1/Gck/Aldoart1	mmu:14447/mmu:11670/mmu:103988/mmu:353204	4	1	ENSMUSG00000019102	3	ENSMUSG00000061099/ENSMUSG00000041798/ENSMUSG00000059343
mmu00531	Glycosaminoglycan degradation	2/196	21/6564	0.128722725712086	0.536208318602935	ENSMUSG00000029678/ENSMUSG00000025534	Hyal5/Gusb	mmu:74468/mmu:110006	2	1	ENSMUSG00000025534	1	ENSMUSG00000029678
mmu04971	Gastric acid secretion	4/196	66/6564	0.133876339395567	0.536208318602935	ENSMUSG00000007107/ENSMUSG00000027562/ENSMUSG00000007097/ENSMUSG00000032246	Atp1a4/Car2/Atp1a2/Calml4	mmu:27222/mmu:12349/mmu:98660/mmu:75600	4	1	ENSMUSG00000007097	3	ENSMUSG00000007107/ENSMUSG00000027562/ENSMUSG00000032246
mmu05221	Acute myeloid leukemia	4/196	66/6564	0.133876339395567	0.536208318602935	ENSMUSG00000022346/ENSMUSG00000024621/ENSMUSG00000002111/ENSMUSG00000034957	Myc/Csf1r/Spi1/Cebpa	mmu:17869/mmu:12978/mmu:20375/mmu:12606	4	4	ENSMUSG00000022346/ENSMUSG00000024621/ENSMUSG00000002111/ENSMUSG00000034957	0
mmu00071	Fatty acid degradation	3/196	43/6564	0.136131649039509	0.536208318602935	ENSMUSG00000024207/ENSMUSG00000024209/ENSMUSG00000018796	Acsbg2/1700061G19Rik/Acsl1	mmu:328845/mmu:78625/mmu:14081	3	0		3	ENSMUSG00000024207/ENSMUSG00000024209/ENSMUSG00000018796
mmu04270	Vascular smooth muscle contraction	6/196	117/6564	0.136680551800748	0.536208318602935	ENSMUSG00000059430/ENSMUSG00000050211/ENSMUSG00000022683/ENSMUSG00000026778/ENSMUSG00000021948/ENSMUSG00000032246	Actg2/Pla2g4e/Pla2g10/Prkcq/Prkcd/Calml4	mmu:11468/mmu:329502/mmu:26565/mmu:18761/mmu:18753/mmu:75600	6	1	ENSMUSG00000050211	5	ENSMUSG00000059430/ENSMUSG00000022683/ENSMUSG00000026778/ENSMUSG00000021948/ENSMUSG00000032246
mmu04380	Osteoclast differentiation	6/196	117/6564	0.136680551800748	0.536208318602935	ENSMUSG00000023992/ENSMUSG00000024621/ENSMUSG00000026656/ENSMUSG00000002111/ENSMUSG00000112148/ENSMUSG00000015950	Trem2/Csf1r/Fcgr2b/Spi1/Lilrb4a/Ncf1	mmu:83433/mmu:12978/mmu:14130/mmu:20375/mmu:14728/mmu:17969	6	6	ENSMUSG00000023992/ENSMUSG00000024621/ENSMUSG00000026656/ENSMUSG00000002111/ENSMUSG00000112148/ENSMUSG00000015950	0
mmu04918	Thyroid hormone synthesis	4/196	67/6564	0.139261335529932	0.538055160002008	ENSMUSG00000007107/ENSMUSG00000007097/ENSMUSG00000027230/ENSMUSG00000021760	Atp1a4/Atp1a2/Creb3l1/Gpx8	mmu:27222/mmu:98660/mmu:26427/mmu:69590	4	3	ENSMUSG00000007097/ENSMUSG00000027230/ENSMUSG00000021760	1	ENSMUSG00000007107
mmu05214	Glioma	4/196	69/6564	0.150286313344219	0.554258048704921	ENSMUSG00000029231/ENSMUSG00000020053/ENSMUSG00000020122/ENSMUSG00000032246	Pdgfra/Igf1/Egfr/Calml4	mmu:18595/mmu:16000/mmu:13649/mmu:75600	4	3	ENSMUSG00000029231/ENSMUSG00000020053/ENSMUSG00000020122	1	ENSMUSG00000032246
mmu04024	cAMP signaling pathway	8/196	175/6564	0.152094535748983	0.554258048704921	ENSMUSG00000007107/ENSMUSG00000001986/ENSMUSG00000007097/ENSMUSG00000030209/ENSMUSG00000027230/ENSMUSG00000036570/ENSMUSG00000033721/ENSMUSG00000032246	Atp1a4/Gria3/Atp1a2/Grin2b/Creb3l1/Fxyd1/Vav3/Calml4	mmu:27222/mmu:53623/mmu:98660/mmu:14812/mmu:26427/mmu:56188/mmu:57257/mmu:75600	8	4	ENSMUSG00000001986/ENSMUSG00000007097/ENSMUSG00000027230/ENSMUSG00000036570	4	ENSMUSG00000007107/ENSMUSG00000030209/ENSMUSG00000033721/ENSMUSG00000032246
mmu00564	Glycerophospholipid metabolism	5/196	95/6564	0.153877860081036	0.554258048704921	ENSMUSG00000026827/ENSMUSG00000026922/ENSMUSG00000029134/ENSMUSG00000050211/ENSMUSG00000022683	Gpd2/Agpat2/Plb1/Pla2g4e/Pla2g10	mmu:14571/mmu:67512/mmu:665270/mmu:329502/mmu:26565	5	1	ENSMUSG00000050211	4	ENSMUSG00000026827/ENSMUSG00000026922/ENSMUSG00000029134/ENSMUSG00000022683
mmu05215	Prostate cancer	5/196	95/6564	0.153877860081036	0.554258048704921	ENSMUSG00000029231/ENSMUSG00000027230/ENSMUSG00000020053/ENSMUSG00000020122/ENSMUSG00000030849	Pdgfra/Creb3l1/Igf1/Egfr/Fgfr2	mmu:18595/mmu:26427/mmu:16000/mmu:13649/mmu:14183	5	5	ENSMUSG00000029231/ENSMUSG00000027230/ENSMUSG00000020053/ENSMUSG00000020122/ENSMUSG00000030849	0
mmu04930	Type II diabetes mellitus	3/196	46/6564	0.157282730286793	0.554258048704921	ENSMUSG00000041798/ENSMUSG00000021948/ENSMUSG00000022878	Gck/Prkcd/Adipoq	mmu:103988/mmu:18753/mmu:11450	3	0		3	ENSMUSG00000041798/ENSMUSG00000021948/ENSMUSG00000022878
mmu05150	Staphylococcus aureus infection	3/196	46/6564	0.157282730286793	0.554258048704921	ENSMUSG00000038521/ENSMUSG00000026656/ENSMUSG00000061928	C1s1/Fcgr2b/Dsg1b	mmu:50908/mmu:14130/mmu:225256	3	2	ENSMUSG00000038521/ENSMUSG00000026656	1	ENSMUSG00000061928
mmu04750	Inflammatory mediator regulation of TRP channels	5/196	96/6564	0.158669951197879	0.554258048704921	ENSMUSG00000050211/ENSMUSG00000020053/ENSMUSG00000026778/ENSMUSG00000021948/ENSMUSG00000032246	Pla2g4e/Igf1/Prkcq/Prkcd/Calml4	mmu:329502/mmu:16000/mmu:18761/mmu:18753/mmu:75600	5	2	ENSMUSG00000050211/ENSMUSG00000020053	3	ENSMUSG00000026778/ENSMUSG00000021948/ENSMUSG00000032246
mmu04152	AMPK signaling pathway	6/196	123/6564	0.161333404915609	0.555946192614597	ENSMUSG00000024500/ENSMUSG00000002944/ENSMUSG00000027230/ENSMUSG00000020053/ENSMUSG00000037071/ENSMUSG00000022878	Ppp2r2b/Cd36/Creb3l1/Igf1/Scd1/Adipoq	mmu:72930/mmu:12491/mmu:26427/mmu:16000/mmu:20249/mmu:11450	6	4	ENSMUSG00000002944/ENSMUSG00000027230/ENSMUSG00000020053/ENSMUSG00000037071	2	ENSMUSG00000024500/ENSMUSG00000022878
mmu00565	Ether lipid metabolism	3/196	47/6564	0.164548337359763	0.559464347023195	ENSMUSG00000029134/ENSMUSG00000050211/ENSMUSG00000022683	Plb1/Pla2g4e/Pla2g10	mmu:665270/mmu:329502/mmu:26565	3	1	ENSMUSG00000050211	2	ENSMUSG00000029134/ENSMUSG00000022683
mmu04926	Relaxin signaling pathway	6/196	125/6564	0.169954465739342	0.570241957414897	ENSMUSG00000079019/ENSMUSG00000031380/ENSMUSG00000027230/ENSMUSG00000020122/ENSMUSG00000026043/ENSMUSG00000020826	Insl3/Vegfd/Creb3l1/Egfr/Col3a1/Nos2	mmu:16336/mmu:14205/mmu:26427/mmu:13649/mmu:12825/mmu:18126	6	5	ENSMUSG00000079019/ENSMUSG00000031380/ENSMUSG00000027230/ENSMUSG00000020122/ENSMUSG00000026043	1	ENSMUSG00000020826
mmu00512	Mucin type O-glycan biosynthesis	2/196	26/6564	0.181297144020312	0.600399632794539	ENSMUSG00000096914/ENSMUSG00000028938	Galntl6/Galntl5	mmu:270049/mmu:67909	2	0		2	ENSMUSG00000096914/ENSMUSG00000028938
mmu01230	Biosynthesis of amino acids	4/196	76/6564	0.191282820433221	0.62534768218553	ENSMUSG00000076441/ENSMUSG00000030541/ENSMUSG00000084234/ENSMUSG00000059343	Ass1/Idh2/4933405O20Rik/Aldoart1	mmu:11898/mmu:269951/mmu:243996/mmu:353204	4	2	ENSMUSG00000076441/ENSMUSG00000030541	2	ENSMUSG00000084234/ENSMUSG00000059343
mmu04640	Hematopoietic cell lineage	4/196	78/6564	0.203597575400373	0.644819660559524	ENSMUSG00000002944/ENSMUSG00000047139/ENSMUSG00000024621/ENSMUSG00000004609	Cd36/Cd24a/Csf1r/Cd33	mmu:12491/mmu:12484/mmu:12978/mmu:12489	4	4	ENSMUSG00000002944/ENSMUSG00000047139/ENSMUSG00000024621/ENSMUSG00000004609	0
mmu04657	IL-17 signaling pathway	4/196	78/6564	0.203597575400373	0.644819660559524	ENSMUSG00000034855/ENSMUSG00000035385/ENSMUSG00000026822/ENSMUSG00000035373	Cxcl10/Ccl2/Lcn2/Ccl7	mmu:15945/mmu:20296/mmu:16819/mmu:20306	4	4	ENSMUSG00000034855/ENSMUSG00000035385/ENSMUSG00000026822/ENSMUSG00000035373	0
mmu04550	Signaling pathways regulating pluripotency of stem cells	6/196	133/6564	0.206254149611471	0.644819660559524	ENSMUSG00000022346/ENSMUSG00000000125/ENSMUSG00000020053/ENSMUSG00000030849/ENSMUSG00000018604/ENSMUSG00000021255	Myc/Wnt3/Igf1/Fgfr2/Tbx3/Esrrb	mmu:17869/mmu:22415/mmu:16000/mmu:14183/mmu:21386/mmu:26380	6	4	ENSMUSG00000022346/ENSMUSG00000020053/ENSMUSG00000030849/ENSMUSG00000018604	2	ENSMUSG00000000125/ENSMUSG00000021255
mmu04060	Cytokine-cytokine receptor interaction	9/196	219/6564	0.207353773199533	0.644819660559524	ENSMUSG00000094695/ENSMUSG00000005268/ENSMUSG00000034855/ENSMUSG00000035385/ENSMUSG00000061353/ENSMUSG00000095234/ENSMUSG00000024621/ENSMUSG00000035373/ENSMUSG00000029335	Gm21953/Prlr/Cxcl10/Ccl2/Cxcl12/Gm21586/Csf1r/Ccl7/Bmp3	mmu:621580/mmu:19116/mmu:15945/mmu:20296/mmu:20315/mmu:100862247/mmu:12978/mmu:20306/mmu:110075	9	7	ENSMUSG00000005268/ENSMUSG00000034855/ENSMUSG00000035385/ENSMUSG00000061353/ENSMUSG00000095234/ENSMUSG00000024621/ENSMUSG00000035373	2	ENSMUSG00000094695/ENSMUSG00000029335
mmu01521	EGFR tyrosine kinase inhibitor resistance	4/196	80/6564	0.216140358812436	0.661318692862908	ENSMUSG00000029231/ENSMUSG00000020053/ENSMUSG00000020122/ENSMUSG00000030849	Pdgfra/Igf1/Egfr/Fgfr2	mmu:18595/mmu:16000/mmu:13649/mmu:14183	4	4	ENSMUSG00000029231/ENSMUSG00000020053/ENSMUSG00000020122/ENSMUSG00000030849	0
mmu00280	Valine, leucine and isoleucine degradation	3/196	54/6564	0.217846157648958	0.661318692862908	ENSMUSG00000076436/ENSMUSG00000076438/ENSMUSG00000027875	Oxct2a/Oxct2b/Hmgcs2	mmu:64059/mmu:353371/mmu:15360	3	1	ENSMUSG00000027875	2	ENSMUSG00000076436/ENSMUSG00000076438
mmu00982	Drug metabolism - cytochrome P450	3/196	55/6564	0.225743251938779	0.677229755816338	ENSMUSG00000074604/ENSMUSG00000009093/ENSMUSG00000019102	Mgst2/Gstt4/Aldh3a1	mmu:211666/mmu:75886/mmu:11670	3	1	ENSMUSG00000019102	2	ENSMUSG00000074604/ENSMUSG00000009093
mmu00410	beta-Alanine metabolism	2/196	31/6564	0.236377824812862	0.695936726338183	ENSMUSG00000019102/ENSMUSG00000056880	Aldh3a1/Gadl1	mmu:11670/mmu:73748	2	1	ENSMUSG00000019102	1	ENSMUSG00000056880
mmu04015	Rap1 signaling pathway	8/196	198/6564	0.239398736539118	0.695936726338183	ENSMUSG00000031380/ENSMUSG00000029231/ENSMUSG00000024621/ENSMUSG00000030209/ENSMUSG00000020053/ENSMUSG00000020122/ENSMUSG00000030849/ENSMUSG00000032246	Vegfd/Pdgfra/Csf1r/Grin2b/Igf1/Egfr/Fgfr2/Calml4	mmu:14205/mmu:18595/mmu:12978/mmu:14812/mmu:16000/mmu:13649/mmu:14183/mmu:75600	8	6	ENSMUSG00000031380/ENSMUSG00000029231/ENSMUSG00000024621/ENSMUSG00000020053/ENSMUSG00000020122/ENSMUSG00000030849	2	ENSMUSG00000030209/ENSMUSG00000032246
mmu05206	MicroRNAs in cancer	6/196	141/6564	0.245058301558796	0.695936726338183	ENSMUSG00000022346/ENSMUSG00000029231/ENSMUSG00000000125/ENSMUSG00000040584/ENSMUSG00000026435/ENSMUSG00000020122	Myc/Pdgfra/Wnt3/Abcb1a/Slc45a3/Egfr	mmu:17869/mmu:18595/mmu:22415/mmu:18671/mmu:212980/mmu:13649	6	5	ENSMUSG00000022346/ENSMUSG00000029231/ENSMUSG00000040584/ENSMUSG00000026435/ENSMUSG00000020122	1	ENSMUSG00000000125
mmu05033	Nicotine addiction	2/196	32/6564	0.247533773522692	0.695936726338183	ENSMUSG00000001986/ENSMUSG00000030209	Gria3/Grin2b	mmu:53623/mmu:14812	2	1	ENSMUSG00000001986	1	ENSMUSG00000030209
mmu05205	Proteoglycans in cancer	8/196	200/6564	0.247716359115114	0.695936726338183	ENSMUSG00000022346/ENSMUSG00000000058/ENSMUSG00000000125/ENSMUSG00000019929/ENSMUSG00000020053/ENSMUSG00000019768/ENSMUSG00000020122/ENSMUSG00000007655	Myc/Cav2/Wnt3/Dcn/Igf1/Esr1/Egfr/Cav1	mmu:17869/mmu:12390/mmu:22415/mmu:13179/mmu:16000/mmu:13982/mmu:13649/mmu:12389	8	7	ENSMUSG00000022346/ENSMUSG00000000058/ENSMUSG00000019929/ENSMUSG00000020053/ENSMUSG00000019768/ENSMUSG00000020122/ENSMUSG00000007655	1	ENSMUSG00000000125
mmu04912	GnRH signaling pathway	4/196	85/6564	0.248353890575587	0.695936726338183	ENSMUSG00000050211/ENSMUSG00000020122/ENSMUSG00000021948/ENSMUSG00000032246	Pla2g4e/Egfr/Prkcd/Calml4	mmu:329502/mmu:13649/mmu:18753/mmu:75600	4	2	ENSMUSG00000050211/ENSMUSG00000020122	2	ENSMUSG00000021948/ENSMUSG00000032246
mmu05224	Breast cancer	6/196	143/6564	0.255084753702759	0.705700440189324	ENSMUSG00000022346/ENSMUSG00000067199/ENSMUSG00000000125/ENSMUSG00000020053/ENSMUSG00000019768/ENSMUSG00000020122	Myc/Frat1/Wnt3/Igf1/Esr1/Egfr	mmu:17869/mmu:14296/mmu:22415/mmu:16000/mmu:13982/mmu:13649	6	4	ENSMUSG00000022346/ENSMUSG00000020053/ENSMUSG00000019768/ENSMUSG00000020122	2	ENSMUSG00000067199/ENSMUSG00000000125
mmu00250	Alanine, aspartate and glutamate metabolism	2/196	33/6564	0.258707572455651	0.705700440189324	ENSMUSG00000076441/ENSMUSG00000063428	Ass1/Ddo	mmu:11898/mmu:70503	2	1	ENSMUSG00000076441	1	ENSMUSG00000063428
mmu04217	Necroptosis	6/196	144/6564	0.260140554422731	0.705700440189324	ENSMUSG00000062651/ENSMUSG00000100200/ENSMUSG00000078346/ENSMUSG00000050211/ENSMUSG00000062382/ENSMUSG00000032691	H2al2a/H2al1m/H2al1n/Pla2g4e/Ftl1-ps1/Nlrp3	mmu:68231/mmu:76383/mmu:385328/mmu:329502/mmu:100862446/mmu:216799	6	3	ENSMUSG00000050211/ENSMUSG00000062382/ENSMUSG00000032691	3	ENSMUSG00000062651/ENSMUSG00000100200/ENSMUSG00000078346
mmu05226	Gastric cancer	6/196	146/6564	0.270331570716781	0.722492816070989	ENSMUSG00000022346/ENSMUSG00000067199/ENSMUSG00000000125/ENSMUSG00000040584/ENSMUSG00000020122/ENSMUSG00000030849	Myc/Frat1/Wnt3/Abcb1a/Egfr/Fgfr2	mmu:17869/mmu:14296/mmu:22415/mmu:18671/mmu:13649/mmu:14183	6	4	ENSMUSG00000022346/ENSMUSG00000040584/ENSMUSG00000020122/ENSMUSG00000030849	2	ENSMUSG00000067199/ENSMUSG00000000125
mmu04972	Pancreatic secretion	4/196	89/6564	0.274830600623082	0.722492816070989	ENSMUSG00000007107/ENSMUSG00000027562/ENSMUSG00000007097/ENSMUSG00000022683	Atp1a4/Car2/Atp1a2/Pla2g10	mmu:27222/mmu:12349/mmu:98660/mmu:26565	4	1	ENSMUSG00000007097	3	ENSMUSG00000007107/ENSMUSG00000027562/ENSMUSG00000022683
mmu05146	Amoebiasis	4/196	89/6564	0.274830600623082	0.722492816070989	ENSMUSG00000044734/ENSMUSG00000042842/ENSMUSG00000026043/ENSMUSG00000020826	Serpinb1a/Serpinb6b/Col3a1/Nos2	mmu:66222/mmu:20708/mmu:12825/mmu:18126	4	3	ENSMUSG00000044734/ENSMUSG00000042842/ENSMUSG00000026043	1	ENSMUSG00000020826
mmu04064	NF-kappa B signaling pathway	4/196	91/6564	0.2882471251776	0.750030784900898	ENSMUSG00000027962/ENSMUSG00000061353/ENSMUSG00000042228/ENSMUSG00000026778	Vcam1/Cxcl12/Lyn/Prkcq	mmu:22329/mmu:20315/mmu:17096/mmu:18761	4	3	ENSMUSG00000027962/ENSMUSG00000061353/ENSMUSG00000042228	1	ENSMUSG00000026778
mmu04973	Carbohydrate digestion and absorption	2/196	36/6564	0.2922296697933	0.752712785831227	ENSMUSG00000007107/ENSMUSG00000007097	Atp1a4/Atp1a2	mmu:27222/mmu:98660	2	1	ENSMUSG00000007097	1	ENSMUSG00000007107
mmu05216	Thyroid cancer	2/196	37/6564	0.30337151830117	0.772272563980731	ENSMUSG00000022346/ENSMUSG00000030110	Myc/Ret	mmu:17869/mmu:19713	2	2	ENSMUSG00000022346/ENSMUSG00000030110	0
mmu04728	Dopaminergic synapse	5/196	123/6564	0.305880505733544	0.772272563980731	ENSMUSG00000024500/ENSMUSG00000001986/ENSMUSG00000030209/ENSMUSG00000027230/ENSMUSG00000032246	Ppp2r2b/Gria3/Grin2b/Creb3l1/Calml4	mmu:72930/mmu:53623/mmu:14812/mmu:26427/mmu:75600	5	2	ENSMUSG00000001986/ENSMUSG00000027230	3	ENSMUSG00000024500/ENSMUSG00000030209/ENSMUSG00000032246
mmu00260	Glycine, serine and threonine metabolism	2/196	38/6564	0.314482497840063	0.786206244600158	ENSMUSG00000074768/ENSMUSG00000009614	Bhmt/Sardh	mmu:12116/mmu:192166	2	2	ENSMUSG00000074768/ENSMUSG00000009614	0
mmu05219	Bladder cancer	2/196	39/6564	0.325554548318938	0.805984561372128	ENSMUSG00000022346/ENSMUSG00000020122	Myc/Egfr	mmu:17869/mmu:13649	2	2	ENSMUSG00000022346/ENSMUSG00000020122	0
mmu05218	Melanoma	3/196	69/6564	0.339919064764429	0.825947113584523	ENSMUSG00000029231/ENSMUSG00000020053/ENSMUSG00000020122	Pdgfra/Igf1/Egfr	mmu:18595/mmu:16000/mmu:13649	3	3	ENSMUSG00000029231/ENSMUSG00000020053/ENSMUSG00000020122	0
mmu00533	Glycosaminoglycan biosynthesis - keratan sulfate	1/196	14/6564	0.346121316346143	0.825947113584523	ENSMUSG00000033350	Chst2	mmu:54371	1	1	ENSMUSG00000033350	0
mmu04962	Vasopressin-regulated water reabsorption	2/196	41/6564	0.347552118857414	0.825947113584523	ENSMUSG00000023013/ENSMUSG00000027230	Aqp2/Creb3l1	mmu:11827/mmu:26427	2	2	ENSMUSG00000023013/ENSMUSG00000027230	0
mmu04662	B cell receptor signaling pathway	3/196	70/6564	0.348157771458098	0.825947113584523	ENSMUSG00000026656/ENSMUSG00000042228/ENSMUSG00000033721	Fcgr2b/Lyn/Vav3	mmu:14130/mmu:17096/mmu:57257	3	2	ENSMUSG00000026656/ENSMUSG00000042228	1	ENSMUSG00000033721
mmu04010	MAPK signaling pathway	10/196	286/6564	0.34981289516521	0.825947113584523	ENSMUSG00000007033/ENSMUSG00000031380/ENSMUSG00000022346/ENSMUSG00000029231/ENSMUSG00000024621/ENSMUSG00000050211/ENSMUSG00000020053/ENSMUSG00000020122/ENSMUSG00000030849/ENSMUSG00000021708	Hspa1l/Vegfd/Myc/Pdgfra/Csf1r/Pla2g4e/Igf1/Egfr/Fgfr2/Rasgrf2	mmu:15482/mmu:14205/mmu:17869/mmu:18595/mmu:12978/mmu:329502/mmu:16000/mmu:13649/mmu:14183/mmu:19418	10	9	ENSMUSG00000031380/ENSMUSG00000022346/ENSMUSG00000029231/ENSMUSG00000024621/ENSMUSG00000050211/ENSMUSG00000020053/ENSMUSG00000020122/ENSMUSG00000030849/ENSMUSG00000021708	1	ENSMUSG00000007033
mmu04066	HIF-1 signaling pathway	4/196	101/6564	0.35632584949988	0.833063209863187	ENSMUSG00000020053/ENSMUSG00000020122/ENSMUSG00000001131/ENSMUSG00000020826	Igf1/Egfr/Timp1/Nos2	mmu:16000/mmu:13649/mmu:21857/mmu:18126	4	3	ENSMUSG00000020053/ENSMUSG00000020122/ENSMUSG00000001131	1	ENSMUSG00000020826
mmu04371	Apelin signaling pathway	5/196	132/6564	0.359360600333139	0.833063209863187	ENSMUSG00000030546/ENSMUSG00000037010/ENSMUSG00000061878/ENSMUSG00000032246/ENSMUSG00000020826	Plin1/Apln/Sphk1/Calml4/Nos2	mmu:103968/mmu:30878/mmu:20698/mmu:75600/mmu:18126	5	3	ENSMUSG00000030546/ENSMUSG00000037010/ENSMUSG00000061878	2	ENSMUSG00000032246/ENSMUSG00000020826
mmu00910	Nitrogen metabolism	1/196	15/6564	0.365687762452427	0.840093508336656	ENSMUSG00000027562	Car2	mmu:12349	1	0		1	ENSMUSG00000027562
mmu04668	TNF signaling pathway	4/196	103/6564	0.370011951962934	0.842437926344179	ENSMUSG00000027962/ENSMUSG00000034855/ENSMUSG00000035385/ENSMUSG00000027230	Vcam1/Cxcl10/Ccl2/Creb3l1	mmu:22329/mmu:15945/mmu:20296/mmu:26427	4	4	ENSMUSG00000027962/ENSMUSG00000034855/ENSMUSG00000035385/ENSMUSG00000027230	0
mmu04510	Focal adhesion	7/196	197/6564	0.374132008554478	0.844280196295503	ENSMUSG00000031380/ENSMUSG00000029231/ENSMUSG00000000058/ENSMUSG00000020053/ENSMUSG00000020122/ENSMUSG00000007655/ENSMUSG00000033721	Vegfd/Pdgfra/Cav2/Igf1/Egfr/Cav1/Vav3	mmu:14205/mmu:18595/mmu:12390/mmu:16000/mmu:13649/mmu:12389/mmu:57257	7	6	ENSMUSG00000031380/ENSMUSG00000029231/ENSMUSG00000000058/ENSMUSG00000020053/ENSMUSG00000020122/ENSMUSG00000007655	1	ENSMUSG00000033721
mmu04261	Adrenergic signaling in cardiomyocytes	5/196	136/6564	0.383291739149762	0.856566486340597	ENSMUSG00000007107/ENSMUSG00000024500/ENSMUSG00000007097/ENSMUSG00000027230/ENSMUSG00000032246	Atp1a4/Ppp2r2b/Atp1a2/Creb3l1/Calml4	mmu:27222/mmu:72930/mmu:98660/mmu:26427/mmu:75600	5	2	ENSMUSG00000007097/ENSMUSG00000027230	3	ENSMUSG00000007107/ENSMUSG00000024500/ENSMUSG00000032246
mmu05030	Cocaine addiction	2/196	45/6564	0.390778694391608	0.856566486340597	ENSMUSG00000030209/ENSMUSG00000027230	Grin2b/Creb3l1	mmu:14812/mmu:26427	2	1	ENSMUSG00000027230	1	ENSMUSG00000030209
mmu04072	Phospholipase D signaling pathway	5/196	138/6564	0.395251696789695	0.856566486340597	ENSMUSG00000026922/ENSMUSG00000029231/ENSMUSG00000050211/ENSMUSG00000020122/ENSMUSG00000061878	Agpat2/Pdgfra/Pla2g4e/Egfr/Sphk1	mmu:67512/mmu:18595/mmu:329502/mmu:13649/mmu:20698	5	4	ENSMUSG00000029231/ENSMUSG00000050211/ENSMUSG00000020122/ENSMUSG00000061878	1	ENSMUSG00000026922
mmu04931	Insulin resistance	4/196	107/6564	0.397318515154608	0.856566486340597	ENSMUSG00000002944/ENSMUSG00000027230/ENSMUSG00000026778/ENSMUSG00000021948	Cd36/Creb3l1/Prkcq/Prkcd	mmu:12491/mmu:26427/mmu:18761/mmu:18753	4	2	ENSMUSG00000002944/ENSMUSG00000027230	2	ENSMUSG00000026778/ENSMUSG00000021948
mmu04151	PI3K-Akt signaling pathway	11/196	331/6564	0.40165637493647	0.856566486340597	ENSMUSG00000005268/ENSMUSG00000031380/ENSMUSG00000024500/ENSMUSG00000022346/ENSMUSG00000029231/ENSMUSG00000024621/ENSMUSG00000027230/ENSMUSG00000020053/ENSMUSG00000020122/ENSMUSG00000030849/ENSMUSG00000044340	Prlr/Vegfd/Ppp2r2b/Myc/Pdgfra/Csf1r/Creb3l1/Igf1/Egfr/Fgfr2/Phlpp1	mmu:19116/mmu:14205/mmu:72930/mmu:17869/mmu:18595/mmu:12978/mmu:26427/mmu:16000/mmu:13649/mmu:14183/mmu:98432	11	9	ENSMUSG00000005268/ENSMUSG00000031380/ENSMUSG00000022346/ENSMUSG00000029231/ENSMUSG00000024621/ENSMUSG00000027230/ENSMUSG00000020053/ENSMUSG00000020122/ENSMUSG00000030849	2	ENSMUSG00000024500/ENSMUSG00000044340
mmu05225	Hepatocellular carcinoma	6/196	171/6564	0.403079049411031	0.856566486340597	ENSMUSG00000022346/ENSMUSG00000074604/ENSMUSG00000067199/ENSMUSG00000000125/ENSMUSG00000009093/ENSMUSG00000020122	Myc/Mgst2/Frat1/Wnt3/Gstt4/Egfr	mmu:17869/mmu:211666/mmu:14296/mmu:22415/mmu:75886/mmu:13649	6	2	ENSMUSG00000022346/ENSMUSG00000020122	4	ENSMUSG00000074604/ENSMUSG00000067199/ENSMUSG00000000125/ENSMUSG00000009093
mmu00360	Phenylalanine metabolism	1/196	17/6564	0.403090111219105	0.856566486340597	ENSMUSG00000019102	Aldh3a1	mmu:11670	1	1	ENSMUSG00000019102	0
mmu00270	Cysteine and methionine metabolism	2/196	47/6564	0.411918538858605	0.860977273843806	ENSMUSG00000074768/ENSMUSG00000020629	Bhmt/Adi1	mmu:12116/mmu:104923	2	2	ENSMUSG00000074768/ENSMUSG00000020629	0
mmu04742	Taste transduction	2/196	47/6564	0.411918538858605	0.860977273843806	ENSMUSG00000048827/ENSMUSG00000027071	Pkd1l3/P2rx3	mmu:244646/mmu:228139	2	0		2	ENSMUSG00000048827/ENSMUSG00000027071
mmu00770	Pantothenate and CoA biosynthesis	1/196	18/6564	0.420960026936388	0.872722007063244	ENSMUSG00000056880	Gadl1	mmu:73748	1	0		1	ENSMUSG00000056880
mmu00830	Retinol metabolism	2/196	49/6564	0.432693392243609	0.880046387186918	ENSMUSG00000062432/ENSMUSG00000024747	Cyp26c1/Aldh1a7	mmu:546726/mmu:26358	2	1	ENSMUSG00000024747	1	ENSMUSG00000062432
mmu04919	Thyroid hormone signaling pathway	4/196	113/6564	0.437887393230818	0.880046387186918	ENSMUSG00000007107/ENSMUSG00000022346/ENSMUSG00000007097/ENSMUSG00000019768	Atp1a4/Myc/Atp1a2/Esr1	mmu:27222/mmu:17869/mmu:98660/mmu:13982	4	3	ENSMUSG00000022346/ENSMUSG00000007097/ENSMUSG00000019768	1	ENSMUSG00000007107
mmu05162	Measles	4/196	113/6564	0.437887393230818	0.880046387186918	ENSMUSG00000007033/ENSMUSG00000016493/ENSMUSG00000026656/ENSMUSG00000026778	Hspa1l/Cd46/Fcgr2b/Prkcq	mmu:15482/mmu:17221/mmu:14130/mmu:18761	4	1	ENSMUSG00000026656	3	ENSMUSG00000007033/ENSMUSG00000016493/ENSMUSG00000026778
mmu04950	Maturity onset diabetes of the young	1/196	19/6564	0.438297612442112	0.880046387186918	ENSMUSG00000041798	Gck	mmu:103988	1	0		1	ENSMUSG00000041798
mmu04144	Endocytosis	8/196	244/6564	0.44514604104094	0.880363960533517	ENSMUSG00000007033/ENSMUSG00000046854/ENSMUSG00000029231/ENSMUSG00000000058/ENSMUSG00000020122/ENSMUSG00000007655/ENSMUSG00000041791/ENSMUSG00000030849	Hspa1l/Pip5kl1/Pdgfra/Cav2/Egfr/Cav1/Capza3/Fgfr2	mmu:15482/mmu:227733/mmu:18595/mmu:12390/mmu:13649/mmu:12389/mmu:12344/mmu:14183	8	5	ENSMUSG00000029231/ENSMUSG00000000058/ENSMUSG00000020122/ENSMUSG00000007655/ENSMUSG00000030849	3	ENSMUSG00000007033/ENSMUSG00000046854/ENSMUSG00000041791
mmu04540	Gap junction	3/196	82/6564	0.445360591799308	0.880363960533517	ENSMUSG00000030137/ENSMUSG00000029231/ENSMUSG00000020122	Tuba8/Pdgfra/Egfr	mmu:53857/mmu:18595/mmu:13649	3	2	ENSMUSG00000029231/ENSMUSG00000020122	1	ENSMUSG00000030137
mmu05160	Hepatitis C	4/196	115/6564	0.451250593327221	0.881935926415889	ENSMUSG00000024500/ENSMUSG00000055976/ENSMUSG00000043569/ENSMUSG00000020122	Ppp2r2b/Cldn23/Cldn34c4/Egfr	mmu:72930/mmu:71908/mmu:73934/mmu:13649	4	2	ENSMUSG00000055976/ENSMUSG00000020122	2	ENSMUSG00000024500/ENSMUSG00000043569
mmu04923	Regulation of lipolysis in adipocytes	2/196	51/6564	0.453072966119535	0.881935926415889	ENSMUSG00000030546/ENSMUSG00000028427	Plin1/Aqp7	mmu:103968/mmu:11832	2	1	ENSMUSG00000030546	1	ENSMUSG00000028427
mmu05163	Human cytomegalovirus infection	7/196	214/6564	0.457975977819181	0.884726320787054	ENSMUSG00000035385/ENSMUSG00000022346/ENSMUSG00000061353/ENSMUSG00000029231/ENSMUSG00000027230/ENSMUSG00000020122/ENSMUSG00000032246	Ccl2/Myc/Cxcl12/Pdgfra/Creb3l1/Egfr/Calml4	mmu:20296/mmu:17869/mmu:20315/mmu:18595/mmu:26427/mmu:13649/mmu:75600	7	6	ENSMUSG00000035385/ENSMUSG00000022346/ENSMUSG00000061353/ENSMUSG00000029231/ENSMUSG00000027230/ENSMUSG00000020122	1	ENSMUSG00000032246
mmu00900	Terpenoid backbone biosynthesis	1/196	21/6564	0.471438442547814	0.897140319773824	ENSMUSG00000027875	Hmgcs2	mmu:15360	1	1	ENSMUSG00000027875	0
mmu04977	Vitamin digestion and absorption	1/196	21/6564	0.471438442547814	0.897140319773824	ENSMUSG00000029134	Plb1	mmu:665270	1	0		1	ENSMUSG00000029134
mmu04611	Platelet activation	4/196	119/6564	0.477662749934222	0.902251860986863	ENSMUSG00000050211/ENSMUSG00000042228/ENSMUSG00000026043/ENSMUSG00000036353	Pla2g4e/Lyn/Col3a1/P2ry12	mmu:329502/mmu:17096/mmu:12825/mmu:70839	4	4	ENSMUSG00000050211/ENSMUSG00000042228/ENSMUSG00000026043/ENSMUSG00000036353	0
mmu00340	Histidine metabolism	1/196	22/6564	0.487271862272806	0.913634741761511	ENSMUSG00000019102	Aldh3a1	mmu:11670	1	1	ENSMUSG00000019102	0
mmu04211	Longevity regulating pathway	3/196	88/6564	0.491888658787903	0.915559182415441	ENSMUSG00000027230/ENSMUSG00000020053/ENSMUSG00000022878	Creb3l1/Igf1/Adipoq	mmu:26427/mmu:16000/mmu:11450	3	2	ENSMUSG00000027230/ENSMUSG00000020053	1	ENSMUSG00000022878
mmu04713	Circadian entrainment	3/196	90/6564	0.506975428073233	0.922850170832775	ENSMUSG00000001986/ENSMUSG00000030209/ENSMUSG00000032246	Gria3/Grin2b/Calml4	mmu:53623/mmu:14812/mmu:75600	3	1	ENSMUSG00000001986	2	ENSMUSG00000030209/ENSMUSG00000032246
mmu04022	cGMP-PKG signaling pathway	5/196	158/6564	0.512267324797146	0.922850170832775	ENSMUSG00000007107/ENSMUSG00000007097/ENSMUSG00000000562/ENSMUSG00000027230/ENSMUSG00000032246	Atp1a4/Atp1a2/Adora3/Creb3l1/Calml4	mmu:27222/mmu:98660/mmu:11542/mmu:26427/mmu:75600	5	2	ENSMUSG00000007097/ENSMUSG00000027230	3	ENSMUSG00000007107/ENSMUSG00000000562/ENSMUSG00000032246
mmu00040	Pentose and glucuronate interconversions	1/196	24/6564	0.517536840266062	0.922850170832775	ENSMUSG00000025534	Gusb	mmu:110006	1	1	ENSMUSG00000025534	0
mmu04744	Phototransduction	1/196	24/6564	0.517536840266062	0.922850170832775	ENSMUSG00000032246	Calml4	mmu:75600	1	0		1	ENSMUSG00000032246
mmu04370	VEGF signaling pathway	2/196	58/6564	0.520958450291323	0.922850170832775	ENSMUSG00000050211/ENSMUSG00000061878	Pla2g4e/Sphk1	mmu:329502/mmu:20698	2	2	ENSMUSG00000050211/ENSMUSG00000061878	0
mmu05213	Endometrial cancer	2/196	58/6564	0.520958450291323	0.922850170832775	ENSMUSG00000022346/ENSMUSG00000020122	Myc/Egfr	mmu:17869/mmu:13649	2	2	ENSMUSG00000022346/ENSMUSG00000020122	0
mmu01522	Endocrine resistance	3/196	92/6564	0.521828961832545	0.922850170832775	ENSMUSG00000020053/ENSMUSG00000019768/ENSMUSG00000020122	Igf1/Esr1/Egfr	mmu:16000/mmu:13982/mmu:13649	3	3	ENSMUSG00000020053/ENSMUSG00000019768/ENSMUSG00000020122	0
mmu04530	Tight junction	5/196	161/6564	0.529105341883601	0.922850170832775	ENSMUSG00000030137/ENSMUSG00000024500/ENSMUSG00000055976/ENSMUSG00000043569/ENSMUSG00000021636	Tuba8/Ppp2r2b/Cldn23/Cldn34c4/Marveld2	mmu:53857/mmu:72930/mmu:71908/mmu:73934/mmu:218518	5	2	ENSMUSG00000055976/ENSMUSG00000021636	3	ENSMUSG00000030137/ENSMUSG00000024500/ENSMUSG00000043569
mmu00790	Folate biosynthesis	1/196	25/6564	0.531995980833011	0.922850170832775	ENSMUSG00000039616	Mocos	mmu:68591	1	0		1	ENSMUSG00000039616
mmu04966	Collecting duct acid secretion	1/196	25/6564	0.531995980833011	0.922850170832775	ENSMUSG00000027562	Car2	mmu:12349	1	0		1	ENSMUSG00000027562
mmu04213	Longevity regulating pathway - multiple species	2/196	60/6564	0.539302574541336	0.927577133666187	ENSMUSG00000007033/ENSMUSG00000020053	Hspa1l/Igf1	mmu:15482/mmu:16000	2	1	ENSMUSG00000020053	1	ENSMUSG00000007033
mmu04916	Melanogenesis	3/196	95/6564	0.54364798608538	0.927577133666187	ENSMUSG00000027230/ENSMUSG00000000125/ENSMUSG00000032246	Creb3l1/Wnt3/Calml4	mmu:26427/mmu:22415/mmu:75600	3	1	ENSMUSG00000027230	2	ENSMUSG00000000125/ENSMUSG00000032246
mmu05231	Choline metabolism in cancer	3/196	96/6564	0.550793147810288	0.927577133666187	ENSMUSG00000029231/ENSMUSG00000050211/ENSMUSG00000020122	Pdgfra/Pla2g4e/Egfr	mmu:18595/mmu:329502/mmu:13649	3	3	ENSMUSG00000029231/ENSMUSG00000050211/ENSMUSG00000020122	0
mmu05140	Leishmaniasis	2/196	62/6564	0.557159061327141	0.927577133666187	ENSMUSG00000015950/ENSMUSG00000020826	Ncf1/Nos2	mmu:17969/mmu:18126	2	1	ENSMUSG00000015950	1	ENSMUSG00000020826
mmu05142	Chagas disease (American trypanosomiasis)	3/196	97/6564	0.557872591985679	0.927577133666187	ENSMUSG00000024500/ENSMUSG00000035385/ENSMUSG00000020826	Ppp2r2b/Ccl2/Nos2	mmu:72930/mmu:20296/mmu:18126	3	1	ENSMUSG00000035385	2	ENSMUSG00000024500/ENSMUSG00000020826
mmu01040	Biosynthesis of unsaturated fatty acids	1/196	27/6564	0.559633495161457	0.927577133666187	ENSMUSG00000037071	Scd1	mmu:20249	1	1	ENSMUSG00000037071	0
mmu04922	Glucagon signaling pathway	3/196	98/6564	0.564885351464768	0.927577133666187	ENSMUSG00000027230/ENSMUSG00000041798/ENSMUSG00000032246	Creb3l1/Gck/Calml4	mmu:26427/mmu:103988/mmu:75600	3	1	ENSMUSG00000027230	2	ENSMUSG00000041798/ENSMUSG00000032246
mmu04720	Long-term potentiation	2/196	63/6564	0.565902353671921	0.927577133666187	ENSMUSG00000030209/ENSMUSG00000032246	Grin2b/Calml4	mmu:14812/mmu:75600	2	0		2	ENSMUSG00000030209/ENSMUSG00000032246
mmu00500	Starch and sucrose metabolism	1/196	28/6564	0.572837080131375	0.927577133666187	ENSMUSG00000041798	Gck	mmu:103988	1	0		1	ENSMUSG00000041798
mmu05143	African trypanosomiasis	1/196	28/6564	0.572837080131375	0.927577133666187	ENSMUSG00000027962	Vcam1	mmu:22329	1	1	ENSMUSG00000027962	0
mmu04630	JAK-STAT signaling pathway	4/196	135/6564	0.577660258333232	0.927577133666187	ENSMUSG00000005268/ENSMUSG00000022346/ENSMUSG00000029231/ENSMUSG00000020122	Prlr/Myc/Pdgfra/Egfr	mmu:19116/mmu:17869/mmu:18595/mmu:13649	4	4	ENSMUSG00000005268/ENSMUSG00000022346/ENSMUSG00000029231/ENSMUSG00000020122	0
mmu04625	C-type lectin receptor signaling pathway	3/196	101/6564	0.585514892395502	0.927577133666187	ENSMUSG00000032691/ENSMUSG00000021948/ENSMUSG00000032246	Nlrp3/Prkcd/Calml4	mmu:216799/mmu:18753/mmu:75600	3	1	ENSMUSG00000032691	2	ENSMUSG00000021948/ENSMUSG00000032246
mmu04928	Parathyroid hormone synthesis, secretion and action	3/196	101/6564	0.585514892395502	0.927577133666187	ENSMUSG00000027230/ENSMUSG00000020122/ENSMUSG00000039153	Creb3l1/Egfr/Runx2	mmu:26427/mmu:13649/mmu:12393	3	2	ENSMUSG00000027230/ENSMUSG00000020122	1	ENSMUSG00000039153
mmu00630	Glyoxylate and dicarboxylate metabolism	1/196	29/6564	0.585646739295122	0.927577133666187	ENSMUSG00000027870	Hao2	mmu:56185	1	1	ENSMUSG00000027870	0
mmu04924	Renin secretion	2/196	66/6564	0.591386081809606	0.928322483771089	ENSMUSG00000031980/ENSMUSG00000032246	Agt/Calml4	mmu:11606/mmu:75600	2	1	ENSMUSG00000031980	1	ENSMUSG00000032246
mmu04080	Neuroactive ligand-receptor interaction	6/196	208/6564	0.593398293547794	0.928322483771089	ENSMUSG00000005268/ENSMUSG00000024107/ENSMUSG00000001986/ENSMUSG00000000562/ENSMUSG00000030209/ENSMUSG00000027071	Prlr/Lhcgr/Gria3/Adora3/Grin2b/P2rx3	mmu:19116/mmu:16867/mmu:53623/mmu:11542/mmu:14812/mmu:228139	6	3	ENSMUSG00000005268/ENSMUSG00000024107/ENSMUSG00000001986	3	ENSMUSG00000000562/ENSMUSG00000030209/ENSMUSG00000027071
mmu00052	Galactose metabolism	1/196	31/6564	0.610130711588845	0.948678850336314	ENSMUSG00000041798	Gck	mmu:103988	1	0		1	ENSMUSG00000041798
mmu04310	Wnt signaling pathway	4/196	144/6564	0.62892976220504	0.956589901913854	ENSMUSG00000022346/ENSMUSG00000067199/ENSMUSG00000000125/ENSMUSG00000057116	Myc/Frat1/Wnt3/AF366264	mmu:17869/mmu:14296/mmu:22415/mmu:231201	4	1	ENSMUSG00000022346	3	ENSMUSG00000067199/ENSMUSG00000000125/ENSMUSG00000057116
mmu05164	Influenza A	4/196	144/6564	0.62892976220504	0.956589901913854	ENSMUSG00000007033/ENSMUSG00000034855/ENSMUSG00000035385/ENSMUSG00000032691	Hspa1l/Cxcl10/Ccl2/Nlrp3	mmu:15482/mmu:15945/mmu:20296/mmu:216799	4	3	ENSMUSG00000034855/ENSMUSG00000035385/ENSMUSG00000032691	1	ENSMUSG00000007033
mmu04520	Adherens junction	2/196	71/6564	0.631361885689108	0.956589901913854	ENSMUSG00000006411/ENSMUSG00000020122	Nectin4/Egfr	mmu:71740/mmu:13649	2	1	ENSMUSG00000020122	1	ENSMUSG00000006411
mmu05323	Rheumatoid arthritis	2/196	71/6564	0.631361885689108	0.956589901913854	ENSMUSG00000035385/ENSMUSG00000061353	Ccl2/Cxcl12	mmu:20296/mmu:20315	2	2	ENSMUSG00000035385/ENSMUSG00000061353	0
mmu05166	Human T-cell leukemia virus 1 infection	7/196	254/6564	0.640708344322053	0.956589901913854	ENSMUSG00000027962/ENSMUSG00000022346/ENSMUSG00000029231/ENSMUSG00000000125/ENSMUSG00000002111/ENSMUSG00000028287/ENSMUSG00000025810	Vcam1/Myc/Pdgfra/Wnt3/Spi1/1700009N14Rik/Nrp1	mmu:22329/mmu:17869/mmu:18595/mmu:22415/mmu:20375/mmu:75471/mmu:18186	7	5	ENSMUSG00000027962/ENSMUSG00000022346/ENSMUSG00000029231/ENSMUSG00000002111/ENSMUSG00000025810	2	ENSMUSG00000000125/ENSMUSG00000028287
mmu04724	Glutamatergic synapse	3/196	110/6564	0.643575160194338	0.956589901913854	ENSMUSG00000001986/ENSMUSG00000050211/ENSMUSG00000030209	Gria3/Pla2g4e/Grin2b	mmu:53623/mmu:329502/mmu:14812	3	2	ENSMUSG00000001986/ENSMUSG00000050211	1	ENSMUSG00000030209
mmu04145	Phagosome	4/196	147/6564	0.645118379933699	0.956589901913854	ENSMUSG00000030137/ENSMUSG00000002944/ENSMUSG00000026656/ENSMUSG00000015950	Tuba8/Cd36/Fcgr2b/Ncf1	mmu:53857/mmu:12491/mmu:14130/mmu:17969	4	3	ENSMUSG00000002944/ENSMUSG00000026656/ENSMUSG00000015950	1	ENSMUSG00000030137
mmu05100	Bacterial invasion of epithelial cells	2/196	73/6564	0.646481658347671	0.956589901913854	ENSMUSG00000000058/ENSMUSG00000007655	Cav2/Cav1	mmu:12390/mmu:12389	2	2	ENSMUSG00000000058/ENSMUSG00000007655	0
mmu04260	Cardiac muscle contraction	2/196	74/6564	0.653856663767197	0.956589901913854	ENSMUSG00000007107/ENSMUSG00000007097	Atp1a4/Atp1a2	mmu:27222/mmu:98660	2	1	ENSMUSG00000007097	1	ENSMUSG00000007107
mmu00051	Fructose and mannose metabolism	1/196	35/6564	0.654863508408429	0.956589901913854	ENSMUSG00000059343	Aldoart1	mmu:353204	1	0		1	ENSMUSG00000059343
mmu00350	Tyrosine metabolism	1/196	36/6564	0.665224475226004	0.956589901913854	ENSMUSG00000019102	Aldh3a1	mmu:11670	1	1	ENSMUSG00000019102	0
mmu04621	NOD-like receptor signaling pathway	4/196	151/6564	0.6659757231332	0.956589901913854	ENSMUSG00000035385/ENSMUSG00000009647/ENSMUSG00000032691/ENSMUSG00000021948	Ccl2/Mcu/Nlrp3/Prkcd	mmu:20296/mmu:215999/mmu:216799/mmu:18753	4	2	ENSMUSG00000035385/ENSMUSG00000032691	2	ENSMUSG00000009647/ENSMUSG00000021948
mmu05152	Tuberculosis	4/196	151/6564	0.6659757231332	0.956589901913854	ENSMUSG00000026656/ENSMUSG00000061878/ENSMUSG00000032246/ENSMUSG00000020826	Fcgr2b/Sphk1/Calml4/Nos2	mmu:14130/mmu:20698/mmu:75600/mmu:18126	4	2	ENSMUSG00000026656/ENSMUSG00000061878	2	ENSMUSG00000032246/ENSMUSG00000020826
mmu01524	Platinum drug resistance	2/196	77/6564	0.675249851259777	0.956589901913854	ENSMUSG00000074604/ENSMUSG00000009093	Mgst2/Gstt4	mmu:211666/mmu:75886	2	0		2	ENSMUSG00000074604/ENSMUSG00000009093
mmu04672	Intestinal immune network for IgA production	1/196	37/6564	0.675275946251694	0.956589901913854	ENSMUSG00000061353	Cxcl12	mmu:20315	1	1	ENSMUSG00000061353	0
mmu04390	Hippo signaling pathway	4/196	153/6564	0.676088561712111	0.956589901913854	ENSMUSG00000024500/ENSMUSG00000022346/ENSMUSG00000063681/ENSMUSG00000000125	Ppp2r2b/Myc/Crb1/Wnt3	mmu:72930/mmu:17869/mmu:170788/mmu:22415	4	1	ENSMUSG00000022346	3	ENSMUSG00000024500/ENSMUSG00000063681/ENSMUSG00000000125
mmu04142	Lysosome	3/196	116/6564	0.678991263711402	0.956589901913854	ENSMUSG00000028581/ENSMUSG00000003812/ENSMUSG00000025534	Laptm5/Dnase2a/Gusb	mmu:16792/mmu:13423/mmu:110006	3	3	ENSMUSG00000028581/ENSMUSG00000003812/ENSMUSG00000025534	0
mmu04071	Sphingolipid signaling pathway	3/196	117/6564	0.684635431431888	0.959241950632591	ENSMUSG00000024500/ENSMUSG00000000562/ENSMUSG00000061878	Ppp2r2b/Adora3/Sphk1	mmu:72930/mmu:11542/mmu:20698	3	1	ENSMUSG00000061878	2	ENSMUSG00000024500/ENSMUSG00000000562
mmu03018	RNA degradation	2/196	80/6564	0.695561955506763	0.963958144859916	ENSMUSG00000032566/ENSMUSG00000091625	1700080E11Rik/Lsm5	mmu:73532/mmu:66373	2	0		2	ENSMUSG00000032566/ENSMUSG00000091625
mmu04512	ECM-receptor interaction	2/196	80/6564	0.695561955506763	0.963958144859916	ENSMUSG00000002944/ENSMUSG00000055447	Cd36/Cd47	mmu:12491/mmu:16423	2	2	ENSMUSG00000002944/ENSMUSG00000055447	0
mmu04350	TGF-beta signaling pathway	2/196	81/6564	0.702096665195148	0.967754862836555	ENSMUSG00000022346/ENSMUSG00000019929	Myc/Dcn	mmu:17869/mmu:13179	2	2	ENSMUSG00000022346/ENSMUSG00000019929	0
mmu00380	Tryptophan metabolism	1/196	41/6564	0.712566820393325	0.974752145812984	ENSMUSG00000021913	Ogdhl	mmu:239017	1	1	ENSMUSG00000021913	0
mmu04012	ErbB signaling pathway	2/196	83/6564	0.714818240262855	0.974752145812984	ENSMUSG00000022346/ENSMUSG00000020122	Myc/Egfr	mmu:17869/mmu:13649	2	2	ENSMUSG00000022346/ENSMUSG00000020122	0
mmu04141	Protein processing in endoplasmic reticulum	4/196	162/6564	0.718963124567303	0.975189344492884	ENSMUSG00000007033/ENSMUSG00000027606/ENSMUSG00000041556/ENSMUSG00000051618	Hspa1l/Dnajc5b/Fbxo2/Ubqln3	mmu:15482/mmu:66326/mmu:230904/mmu:244178	4	0		4	ENSMUSG00000007033/ENSMUSG00000027606/ENSMUSG00000041556/ENSMUSG00000051618
mmu05210	Colorectal cancer	2/196	87/6564	0.738901542692903	0.987813521444957	ENSMUSG00000022346/ENSMUSG00000020122	Myc/Egfr	mmu:17869/mmu:13649	2	2	ENSMUSG00000022346/ENSMUSG00000020122	0
mmu00600	Sphingolipid metabolism	1/196	45/6564	0.745594589496337	0.987813521444957	ENSMUSG00000061878	Sphk1	mmu:20698	1	1	ENSMUSG00000061878	0
mmu04810	Regulation of actin cytoskeleton	5/196	208/6564	0.750747543360007	0.987813521444957	ENSMUSG00000061353/ENSMUSG00000029231/ENSMUSG00000020122/ENSMUSG00000030849/ENSMUSG00000033721	Cxcl12/Pdgfra/Egfr/Fgfr2/Vav3	mmu:20315/mmu:18595/mmu:13649/mmu:14183/mmu:57257	5	4	ENSMUSG00000061353/ENSMUSG00000029231/ENSMUSG00000020122/ENSMUSG00000030849	1	ENSMUSG00000033721
mmu02010	ABC transporters	1/196	47/6564	0.76066364121695	0.987813521444957	ENSMUSG00000040584	Abcb1a	mmu:18671	1	1	ENSMUSG00000040584	0
mmu04623	Cytosolic DNA-sensing pathway	1/196	47/6564	0.76066364121695	0.987813521444957	ENSMUSG00000034855	Cxcl10	mmu:15945	1	1	ENSMUSG00000034855	0
mmu05222	Small cell lung cancer	2/196	92/6564	0.766556622758817	0.987813521444957	ENSMUSG00000022346/ENSMUSG00000020826	Myc/Nos2	mmu:17869/mmu:18126	2	1	ENSMUSG00000022346	1	ENSMUSG00000020826
mmu00330	Arginine and proline metabolism	1/196	48/6564	0.767861727195388	0.987813521444957	ENSMUSG00000020826	Nos2	mmu:18126	1	0		1	ENSMUSG00000020826
mmu04514	Cell adhesion molecules (CAMs)	3/196	135/6564	0.773859851649378	0.987813521444957	ENSMUSG00000027962/ENSMUSG00000055976/ENSMUSG00000043569	Vcam1/Cldn23/Cldn34c4	mmu:22329/mmu:71908/mmu:73934	3	2	ENSMUSG00000027962/ENSMUSG00000055976	1	ENSMUSG00000043569
mmu00520	Amino sugar and nucleotide sugar metabolism	1/196	49/6564	0.774844400840216	0.987813521444957	ENSMUSG00000041798	Gck	mmu:103988	1	0		1	ENSMUSG00000041798
mmu04659	Th17 cell differentiation	2/196	94/6564	0.776890024145802	0.987813521444957	ENSMUSG00000021356/ENSMUSG00000026778	Irf4/Prkcq	mmu:16364/mmu:18761	2	0		2	ENSMUSG00000021356/ENSMUSG00000026778
mmu04660	T cell receptor signaling pathway	2/196	95/6564	0.781905981953553	0.987813521444957	ENSMUSG00000026778/ENSMUSG00000033721	Prkcq/Vav3	mmu:18761/mmu:57257	2	0		2	ENSMUSG00000026778/ENSMUSG00000033721
mmu04622	RIG-I-like receptor signaling pathway	1/196	52/6564	0.794563147397845	0.987813521444957	ENSMUSG00000034855	Cxcl10	mmu:15945	1	1	ENSMUSG00000034855	0
mmu05014	Amyotrophic lateral sclerosis (ALS)	1/196	52/6564	0.794563147397845	0.987813521444957	ENSMUSG00000030209	Grin2b	mmu:14812	1	0		1	ENSMUSG00000030209
mmu04726	Serotonergic synapse	2/196	101/6564	0.809978388014927	0.987813521444957	ENSMUSG00000060882/ENSMUSG00000050211	Kcnd2/Pla2g4e	mmu:16508/mmu:329502	2	2	ENSMUSG00000060882/ENSMUSG00000050211	0
mmu04921	Oxytocin signaling pathway	3/196	144/6564	0.810140347478655	0.987813521444957	ENSMUSG00000050211/ENSMUSG00000020122/ENSMUSG00000032246	Pla2g4e/Egfr/Calml4	mmu:329502/mmu:13649/mmu:75600	3	2	ENSMUSG00000050211/ENSMUSG00000020122	1	ENSMUSG00000032246
mmu05134	Legionellosis	1/196	55/6564	0.812562997317222	0.987813521444957	ENSMUSG00000007033	Hspa1l	mmu:15482	1	0		1	ENSMUSG00000007033
mmu05145	Toxoplasmosis	2/196	102/6564	0.814332903422751	0.987813521444957	ENSMUSG00000007033/ENSMUSG00000020826	Hspa1l/Nos2	mmu:15482/mmu:18126	2	0		2	ENSMUSG00000007033/ENSMUSG00000020826
mmu00310	Lysine degradation	1/196	57/6564	0.823682144694023	0.987813521444957	ENSMUSG00000021913	Ogdhl	mmu:239017	1	1	ENSMUSG00000021913	0
mmu00561	Glycerolipid metabolism	1/196	60/6564	0.839142174042907	0.987813521444957	ENSMUSG00000026922	Agpat2	mmu:67512	1	0		1	ENSMUSG00000026922
mmu04114	Oocyte meiosis	2/196	109/6564	0.842402773381416	0.987813521444957	ENSMUSG00000020053/ENSMUSG00000032246	Igf1/Calml4	mmu:16000/mmu:75600	2	1	ENSMUSG00000020053	1	ENSMUSG00000032246
mmu04612	Antigen processing and presentation	1/196	62/6564	0.84869181427977	0.987813521444957	ENSMUSG00000007033	Hspa1l	mmu:15482	1	0		1	ENSMUSG00000007033
mmu05416	Viral myocarditis	1/196	62/6564	0.84869181427977	0.987813521444957	ENSMUSG00000007655	Cav1	mmu:12389	1	1	ENSMUSG00000007655	0
mmu05217	Basal cell carcinoma	1/196	63/6564	0.853252934612155	0.987813521444957	ENSMUSG00000000125	Wnt3	mmu:22415	1	0		1	ENSMUSG00000000125
mmu05203	Viral carcinogenesis	4/196	200/6564	0.854424709144656	0.987813521444957	ENSMUSG00000045022/ENSMUSG00000034245/ENSMUSG00000027230/ENSMUSG00000042228	1700024P04Rik/Hdac11/Creb3l1/Lyn	mmu:69382/mmu:232232/mmu:26427/mmu:17096	4	2	ENSMUSG00000027230/ENSMUSG00000042228	2	ENSMUSG00000045022/ENSMUSG00000034245
mmu04218	Cellular senescence	3/196	161/6564	0.865385472919064	0.987813521444957	ENSMUSG00000022346/ENSMUSG00000009647/ENSMUSG00000032246	Myc/Mcu/Calml4	mmu:17869/mmu:215999/mmu:75600	3	1	ENSMUSG00000022346	2	ENSMUSG00000009647/ENSMUSG00000032246
mmu05223	Non-small cell lung cancer	1/196	66/6564	0.866131632290969	0.987813521444957	ENSMUSG00000020122	Egfr	mmu:13649	1	1	ENSMUSG00000020122	0
mmu03013	RNA transport	3/196	163/6564	0.870861050832733	0.987813521444957	ENSMUSG00000043424/ENSMUSG00000028287/ENSMUSG00000057116	Eif3j2/1700009N14Rik/AF366264	mmu:100042807/mmu:75471/mmu:231201	3	1	ENSMUSG00000043424	2	ENSMUSG00000028287/ENSMUSG00000057116
mmu04722	Neurotrophin signaling pathway	2/196	119/6564	0.875875207621063	0.987813521444957	ENSMUSG00000021948/ENSMUSG00000032246	Prkcd/Calml4	mmu:18753/mmu:75600	2	0		2	ENSMUSG00000021948/ENSMUSG00000032246
mmu04115	p53 signaling pathway	1/196	70/6564	0.881570400992632	0.987813521444957	ENSMUSG00000020053	Igf1	mmu:16000	1	1	ENSMUSG00000020053	0
mmu04110	Cell cycle	2/196	123/6564	0.887337298743653	0.987813521444957	ENSMUSG00000022346/ENSMUSG00000033502	Myc/Cdc14a	mmu:17869/mmu:229776	2	1	ENSMUSG00000022346	1	ENSMUSG00000033502
mmu05010	Alzheimer disease	3/196	170/6564	0.888513932638926	0.987813521444957	ENSMUSG00000030209/ENSMUSG00000002985/ENSMUSG00000032246	Grin2b/Apoe/Calml4	mmu:14812/mmu:11816/mmu:75600	3	1	ENSMUSG00000002985	2	ENSMUSG00000030209/ENSMUSG00000032246
mmu05167	Kaposi sarcoma-associated herpesvirus infection	3/196	171/6564	0.890852765549113	0.987813521444957	ENSMUSG00000022346/ENSMUSG00000042228/ENSMUSG00000032246	Myc/Lyn/Calml4	mmu:17869/mmu:17096/mmu:75600	3	2	ENSMUSG00000022346/ENSMUSG00000042228	1	ENSMUSG00000032246
mmu00562	Inositol phosphate metabolism	1/196	73/6564	0.891974787466363	0.987813521444957	ENSMUSG00000046854	Pip5kl1	mmu:227733	1	0		1	ENSMUSG00000046854
mmu05132	Salmonella infection	1/196	74/6564	0.895236679571831	0.987813521444957	ENSMUSG00000020826	Nos2	mmu:18126	1	0		1	ENSMUSG00000020826
mmu04360	Axon guidance	3/196	173/6564	0.895399790129318	0.987813521444957	ENSMUSG00000061353/ENSMUSG00000025810/ENSMUSG00000025020	Cxcl12/Nrp1/Slit1	mmu:20315/mmu:18186/mmu:20562	3	2	ENSMUSG00000061353/ENSMUSG00000025810	1	ENSMUSG00000025020
mmu04140	Autophagy - animal	2/196	127/6564	0.89781639058341	0.987813521444957	ENSMUSG00000026778/ENSMUSG00000021948	Prkcq/Prkcd	mmu:18761/mmu:18753	2	0		2	ENSMUSG00000026778/ENSMUSG00000021948
mmu05212	Pancreatic cancer	1/196	75/6564	0.898400564133298	0.987813521444957	ENSMUSG00000020122	Egfr	mmu:13649	1	1	ENSMUSG00000020122	0
mmu03040	Spliceosome	2/196	128/6564	0.900291288058567	0.987813521444957	ENSMUSG00000007033/ENSMUSG00000091625	Hspa1l/Lsm5	mmu:15482/mmu:66373	2	0		2	ENSMUSG00000007033/ENSMUSG00000091625
mmu05220	Chronic myeloid leukemia	1/196	76/6564	0.901469371257643	0.987813521444957	ENSMUSG00000022346	Myc	mmu:17869	1	1	ENSMUSG00000022346	0
mmu05161	Hepatitis B	2/196	130/6564	0.905075078692851	0.987813521444957	ENSMUSG00000022346/ENSMUSG00000027230	Myc/Creb3l1	mmu:17869/mmu:26427	2	2	ENSMUSG00000022346/ENSMUSG00000027230	0
mmu03008	Ribosome biogenesis in eukaryotes	1/196	78/6564	0.907333040389535	0.987813521444957	ENSMUSG00000028287	1700009N14Rik	mmu:75471	1	0		1	ENSMUSG00000028287
mmu04068	FoxO signaling pathway	2/196	131/6564	0.907386152084156	0.987813521444957	ENSMUSG00000020053/ENSMUSG00000020122	Igf1/Egfr	mmu:16000/mmu:13649	2	2	ENSMUSG00000020053/ENSMUSG00000020122	0
mmu04714	Thermogenesis	4/196	225/6564	0.909585208214981	0.987813521444957	ENSMUSG00000029195/ENSMUSG00000027230/ENSMUSG00000030546/ENSMUSG00000018796	Klb/Creb3l1/Plin1/Acsl1	mmu:83379/mmu:26427/mmu:103968/mmu:14081	4	3	ENSMUSG00000029195/ENSMUSG00000027230/ENSMUSG00000030546	1	ENSMUSG00000018796
mmu05410	Hypertrophic cardiomyopathy (HCM)	1/196	80/6564	0.912849430478494	0.987813521444957	ENSMUSG00000020053	Igf1	mmu:16000	1	1	ENSMUSG00000020053	0
mmu04658	Th1 and Th2 cell differentiation	1/196	81/6564	0.915483840044536	0.987813521444957	ENSMUSG00000026778	Prkcq	mmu:18761	1	0		1	ENSMUSG00000026778
mmu04910	Insulin signaling pathway	2/196	136/6564	0.918175504161649	0.987813521444957	ENSMUSG00000041798/ENSMUSG00000032246	Gck/Calml4	mmu:103988/mmu:75600	2	0		2	ENSMUSG00000041798/ENSMUSG00000032246
mmu05414	Dilated cardiomyopathy (DCM)	1/196	83/6564	0.920517312152714	0.987813521444957	ENSMUSG00000020053	Igf1	mmu:16000	1	1	ENSMUSG00000020053	0
mmu04620	Toll-like receptor signaling pathway	1/196	84/6564	0.92292104719639	0.987813521444957	ENSMUSG00000034855	Cxcl10	mmu:15945	1	1	ENSMUSG00000034855	0
mmu05016	Huntington disease	3/196	189/6564	0.926082483480896	0.987813521444957	ENSMUSG00000030209/ENSMUSG00000027230/ENSMUSG00000052273	Grin2b/Creb3l1/Dnah3	mmu:14812/mmu:26427/mmu:381917	3	1	ENSMUSG00000027230	2	ENSMUSG00000030209/ENSMUSG00000052273
mmu04650	Natural killer cell mediated cytotoxicity	1/196	86/6564	0.92751367933336	0.987813521444957	ENSMUSG00000033721	Vav3	mmu:57257	1	0		1	ENSMUSG00000033721
mmu05169	Epstein-Barr virus infection	3/196	191/6564	0.929278778860963	0.987813521444957	ENSMUSG00000034855/ENSMUSG00000022346/ENSMUSG00000042228	Cxcl10/Myc/Lyn	mmu:15945/mmu:17869/mmu:17096	3	3	ENSMUSG00000034855/ENSMUSG00000022346/ENSMUSG00000042228	0
mmu04914	Progesterone-mediated oocyte maturation	1/196	87/6564	0.9297068437129	0.987813521444957	ENSMUSG00000020053	Igf1	mmu:16000	1	1	ENSMUSG00000020053	0
mmu03015	mRNA surveillance pathway	1/196	89/6564	0.933897064761426	0.988148346531799	ENSMUSG00000024500	Ppp2r2b	mmu:72930	1	0		1	ENSMUSG00000024500
mmu04932	Non-alcoholic fatty liver disease (NAFLD)	2/196	148/6564	0.93945916365978	0.989378519864997	ENSMUSG00000034957/ENSMUSG00000022878	Cebpa/Adipoq	mmu:12606/mmu:11450	2	1	ENSMUSG00000034957	1	ENSMUSG00000022878
mmu04150	mTOR signaling pathway	2/196	151/6564	0.943897514630372	0.989378519864997	ENSMUSG00000000125/ENSMUSG00000020053	Wnt3/Igf1	mmu:22415/mmu:16000	2	1	ENSMUSG00000020053	1	ENSMUSG00000000125
mmu04070	Phosphatidylinositol signaling system	1/196	96/6564	0.946699446459056	0.989378519864997	ENSMUSG00000032246	Calml4	mmu:75600	1	0		1	ENSMUSG00000032246
mmu04725	Cholinergic synapse	1/196	106/6564	0.960826029951193	0.994096749516016	ENSMUSG00000027230	Creb3l1	mmu:26427	1	1	ENSMUSG00000027230	0
mmu00230	Purine metabolism	2/196	171/6564	0.966483542447198	0.994096749516016	ENSMUSG00000032566/ENSMUSG00000020636	1700080E11Rik/Allc	mmu:73532/mmu:94041	2	0		2	ENSMUSG00000032566/ENSMUSG00000020636
mmu05165	Human papillomavirus infection	5/196	331/6564	0.973113144500382	0.994096749516016	ENSMUSG00000024500/ENSMUSG00000034245/ENSMUSG00000027230/ENSMUSG00000000125/ENSMUSG00000020122	Ppp2r2b/Hdac11/Creb3l1/Wnt3/Egfr	mmu:72930/mmu:232232/mmu:26427/mmu:22415/mmu:13649	5	2	ENSMUSG00000027230/ENSMUSG00000020122	3	ENSMUSG00000024500/ENSMUSG00000034245/ENSMUSG00000000125
mmu04740	Olfactory transduction	3/196	242/6564	0.978239887941942	0.994096749516016	ENSMUSG00000062105/ENSMUSG00000032246/ENSMUSG00000111567	Olfr183/Calml4/Olfr1251	mmu:258478/mmu:75600/mmu:259145	3	1	ENSMUSG00000111567	2	ENSMUSG00000062105/ENSMUSG00000032246
mmu04210	Apoptosis	1/196	132/6564	0.982448984450408	0.994096749516016	ENSMUSG00000030137	Tuba8	mmu:53857	1	0		1	ENSMUSG00000030137
mmu03010	Ribosome	1/196	133/6564	0.982983810173002	0.994096749516016	ENSMUSG00000050621	Rps27rt	mmu:100043813	1	1	ENSMUSG00000050621	0
mmu04723	Retrograde endocannabinoid signaling	1/196	136/6564	0.984492928256851	0.994096749516016	ENSMUSG00000001986	Gria3	mmu:53623	1	1	ENSMUSG00000001986	0
mmu04120	Ubiquitin mediated proteolysis	1/196	139/6564	0.985868829074016	0.994096749516016	ENSMUSG00000041556	Fbxo2	mmu:230904	1	0		1	ENSMUSG00000041556
mmu05012	Parkinson disease	1/196	140/6564	0.98629991226491	0.994096749516016	ENSMUSG00000024534	Sncaip	mmu:67847	1	0		1	ENSMUSG00000024534
mmu05168	Herpes simplex infection	1/196	173/6564	0.995085068317446	0.997816759006781	ENSMUSG00000035385	Ccl2	mmu:20296	1	1	ENSMUSG00000035385	0
mmu05170	Human immunodeficiency virus 1 infection	1/196	199/6564	0.997816759006781	0.997816759006781	ENSMUSG00000032246	Calml4	mmu:75600	1	0		1	ENSMUSG00000032246
