# Supplementary material for: MFN2 Deficiency Impairs Mitochondrial Functions and PPAR Pathway During Spermatogenesis and Meiosis in Mice
Source: Front Cell Dev Biol. 2022 Apr 14;10:862506. doi: 10.3389/fcell.2022.862506 (PMC9046932; doi:10.3389/fcell.2022.862506)
Supplement: Supplementary file 12 [file Table10.XLSX]

## Sheet: Sheet1
Sample Name	Target Name	Cт	mean Actin	delt CT	mean	delt delt CT	RQ		T-Test			RQ	SD	SEM
WT	PPARa-1	26.7267		7.78242	7.77162	0	1				PPARa WT	1
WT	PPARa-1	26.7596		7.81535							PPARa cKO	2.05924
WT	PPARa-1	26.6614		7.7171							PPARb WT	1
cKO	PPARa-1	27.8614		6.76109	6.72951	-1.04211	2.05924				PPARb cKO	1.18294
cKO	PPARa-1	27.8708		6.77053							PPARg WT	1
cKO	PPARa-1	27.7572		6.65692							PPARg cKO	0.647677
WT	PPARb-1	24.7419		5.79769	5.82752	0	1				PEX3 WT	1
WT	PPARb-1	24.8717		5.92745							PEX3 cKO	0.505883
WT	PPARb-1	24.7017		5.75742
cKO	PPARb-1	26.6956		5.59538	5.58515	-0.242374	1.18294
cKO	PPARb-1	26.7313		5.63107
cKO	PPARb-1	26.6293		5.52899
WT	PPARg-1	24.9025		5.95825	5.96077	0	1
WT	PPARg-1	24.8855		5.94125
WT	PPARg-1	24.9271		5.98282
cKO	PPARg-1	27.8277		6.7274	6.58743	0.626654	0.647677
cKO	PPARg-1	27.6213		6.52107
cKO	PPARg-1	27.6141		6.51381
WT	PEX3-1	20.7613		1.81703	1.81601	0	1
WT	PEX3-1	20.7977		1.85348
WT	PEX3-1	20.7218		1.77752
cKO	PEX3-1	23.9104		2.81013	2.79913	0.983124	0.505883
cKO	PEX3-1	23.9031		2.80287
cKO	PEX3-1	23.8847		2.78441
WT	GAPDH-1	18.9765	18.9443
WT	GAPDH-1	18.9535
WT	GAPDH-1	18.9028
cKO	GAPDH-1	21.1178	21.1003
cKO	GAPDH-1	21.064
cKO	GAPDH-1	21.119
