# Supplementary material for: MFN2 Deficiency Impairs Mitochondrial Functions and PPAR Pathway During Spermatogenesis and Meiosis in Mice
Source: Front Cell Dev Biol. 2022 Apr 14;10:862506. doi: 10.3389/fcell.2022.862506 (PMC9046932; doi:10.3389/fcell.2022.862506)
Supplement: Supplementary file 13 [file Table12.XLSX]

## Sheet: Sheet1
	BODIPY Fluorescent Intensity				Fold change
		MFN2 WT	MFN2 CKO		MFN2 WT	MFN2 CKO
		8.945	42.382
		8.36	54.019
		13.164	34.368
		10.149	47.283
		5.795	31.746
		16.843	28.694
					MFN2 WT	MFN2 CKO
	Mean	10.5427	39.7487		1	3.77027
	SD	3.57252	8.96793
	SEM	2.0626	5.17764		0.195643	0.491113
		MFN2 WT	MFN2 CKO
		10.5427	39.7487
	T-TEST	4.94843e-05
	PEX3 Fluorescent Intensity
		MFN2 WT	MFN2 CKO
		20.319	7.872
		29.313	9.285
		19.626	9.991
		26.131	6.249
		31.023	13.416
		17.267	8.633
					MFN2 WT	MFN2 CKO
	Mean	23.9465	9.241		1	0.385902
	SD	5.16542	2.20571
	SEM	2.98226	1.27347		0.124538	0.0531797
		MFN2 WT	MFN2 CKO
		23.9465	9.241
	T-TEST	0.000160634
