# Supplementary material for: MFN2 Deficiency Impairs Mitochondrial Functions and PPAR Pathway During Spermatogenesis and Meiosis in Mice
Source: Front Cell Dev Biol. 2022 Apr 14;10:862506. doi: 10.3389/fcell.2022.862506 (PMC9046932; doi:10.3389/fcell.2022.862506)
Supplement: Supplementary file 14 [file Table13.XLSX]

## Sheet: Sheet1
	the diameter of seminiferous tubules （μm）
		MFN2 WT		MFN2 Cko
		206.49		201.15						1	0.045	162.316	56.781	232.735	-85.03	4.329
		198.21		166.4						2	0.053	157.377	58.76	223.702	-9.774	5.031
		203.92		142.9						3	0.044	162.338	63.097	221.648	-61.928	4.25
		218.21		121.7						4	0.048	159.28	26.993	224.574	-78.381	4.552
		216.45		157						5	0.044	169.494	28.26	219.601	-77.687	4.201
		251.55		132.05						6	0.046	153.681	43.478	224.52	-86.775	4.445
		212.5		143						7	0.046	160.968	29.944	229.007	-53.293	4.392
		227.6		166.55						8	0.049	163.837	20.141	236.902	-67.676	4.662
		210.05		143.8						9	0.051	159.865	28.06	221.333	-103.031	4.897
		222.25		138.35						10	0.045	146.429	35.667	237.333	-90	4.333
		219.6		160.15						11	0.051	155.03	36.02	228.7	-56.782	4.906
		233.1		158.25						12	0.047	161.214	49.776	221.595	-86.54	4.487
		244.85		135.9						13	0.049	149.876	37.895	236.111	-28.711	4.727
		216.65		166.7						14	0.053	167.602	81.027	219.331	-63.435	5.078
		245.3		168.2						15	0.053	182.074	71.415	225.135	-112.329	5.045
		224.35		141.7						16	0.049	182.514	66.472	226.763	-98.593	4.741
		236.35		150.25						17	0.05	166.12	61.749	218.901	-27.688	4.753
		253.9		145						18	0.057	158.234	32.688	216.322	-112.57	5.482
		252.25		174.25						19	0.054	150.736	46.42	200.645	-33.947	5.148
		237.05		168.7						20	0.05	156.34	39.856	211.501	-49.778	4.775
		237.65		154.5						21	0.053	181.928	39.958	230.179	-116.881	5.068
		274.1		179.15						22	0.054	167.8	49.68	222.497	-63.435	5.171
		257.4		113						23	0.056	149.184	34.505	216	-24.963	5.331
		238.75		137.6						6	0.057	165.028	75.719	216.832	-118.034	5.452
		253.4		148.8						7	0.054	155.013	39.245	221.943	-59.794	5.135
		258.55		168.55						8	0.044	156.917	31.95	214.956	-35.108	4.202
		266.55		161.55						9	0.046	163.854	58.198	217.518	-126.269	4.367
		272.6		131.8						10	0.051	165.903	24.582	227.272	-26.127	4.873
		256.75		141.05						11	0.055	189.764	48.506	223.544	-130.478	5.231
		210.1		156.85
		218.35		133.85
		243.65		150.3
		261.55		158.85						1	0.042	150.213	52.888	230.932	39.958	4.023
		221.72		167.75						2	0.035	151.521	61.083	224.201	-20.136	3.328
		226.47		158.65						3	0.03	164.655	43.54	217.694	-120.677	2.858
		196.41		175.95						4	0.025	161.675	15.696	213.995	-32.057	2.434
		253.17		140.05						5	0.033	169.959	65.27	230.572	-117.245	3.14
										6	0.028	188.95	29.611	239.199	170.463	2.641
										7	0.03	174.853	75.265	214.27	-110.019	2.86
										8	0.035	161.395	36.358	216.932	-111.269	3.331
		ttest	3.07822e-28							9	0.03	156.59	48.246	235.072	-91.245	2.876
										10	0.029	178.551	62.759	219.277	-9.533	2.767
										11	0.034	150.204	24.742	225.614	-100.871	3.203
										12	0.033	176.52	46.915	235.825	-80.91	3.165
										13	0.028	176.5	46.878	236.963	4.837	2.718
										14	0.035	157.919	43.867	235.433	-89.284	3.334
										15	0.035	175.975	33.899	217.935	-51.285	3.364
										16	0.03	170.827	62.451	251.887	-91.264	2.834
										17	0.031	155.574	50.667	223.833	-86.82	3.005
										18	0.03	185.887	50	225.486	-109.737	2.9
										19	0.036	136.872	28.284	219.31	-122.55	3.485
										20	0.035	167.585	26.89	236.592	-134.75	3.374
										21	0.032	171.902	53.297	228.666	-100.098	3.09
										22	0.037	189.343	68.674	235.552	-179.667	3.583
										23	0.024	176.184	63.104	211.795	-67.218	2.26
										24	0.029	167.648	59.68	223.798	-7.394	2.752
										25	0.031	145.03	3.966	237.264	-45	2.976
										26	0.035	182.901	74.606	238.581	-125.949	3.371
										27	0.034	192.602	133	225.246	-125.022	3.231
										28	0.028	188.276	75.893	230.163	-109.867	2.636
										29	0.03	186.622	63.47	232.335	-144.315	2.821
										30	0.033	188.089	66.085	244.014	-140.389	3.137
										31	0.028	183.72	93.889	222.971	-69.027	2.677
										32	0.031	173.489	50.238	229.461	-104.036	3.006
										33	0.033	184.365	34.877	222.251	-116.061	3.177
										34	0.035	166.438	40.139	229.104	-91.067	3.355
										35	0.033	140.445	8.279	217.941	-103.671	3.173
										36	0.037	182.482	44.791	236.912	-124.631	3.519
										37	0.029	189.109	62.84	229.351	-137.411	2.801
