# Supplementary material for: MFN2 Deficiency Impairs Mitochondrial Functions and PPAR Pathway During Spermatogenesis and Meiosis in Mice
Source: Front Cell Dev Biol. 2022 Apr 14;10:862506. doi: 10.3389/fcell.2022.862506 (PMC9046932; doi:10.3389/fcell.2022.862506)
Supplement: Supplementary file 15 [file DataSheet1.XLS]

gene_id	PD24_WT_L_Z	PD24_WT_P	PD24_cKO_L_Z	PD24_cKO_P	PD52_WT_L_Z	PD52_WT_P	PD52_cKO_L_Z	PD52_cKO_P	gene_name	gene_chr	gene_start	gene_end	gene_strand	gene_length	gene_biotype	gene_description	tf_family
ENSMUSG00000076258	5053.97640896251	5793.57220348388	7025.9090122112	5452.31435355561	16843.3169870817	88642.803996482	42562.6030878181	123865.988565915	Gm23935	16	11144125	11144181	+	57	miRNA	predicted gene, 23935 [Source:MGI Symbol;Acc:MGI:5453712]	-
ENSMUSG00000064351	3114.34870051038	4533.52981565841	3396.8181443913	4374.46763370415	1752.99042590403	4080.61431632963	1637.0861168855	2987.39735676711	mt-Co1	MT	5328	6872	+	1545	protein_coding	mitochondrially encoded cytochrome c oxidase I [Source:MGI Symbol;Acc:MGI:102504]	-
ENSMUSG00000030851	1494.45832180676	2056.45404649607	1621.52092528045	1647.27706711021	2121.83019196119	2910.12704150747	2438.53272859004	2141.08616339008	Ldhc	7	46861203	46878142	+	1580	protein_coding	lactate dehydrogenase C [Source:MGI Symbol;Acc:MGI:96764]	-
ENSMUSG00000043050	778.128022381935	411.321480335877	17.9092470430303	15.3320453683771	2683.76218067869	1145.01463130007	6254.26716228167	584.245394470923	Tnp2	16	10787936	10788660	-	554	protein_coding	transition protein 2 [Source:MGI Symbol;Acc:MGI:98785]	-
ENSMUSG00000064370	1403.74399457091	1738.53734659653	1684.74741200834	1822.73753078655	741.458074238982	1099.99271777559	589.731454357919	952.3745028688	mt-Cytb	MT	14145	15288	+	1144	protein_coding	mitochondrially encoded cytochrome b [Source:MGI Symbol;Acc:MGI:102501]	-
ENSMUSG00000067702	822.756787742188	1511.203692684	1007.32474564214	1180.24416110496	979.136890309768	1482.17857691407	993.725944245113	1199.53376151629	Tuba3a	6	125278274	125286042	-	1509	protein_coding	tubulin, alpha 3A [Source:MGI Symbol;Acc:MGI:1095406]	-
ENSMUSG00000022501	424.335544331954	218.245760547663	9.47784384190937	3.29522223605968	2081.07575352638	1119.98518772798	4716.88899641982	383.933596307848	Prm1	16	10796326	10805839	-	571	protein_coding	protamine 1 [Source:MGI Symbol;Acc:MGI:97765]	-
ENSMUSG00000019505	840.402960538446	1161.35244912649	866.70355202874	724.192550604201	1090.70882213857	1678.34800127864	1446.43864376429	1099.57520192609	Ubb	11	62551171	62553213	+	1675	protein_coding	ubiquitin B [Source:MGI Symbol;Acc:MGI:98888]	-
ENSMUSG00000038015	297.724002291458	152.091498879234	7.06244254961069	3.06679983177673	2801.04031886513	1134.29068818467	4016.7140914266	374.610677740404	Prm2	16	10791380	10796134	-	894	protein_coding	protamine 2 [Source:MGI Symbol;Acc:MGI:97766]	-
ENSMUSG00000018554	717.211563023851	1379.72180868338	612.122689703751	984.206838320963	1200.71323899326	1322.82972918537	1287.58329756606	1169.07030204184	Ybx2	11	69935796	69941605	+	1885	protein_coding	Y box protein 2 [Source:MGI Symbol;Acc:MGI:1096372]	CSD
ENSMUSG00000022236	819.497030860219	933.019589853531	995.635982537756	744.708124667743	1246.29441827699	1350.95137788048	1469.12067962742	1078.21393866374	Ropn1l	15	31441211	31453737	-	957	protein_coding	ropporin 1-like [Source:MGI Symbol;Acc:MGI:2182357]	-
ENSMUSG00000067338	647.725770876963	1404.17811560308	838.487212789392	1078.30348879545	781.515248487492	1429.31874375359	810.89140395749	1057.22861202524	Tuba3b	6	145615757	145621479	+	1775	protein_coding	tubulin, alpha 3B [Source:MGI Symbol;Acc:MGI:1095408]	-
ENSMUSG00000037742	756.441704262757	895.396944987563	1097.52931121278	877.074938492268	783.397102798993	1032.94213482539	884.464272299608	777.252812993459	Eef1a1	9	78478449	78489151	-	2493	protein_coding	eukaryotic translation elongation factor 1 alpha 1 [Source:MGI Symbol;Acc:MGI:1096881]	-
ENSMUSG00000104529	567.374238653265	874.485056288477	731.170417803997	687.542938386814	814.228558373229	1446.0493834904	918.25538583019	823.715128568868	Rbakdn	5	143164779	143165751	-	636	lincRNA	RB-associated KRAB zinc finger downstream neighbor (non-protein coding) [Source:MGI Symbol;Acc:MGI:3782099]	-
ENSMUSG00000064341	891.447741964898	1060.59563214572	1073.62805690055	1009.34718141586	503.139360997215	1116.47905311095	432.115341978774	760.948209366075	mt-Nd1	MT	2751	3707	+	957	protein_coding	mitochondrially encoded NADH dehydrogenase 1 [Source:MGI Symbol;Acc:MGI:101787]	-
ENSMUSG00000043445	666.703701467082	738.18853094411	782.915448672251	506.917297218392	947.644368738338	1137.9727300615	1130.85213831357	619.256191170463	Pgp	17	24470473	24471591	+	1027	protein_coding	phosphoglycolate phosphatase [Source:MGI Symbol;Acc:MGI:1914328]	-
ENSMUSG00000024033	536.99055743928	1151.00598284759	639.673713093403	893.030785378815	627.928292213662	948.559737076646	645.657102609399	996.856700968447	Rsph1	17	31255019	31277356	-	1164	protein_coding	radial spoke head 1 homolog (Chlamydomonas) [Source:MGI Symbol;Acc:MGI:1194909]	-
ENSMUSG00000026650	577.144017686454	740.172496156745	619.596123280974	560.324988502225	830.768024886548	1211.03413162382	1118.26281147267	770.543893976042	Meig1	2	3409043	3422648	-	1102	protein_coding	meiosis expressed gene 1 [Source:MGI Symbol;Acc:MGI:1202878]	-
ENSMUSG00000042293	547.002502686121	545.547207779374	629.980990649626	389.273281848687	972.591976336723	1302.36828533969	1247.729440471	560.507303135513	Gm5617	9	48495442	48495972	+	531	protein_coding	predicted gene 5617 [Source:MGI Symbol;Acc:MGI:3643566]	-
ENSMUSG00000078439	568.730252767242	913.619992998738	560.16429179472	636.269059994743	855.34052969727	819.959101566976	991.223992747465	778.234766868657	Smim24	10	81393051	81395392	+	1058	protein_coding	small integral membrane protein 24 [Source:MGI Symbol;Acc:MGI:1919523]	-
ENSMUSG00000043319	439.471361456689	926.780990264359	715.49939206864	736.547950864487	576.205404217522	1120.45305184681	659.447989329782	811.103836116697	Cox8c	12	102899316	102900526	+	458	protein_coding	cytochrome c oxidase subunit 8C [Source:MGI Symbol;Acc:MGI:1922733]	-
ENSMUSG00000004032	492.237395121631	600.111921131323	610.80032929596	484.716140548	905.394116440763	1080.78654322434	1090.53460160712	683.943357358397	Gstm5	3	107895821	107898686	+	1278	protein_coding	glutathione S-transferase, mu 5 [Source:MGI Symbol;Acc:MGI:1309466]	-
ENSMUSG00000020475	510.106602931845	667.480169339171	554.472905062988	480.568822210772	820.577971408371	1019.62407190076	971.412444712382	662.874953900129	Pgam2	11	5801640	5803733	-	840	protein_coding	phosphoglycerate mutase 2 [Source:MGI Symbol;Acc:MGI:1933118]	-
ENSMUSG00000032959	538.720442231656	702.387531394345	548.174167783103	544.372683714169	831.014166650376	958.508629101199	888.818242443444	598.122135597889	Pebp1	5	117282654	117287625	-	1768	protein_coding	phosphatidylethanolamine binding protein 1 [Source:MGI Symbol;Acc:MGI:1344408]	-
ENSMUSG00000030189	473.632480942589	830.772741577078	485.654767799282	651.351676271386	699.219642431693	759.317972409629	757.396923857393	795.493154520161	Ybx3	6	131364855	131388476	-	3075	protein_coding	Y box protein 3 [Source:MGI Symbol;Acc:MGI:2137670]	CSD
ENSMUSG00000017832	413.785719050895	556.464725127514	535.547540837889	481.167028151984	685.407349297466	1136.20196507578	936.529341558644	602.125549429795	Hspb9	11	100713850	100714575	+	726	protein_coding	heat shock protein, alpha-crystallin-related, B9 [Source:MGI Symbol;Acc:MGI:1922732]	-
ENSMUSG00000034994	639.220945089936	666.283533461194	559.104306124603	543.770073180987	759.559126507952	640.538383783353	792.42861924386	598.339578813204	Eef2	10	81176631	81182498	+	3324	protein_coding	eukaryotic translation elongation factor 2 [Source:MGI Symbol;Acc:MGI:95288]	-
ENSMUSG00000040629	535.24667288172	609.825090306586	570.532895116819	499.746488455826	701.723881400635	727.861244085016	848.188812022421	649.002959340195	Mael	1	166201201	166238747	-	1733	protein_coding	maelstrom spermatogenic transposon silencer [Source:MGI Symbol;Acc:MGI:2138453]	-
ENSMUSG00000036752	541.022154624684	608.796188827151	570.105962509219	499.950233878896	741.444648740241	744.414351742564	808.789582664517	608.182636965431	Tubb4b	2	25222160	25224702	-	2088	protein_coding	tubulin, beta 4B class IVB [Source:MGI Symbol;Acc:MGI:1915472]	-
ENSMUSG00000082691	426.194225925738	498.306345331171	503.239963735942	435.732439256649	716.554009610482	1252.6255456067	694.094634534216	578.965529748273	Dynlt1-ps1	6	135349408	135349749	-	342	processed_pseudogene	dynein light chain Tctex-type 1, pseuodogene 1 [Source:MGI Symbol;Acc:MGI:3642625]	-
ENSMUSG00000027227	449.286615706928	572.876149733425	374.696325900408	412.976688911602	818.941792177382	698.542186346186	926.14361959051	634.648811786341	Sord	2	122234749	122265340	+	2352	protein_coding	sorbitol dehydrogenase [Source:MGI Symbol;Acc:MGI:98266]	-
ENSMUSG00000059970	461.121477608893	770.337025138291	472.628487051258	577.911368299809	611.731873155509	665.739411884097	629.784958682537	670.690676255117	Hspa2	12	76404176	76406938	+	2644	protein_coding	heat shock protein 2 [Source:MGI Symbol;Acc:MGI:96243]	-
ENSMUSG00000050035	488.903550276955	494.707132570152	538.545452315494	404.646111512432	755.614562298545	607.012661976859	971.166063343001	591.351435968147	Fhl4	10	85096287	85102495	-	3554	protein_coding	four and a half LIM domains 4 [Source:MGI Symbol;Acc:MGI:1338765]	-
ENSMUSG00000028639	465.962800592292	711.740009262986	449.561919119631	560.46777265451	622.703784700602	703.810772322786	690.066586328174	637.781904908666	Ybx1	4	119277981	119294604	-	2531	protein_coding	Y box protein 1 [Source:MGI Symbol;Acc:MGI:99146]	CSD
ENSMUSG00000074435	356.222085117364	167.548982711319	148.312122337304	36.5656751026956	1386.92473830041	517.760092575431	1660.33108328693	363.796405614646	Smcp	3	92583867	92588997	-	913	protein_coding	sperm mitochondria-associated cysteine-rich protein [Source:MGI Symbol;Acc:MGI:96945]	-
ENSMUSG00000030792	409.337559206594	522.495266577813	452.597050108323	411.073657146795	605.577514498371	719.886324286264	736.311811845649	586.443954661342	Dkkl1	7	45207519	45212147	-	1576	protein_coding	dickkopf-like 1 [Source:MGI Symbol;Acc:MGI:1354963]	-
ENSMUSG00000031518	374.989040391781	523.460218365443	487.840796299773	460.233655738705	535.117293525822	650.667356079121	769.200428092173	582.191388096771	Spata4	8	54600781	54610098	+	1057	protein_coding	spermatogenesis associated 4 [Source:MGI Symbol;Acc:MGI:1916531]	-
ENSMUSG00000067274	431.798973750595	574.011029172893	603.389339339387	501.784910389983	470.41303509244	800.228203958195	518.492392320739	458.266384513667	Rplp0	5	115559467	115563727	+	1659	protein_coding	ribosomal protein, large, P0 [Source:MGI Symbol;Acc:MGI:1927636]	-
ENSMUSG00000022283	450.834710989028	577.737607044799	448.203210702523	465.962361474191	585.512617046765	474.903586803041	610.893198906971	612.908272432438	Pabpc1	15	36595661	36609668	-	6540	protein_coding	poly(A) binding protein, cytoplasmic 1 [Source:MGI Symbol;Acc:MGI:1349722]	-
ENSMUSG00000020878	418.060573253943	400.305342335416	471.789871896347	345.652322357288	640.95218997992	571.985525096167	792.903016486635	570.967868573272	Lrrc46	11	97034602	97041407	-	1336	protein_coding	leucine rich repeat containing 46 [Source:MGI Symbol;Acc:MGI:1916547]	-
ENSMUSG00000003341	492.988526859594	522.696250023096	291.914586399292	379.314309089492	722.59838140986	465.81942979479	765.595153297212	550.536931121281	Atp8b3	10	80519584	80539124	-	4713	protein_coding	ATPase, class I, type 8B, member 3 [Source:MGI Symbol;Acc:MGI:1914581]	-
ENSMUSG00000057863	393.283615295625	453.634315302576	565.500522715177	315.958100684406	488.781845205284	1042.04327298584	569.244191758607	348.795670071833	Rpl36	17	56613416	56614243	+	383	protein_coding	ribosomal protein L36 [Source:MGI Symbol;Acc:MGI:1860603]	-
ENSMUSG00000007892	469.54660858045	441.558115130198	878.250518399695	429.427173238205	364.579970362708	874.751321351338	365.352418239084	278.067972621829	Rplp1	9	61913284	61914542	-	499	protein_coding	ribosomal protein, large, P1 [Source:MGI Symbol;Acc:MGI:1927099]	-
ENSMUSG00000064345	558.375246477907	755.389369601836	613.427590889764	733.466039150594	284.814195375098	505.610127556585	216.563630853272	419.48049773838	mt-Nd2	MT	3914	4951	+	1038	protein_coding	mitochondrially encoded NADH dehydrogenase 2 [Source:MGI Symbol;Acc:MGI:102500]	-
ENSMUSG00000021270	414.172496447084	592.680591247844	500.362549970539	508.517421304955	477.787089064865	465.013564838607	513.374497386525	567.30719113903	Hsp90aa1	12	110690605	110702728	-	3931	protein_coding	heat shock protein 90, alpha (cytosolic), class A member 1 [Source:MGI Symbol;Acc:MGI:96250]	-
ENSMUSG00000067367	399.02869903457	578.630210517297	494.705569409866	491.266365055882	478.582425064326	488.935343933889	517.073081246673	571.452583623734	Lyar	5	38220470	38234306	+	2401	protein_coding	Ly1 antibody reactive clone [Source:MGI Symbol;Acc:MGI:107470]	-
ENSMUSG00000106106	121.347955500157	163.282646971327	128.474716331965	127.203939494498	295.06683300569	1450.58832901091	505.801808952197	1219.78337256598	CT010467.1	17	39846353	39848827	-	2466	rRNA	18s RNA, related sequence 5	-
ENSMUSG00000038057	268.183099022219	191.453526953347	215.984930864234	118.621842718706	903.036229986993	712.45653486151	1233.48728161825	306.532456030238	Dbil5	11	76217608	76218666	+	581	protein_coding	diazepam binding inhibitor-like 5 [Source:MGI Symbol;Acc:MGI:108039]	-
ENSMUSG00000037278	396.002556055405	453.734372525176	517.815536136463	417.366857106163	491.046144309358	574.347775267141	566.578485038905	513.986895482245	Tmem97	11	78541817	78550777	-	1375	protein_coding	transmembrane protein 97 [Source:MGI Symbol;Acc:MGI:1916321]	-
ENSMUSG00000047720	366.240283992634	441.304964819914	418.889764274703	368.855253620129	531.936882132347	441.964670458916	685.454650567843	501.883578867777	4922502D21Rik	6	129322164	129331796	-	1809	protein_coding	RIKEN cDNA 4922502D21 gene [Source:MGI Symbol;Acc:MGI:2685920]	-
ENSMUSG00000072878	399.111724354983	379.164539841069	426.398650596925	328.832730216678	560.337534120491	471.207613929011	684.445694475347	502.697969126878	1700123L14Rik	6	96164497	96166243	-	1747	protein_coding	RIKEN cDNA 1700123L14 gene [Source:MGI Symbol;Acc:MGI:1925732]	-
ENSMUSG00000079523	333.525558028092	446.321909225027	379.371946310424	332.076795577684	480.083752010212	737.464309801189	584.910469105264	436.753315910278	Tmsb10	6	72957347	72958748	-	1276	protein_coding	thymosin, beta 10 [Source:MGI Symbol;Acc:MGI:109146]	-
ENSMUSG00000075706	325.384875616635	363.147233661888	358.74295216342	259.191673949604	536.267866262067	677.103666740411	763.890925670651	408.218948170711	Gpx4	10	80047166	80056439	+	1724	protein_coding	glutathione peroxidase 4 [Source:MGI Symbol;Acc:MGI:104767]	-
ENSMUSG00000024973	354.807721849691	391.101033047491	381.201266172065	309.497195523141	556.929418839881	527.286431963339	676.708173113099	439.650403944251	Hrasls5	19	7612541	7639642	+	1408	protein_coding	HRAS-like suppressor family, member 5 [Source:MGI Symbol;Acc:MGI:1913977]	-
ENSMUSG00000081984	355.475928778604	328.499759438284	332.554935469469	195.343837810012	642.234078467718	514.301249705087	804.379128647138	341.85634626794	Dnajb3	1	88204732	88205782	-	1051	protein_coding	DnaJ heat shock protein family (Hsp40) member B3 [Source:MGI Symbol;Acc:MGI:1306822]	-
ENSMUSG00000053030	314.466888539711	391.525468237456	381.021400280871	312.25361028311	427.995140803329	622.3564003389	512.375442258211	452.54325893807	Spink2	5	77205107	77211471	-	788	protein_coding	serine peptidase inhibitor, Kazal type 2 [Source:MGI Symbol;Acc:MGI:1917232]	-
ENSMUSG00000023930	299.113114107193	351.579281950639	360.905949880705	308.304607361091	515.281302019633	390.970536795542	698.440294455661	448.897711866719	Crisp2	17	40764020	40807003	-	2818	protein_coding	cysteine-rich secretory protein 2 [Source:MGI Symbol;Acc:MGI:98815]	-
ENSMUSG00000026182	211.219872126879	102.882735082033	14.3191080411913	1.84528136331162	759.378737177407	378.690242375926	1710.8593496409	137.318410568416	Tnp1	1	73015074	73015909	-	437	protein_coding	transition protein 1 [Source:MGI Symbol;Acc:MGI:98784]	-
ENSMUSG00000052075	321.131313804829	380.339057819525	290.718743544409	284.02775775355	521.2402967401	416.739934902412	624.085089264194	460.452857113997	1700029F12Rik	13	97021864	97034362	-	1140	protein_coding	RIKEN cDNA 1700029F12 gene [Source:MGI Symbol;Acc:MGI:1913729]	-
ENSMUSG00000093674	312.526691892663	351.699011114129	474.058034076221	272.938389138091	357.906035221644	886.929710342921	383.338224160871	258.535793145217	Rpl41	10	128548114	128549305	-	1168	protein_coding	ribosomal protein L41 [Source:MGI Symbol;Acc:MGI:1915195]	-
ENSMUSG00000021902	325.71975902676	426.858887622736	302.052312367073	333.258186715993	461.782481048937	469.543513925216	552.750987927882	424.782865845895	Phf7	14	31237689	31251317	-	5284	protein_coding	PHD finger protein 7 [Source:MGI Symbol;Acc:MGI:1919088]	-
ENSMUSG00000101012	149.585816550406	433.39607375086	293.31983317027	440.59906130549	280.675065116673	639.970820000754	499.244068138691	505.33175089177	1700008K24Rik	17	49112263	49113535	-	950	lincRNA	RIKEN cDNA 1700008K24 gene [Source:MGI Symbol;Acc:MGI:1916561]	-
ENSMUSG00000050623	276.625172808017	331.12079337312	353.759484823303	304.520726958087	409.931682533184	611.57372437277	491.916492895055	414.609142017386	Catsperz	19	6922426	6925380	-	781	protein_coding	cation channel sperm associated auxiliary subunit zeta [Source:MGI Symbol;Acc:MGI:1914327]	-
ENSMUSG00000031831	341.06459219017	369.058232383565	327.649302396613	285.985207425216	481.766140234634	435.673156870504	515.701081158253	416.182716095951	Dnaaf1	8	119575235	119598454	+	2821	protein_coding	dynein, axonemal assembly factor 1 [Source:MGI Symbol;Acc:MGI:1915520]	-
ENSMUSG00000029235	312.499002465345	356.960307035639	425.423259378261	306.513041359504	406.184122768826	371.73674102022	572.67724197151	412.103637180997	Pdcl2	5	76312115	76331156	-	1193	protein_coding	phosducin-like 2 [Source:MGI Symbol;Acc:MGI:1890655]	-
ENSMUSG00000064368	497.036060877238	572.105490443166	530.605361929437	497.9199618976	180.092682182943	353.686894454666	149.208782791177	333.460446303421	mt-Nd6	MT	13552	14070	-	519	protein_coding	mitochondrially encoded NADH dehydrogenase 6 [Source:MGI Symbol;Acc:MGI:102495]	-
ENSMUSG00000064363	447.528801280852	521.1657546486	521.638277688788	512.350896134026	246.297613798875	339.244700659844	177.526671757982	285.582131735446	mt-Nd4	MT	10167	11544	+	1378	protein_coding	mitochondrially encoded NADH dehydrogenase 4 [Source:MGI Symbol;Acc:MGI:102498]	-
ENSMUSG00000028610	324.061079550549	406.719369247048	316.454374764001	308.747611292774	423.508328425771	412.794080949932	435.021577852238	423.627455167846	Dmrtb1	4	107676290	107684230	-	2083	protein_coding	DMRT-like family B with proline-rich C-terminal, 1 [Source:MGI Symbol;Acc:MGI:1927125]	DM
ENSMUSG00000061923	250.165536321488	119.685130688814	129.123203225596	29.2878159500356	862.129489501539	365.804234793072	1015.36775895276	227.449298394538	Odf1	15	38219203	38226735	+	1105	protein_coding	outer dense fiber of sperm tails 1 [Source:MGI Symbol;Acc:MGI:97424]	-
ENSMUSG00000050553	321.272568554533	248.745179835221	401.480740441126	216.409363448439	470.872945797742	399.777600252959	567.615475167383	359.723450318167	Gk2	5	97455142	97457021	-	1880	protein_coding	glycerol kinase 2 [Source:MGI Symbol;Acc:MGI:1329027]	-
ENSMUSG00000069805	287.330776954151	394.082354651582	286.172970056241	280.861797989884	389.126905171845	493.077940874637	429.105743853519	388.600832961167	Fbp1	13	62864753	62888282	-	1702	protein_coding	fructose bisphosphatase 1 [Source:MGI Symbol;Acc:MGI:95492]	-
ENSMUSG00000051732	337.961471274491	318.61880801942	325.313467331128	257.383069872478	438.532098180485	306.060884247107	539.629490857812	395.81719125288	Pabpc2	18	39773497	39776082	+	2586	protein_coding	poly(A) binding protein, cytoplasmic 2 [Source:MGI Symbol;Acc:MGI:1349723]	-
ENSMUSG00000036438	144.238901986495	638.729936687786	213.504261248901	588.492805347197	134.395524097819	625.430019298921	101.051814457585	462.451160850586	Calm2	17	87433412	87446935	-	1467	protein_coding	calmodulin 2 [Source:MGI Symbol;Acc:MGI:103250]	-
ENSMUSG00000064367	482.892450153604	565.866858774305	334.500867641302	505.436661310355	198.527266157757	316.02687270217	139.444012132468	329.143112358197	mt-Nd5	MT	11742	13565	+	1824	protein_coding	mitochondrially encoded NADH dehydrogenase 5 [Source:MGI Symbol;Acc:MGI:102496]	-
ENSMUSG00000027528	228.585212948297	294.745194346734	292.203702437541	244.194318808591	401.79040753593	475.882778358173	548.961133277858	376.750079323473	Fabp9	3	10193621	10197283	-	649	protein_coding	fatty acid binding protein 9, testis [Source:MGI Symbol;Acc:MGI:1194881]	-
ENSMUSG00000027378	296.331325764944	377.282841587839	293.170956138537	316.281952518037	409.721010574472	352.370213425374	418.741878096003	395.692266012995	Nphp1	2	127740732	127788897	-	2708	protein_coding	nephronophthisis 1 (juvenile) homolog (human) [Source:MGI Symbol;Acc:MGI:1858233]	-
ENSMUSG00000109222	271.947371351368	324.982573371578	378.940260119105	324.041611718423	366.483622195661	313.376223952448	460.370602138092	417.501527589946	Gm10297	7	60753363	60754013	-	651	processed_pseudogene	predicted pseudogene 10297 [Source:MGI Symbol;Acc:MGI:3642512]	-
ENSMUSG00000029769	289.017430432579	333.469167794206	260.873423822522	260.658921742677	485.124876857829	329.126640055362	510.607596241979	365.779836594246	Ccdc136	6	29396309	29426994	+	4334	protein_coding	coiled-coil domain containing 136 [Source:MGI Symbol;Acc:MGI:1918128]	-
ENSMUSG00000035785	255.248051112209	309.585565235972	330.168902569196	268.979255245672	368.597403556973	487.45330867557	461.06331702858	349.723913975554	Cmtm2b	8	104322230	104330764	+	880	protein_coding	CKLF-like MARVEL transmembrane domain containing 2B [Source:MGI Symbol;Acc:MGI:2447311]	-
ENSMUSG00000062859	254.7093452626	277.311793287154	199.633254784992	200.32683868603	509.368167450757	376.206551622227	606.778798414918	323.205265890355	Tcp11	17	28066745	28080639	-	3841	protein_coding	t-complex protein 11 [Source:MGI Symbol;Acc:MGI:98544]	-
ENSMUSG00000031554	300.867011998656	351.026617501702	297.104161212774	283.27489998867	391.984285009678	306.714146966462	458.910747910406	354.185475153394	Adam5	8	24727093	24824369	-	3130	protein_coding	a disintegrin and metallopeptidase domain 5 [Source:MGI Symbol;Acc:MGI:104730]	-
ENSMUSG00000063229	242.100840629683	381.267685847961	276.042440512021	311.933274490723	321.518693240403	431.813312309565	350.912980272574	339.691132957655	Ldha	7	46841475	46855627	+	3310	protein_coding	lactate dehydrogenase A [Source:MGI Symbol;Acc:MGI:96759]	-
ENSMUSG00000020029	260.590872221956	317.04559368448	277.880594808261	270.805674865114	381.216168469643	302.274087959573	456.55234090372	363.537441153979	Nudt4	10	95547007	95564146	-	3210	protein_coding	nudix (nucleoside diphosphate linked moiety X)-type motif 4 [Source:MGI Symbol;Acc:MGI:1918457]	-
ENSMUSG00000001948	246.023966310294	202.483749464057	275.863170993633	154.893369825967	445.00553930617	384.087840818797	609.236316396125	291.102144512712	Spa17	9	37603290	37613722	-	1061	protein_coding	sperm autoantigenic protein 17 [Source:MGI Symbol;Acc:MGI:1333778]	-
ENSMUSG00000109864	266.942115572689	274.627761361429	323.769213033271	226.777302503106	367.842554890291	319.342622175933	455.223445571331	344.95358940383	Eid3	10	82866626	82867930	+	1305	protein_coding	EP300 interacting inhibitor of differentiation 3 [Source:MGI Symbol;Acc:MGI:1913591]	-
ENSMUSG00000062732	285.762620079662	269.430333171067	271.040172862588	203.896795747051	410.077510523044	341.670475811344	457.922650883637	318.313008022089	Lypd4	7	24864620	24869941	-	1385	protein_coding	Ly6/Plaur domain containing 4 [Source:MGI Symbol;Acc:MGI:2687054]	-
ENSMUSG00000031553	254.897903599645	294.722607867505	204.799174084059	233.602166927885	404.996997469852	252.224783428407	475.563411860707	354.899446636432	Adam3	8	24677225	24725852	-	2942	protein_coding	a disintegrin and metallopeptidase domain 3 (cyritestin) [Source:MGI Symbol;Acc:MGI:102518]	-
ENSMUSG00000075227	252.896594679082	269.247665090965	306.687276560192	205.510373114331	375.464389741513	390.089068585145	399.134512637593	262.029507012258	Znhit2	19	6061192	6062472	+	1281	protein_coding	zinc finger, HIT domain containing 2 [Source:MGI Symbol;Acc:MGI:1352481]	-
ENSMUSG00000100937	264.682239211586	215.222979976558	319.688670699663	185.814110081774	330.323379973578	408.842074530793	445.900168266468	285.097245325467	1700020D05Rik	19	5502767	5503787	-	1021	protein_coding	RIKEN cDNA 1700020D05 gene [Source:MGI Symbol;Acc:MGI:1922805]	-
ENSMUSG00000050996	234.920492945056	280.166427975782	296.830722419414	236.807754131467	295.584897120416	403.474160095674	395.53428094335	309.284738529477	Cetn1	18	9615524	9619478	-	1247	protein_coding	centrin 1 [Source:MGI Symbol;Acc:MGI:1347086]	-
ENSMUSG00000023175	263.288285017487	302.829036118845	311.825220493668	246.776644897952	302.047495311356	389.99550839619	322.889006926853	279.950455431482	Bsg	10	79704491	79711969	+	1814	protein_coding	basigin [Source:MGI Symbol;Acc:MGI:88208]	-
ENSMUSG00000031233	252.912450350982	167.762783269229	239.881752771241	134.926988416804	447.664239114244	277.229155915294	650.645906201904	242.61790724616	Pgk2	17	40207015	40208640	-	1626	protein_coding	phosphoglycerate kinase 2 [Source:MGI Symbol;Acc:MGI:97563]	-
ENSMUSG00000068039	235.957723997594	289.465607763719	300.942190364738	246.747233065564	305.535870058272	346.101894935289	370.824793737964	311.811206343985	Tcp1	17	12915701	12925067	+	5030	protein_coding	t-complex protein 1 [Source:MGI Symbol;Acc:MGI:98535]	-
ENSMUSG00000030206	198.32263271294	89.9506400091082	89.1809105968185	22.6086913197439	655.174066519093	309.648473911349	846.576206080046	177.973290820494	Gsg1	6	135237326	135254351	-	1586	protein_coding	germ cell associated 1 [Source:MGI Symbol;Acc:MGI:1194499]	-
ENSMUSG00000032637	269.190323320773	359.365074547529	163.921472085031	300.239831795259	362.009787162595	224.413476746606	333.677865836622	373.725257544254	Atxn2l	7	126491708	126503437	-	4782	protein_coding	ataxin 2-like [Source:MGI Symbol;Acc:MGI:2446242]	-
ENSMUSG00000023873	253.800414074091	261.863187586521	299.969587951635	231.408480849301	346.879039263297	297.756238134319	379.056917135144	312.16480533802	1700010I14Rik	17	8988333	9011949	+	2292	protein_coding	RIKEN cDNA 1700010I14 gene [Source:MGI Symbol;Acc:MGI:1914181]	-
ENSMUSG00000028294	272.34346173648	256.389707892782	229.170229145733	203.56642812523	381.767469212406	290.750481027367	421.499497242153	292.085549307137	Cfap206	4	34688559	34730206	-	2484	protein_coding	cilia and flagella associated protein 206 [Source:MGI Symbol;Acc:MGI:1916579]	-
ENSMUSG00000028937	233.258492512973	299.448845953848	238.233458546977	222.705826201989	331.127934505068	346.926495477372	379.149999308843	278.664250071597	Acot7	4	152178134	152271855	+	2124	protein_coding	acyl-CoA thioesterase 7 [Source:MGI Symbol;Acc:MGI:1917275]	-
ENSMUSG00000024352	226.97461756505	195.100759927223	209.11217863011	142.208920431054	395.267569496689	386.8748905137	514.378714880036	238.463156394517	Spata24	18	35656690	35662186	-	967	protein_coding	spermatogenesis associated 24 [Source:MGI Symbol;Acc:MGI:1918492]	-
ENSMUSG00000062825	246.231719161185	337.290571329724	311.220332432584	317.761755030301	236.501664420137	284.450597731998	258.220759487684	295.02285030491	Actg1	11	120345690	120348542	-	2658	protein_coding	actin, gamma, cytoplasmic 1 [Source:MGI Symbol;Acc:MGI:87906]	-
ENSMUSG00000050107	261.12710956773	229.996542784983	220.63876584136	183.431737126825	381.010924274453	243.621543356786	456.224480324546	298.212907291072	Haspin	11	73135485	73138294	-	2810	protein_coding	histone H3 associated protein kinase [Source:MGI Symbol;Acc:MGI:1194498]	-
ENSMUSG00000068860	251.743346933524	216.117998588865	249.06176437774	153.456574737112	374.1942179676	328.993357307865	424.459096890445	257.928017175595	Gm128	3	95236920	95241598	-	1959	protein_coding	predicted gene 128 [Source:MGI Symbol;Acc:MGI:2684974]	-
ENSMUSG00000024654	214.845152300557	312.219000339181	238.954053839798	241.447229204107	279.790011989147	322.28540253699	323.802025537062	300.514755729514	Asrgl1	19	9109868	9135636	-	4297	protein_coding	asparaginase like 1 [Source:MGI Symbol;Acc:MGI:1913764]	-
ENSMUSG00000046957	176.718701577076	82.4012287964986	79.0034861462736	21.0210002782942	581.300486849315	244.577492099621	827.632685285344	192.074189224416	Spz1	13	92574636	92576172	-	1537	protein_coding	spermatogenic leucine zipper 1 [Source:MGI Symbol;Acc:MGI:1930801]	-
ENSMUSG00000038587	252.113600795332	167.927951474911	128.225330283786	129.351567459697	516.347793464685	175.212447715282	561.843759918317	252.379380186913	Akap12	10	4266380	4359470	+	6461	protein_coding	A kinase (PRKA) anchor protein (gravin) 12 [Source:MGI Symbol;Acc:MGI:1932576]	-
ENSMUSG00000035890	205.802939176926	275.833500977599	205.577737754302	207.149582064447	321.977155907307	322.443593587181	355.696383825618	287.227099235875	Rnf126	10	79758515	79766952	-	1704	protein_coding	ring finger protein 126 [Source:MGI Symbol;Acc:MGI:1917544]	-
ENSMUSG00000020719	246.960880869645	273.204379452298	299.965192661791	255.093208102602	282.953233758312	234.319731669291	316.507153347603	268.913893246277	Ddx5	11	106780355	106789185	-	5775	protein_coding	DEAD (Asp-Glu-Ala-Asp) box polypeptide 5 [Source:MGI Symbol;Acc:MGI:105037]	-
ENSMUSG00000024387	209.118189727699	230.174347189272	223.339129270566	192.097450130507	323.225214959153	324.137003323792	380.735800131212	278.015938469345	Csnk2b	17	35116196	35122053	-	2067	protein_coding	casein kinase 2, beta polypeptide [Source:MGI Symbol;Acc:MGI:88548]	-
ENSMUSG00000039209	192.915881300993	211.521422561238	236.958333035246	172.986874747006	233.716684917557	576.426415220008	287.467352836023	204.448579929799	Rpl39l	16	10170226	10174911	+	831	protein_coding	ribosomal protein L39-like [Source:MGI Symbol;Acc:MGI:1915422]	-
ENSMUSG00000063457	201.875192168186	226.211120366619	382.08654960364	236.199138789793	195.12952310315	482.715556539197	195.563806497541	186.783868887473	Rps15	10	80292453	80294114	+	630	protein_coding	ribosomal protein S15 [Source:MGI Symbol;Acc:MGI:98117]	-
ENSMUSG00000031765	202.019613254196	247.769139595305	332.223164008839	238.680480005565	236.947247903499	263.179032434055	299.222177089644	281.333280402047	Mt1	8	94179082	94180327	+	1246	protein_coding	metallothionein 1 [Source:MGI Symbol;Acc:MGI:97171]	-
ENSMUSG00000013822	198.737120726621	248.868060047134	229.53456973261	183.89309355568	294.642040776745	351.827077984451	344.37785812448	235.063024688072	Elof1	9	22112989	22117172	-	1702	protein_coding	ELF1 homolog, elongation factor 1 [Source:MGI Symbol;Acc:MGI:1913376]	-
ENSMUSG00000002102	207.19738242731	245.643070973506	263.357095264355	208.046236689299	282.157759022611	320.188283495414	310.584117938588	248.60059442139	Psmc3	2	91054009	91066369	+	2607	protein_coding	proteasome (prosome, macropain) 26S subunit, ATPase 3 [Source:MGI Symbol;Acc:MGI:1098754]	-
ENSMUSG00000061099	182.348427122118	86.670075379785	60.9253168393545	17.4300005345949	601.627845783206	232.132941471267	737.588514905181	166.505047972977	Gapdhs	7	30729775	30743681	-	1610	protein_coding	glyceraldehyde-3-phosphate dehydrogenase, spermatogenic [Source:MGI Symbol;Acc:MGI:95653]	-
ENSMUSG00000026790	206.661963685108	200.882637902225	161.135130110058	146.167132298854	393.885805391957	238.029969720784	477.403168733188	240.443802602304	Odf2	2	29889221	29931746	+	9919	protein_coding	outer dense fiber of sperm tails 2 [Source:MGI Symbol;Acc:MGI:1098824]	-
ENSMUSG00000110989	256.543261764922	229.535667152438	267.982732868764	202.814763174831	293.878814923545	196.515829595465	335.369118773102	270.418418223165	Gm7444	9	56027742	56030169	+	2428	processed_pseudogene	predicted gene 7444 [Source:MGI Symbol;Acc:MGI:3644944]	-
ENSMUSG00000057841	220.332976218037	205.485365218197	324.835033514724	189.134122128016	217.98449467344	471.848161971969	242.096559429877	166.408487449159	Rpl32	6	115805505	115808747	-	963	protein_coding	ribosomal protein L32 [Source:MGI Symbol;Acc:MGI:98038]	-
ENSMUSG00000030030	205.127284826085	203.367618837076	181.633602797978	143.801616245319	364.345167132406	282.606364635648	419.665502761927	235.070478994535	1700003E16Rik	6	83156404	83162945	+	2221	protein_coding	RIKEN cDNA 1700003E16 gene [Source:MGI Symbol;Acc:MGI:1919087]	-
ENSMUSG00000060499	200.529313208461	242.324805018719	262.028971207919	195.067584998876	235.110798587884	380.319993594374	275.643446994096	227.497202935635	Rpl10l	12	66283379	66284401	-	1023	protein_coding	ribosomal protein L10-like [Source:MGI Symbol;Acc:MGI:3647985]	-
ENSMUSG00000031839	217.676635653319	229.443175894769	258.663449261276	191.753653963192	255.000569948093	349.09802440545	278.893909000645	232.749703871088	Hsbp1	8	119344488	119348922	+	1861	protein_coding	heat shock factor binding protein 1 [Source:MGI Symbol;Acc:MGI:1915446]	-
ENSMUSG00000003153	108.072937557623	509.853352849907	105.347109155558	404.600101809218	111.148210867782	279.889592501844	85.6698170751606	392.833806320208	Slc2a3	6	122727809	122801640	-	7245	protein_coding	solute carrier family 2 (facilitated glucose transporter), member 3 [Source:MGI Symbol;Acc:MGI:95757]	-
ENSMUSG00000037910	171.987448267026	226.700064118243	302.306058376584	229.269830256907	198.967304067475	328.050045064962	276.636705510331	255.599522017249	1700018B24Rik	3	48605732	48609102	-	593	lincRNA	RIKEN cDNA 1700018B24 gene [Source:MGI Symbol;Acc:MGI:1913582]	-
ENSMUSG00000002190	200.908715918431	291.667125430828	208.882798929226	238.477133751104	257.797822399199	223.135660684422	256.981124381965	285.219595412358	Clgn	8	83389867	83428552	+	4025	protein_coding	calmegin [Source:MGI Symbol;Acc:MGI:107472]	-
ENSMUSG00000003970	205.473141937794	244.748317273137	329.28053748276	216.38175707856	197.236450001039	368.708880919988	213.634425445354	179.91964788884	Rpl8	15	76904078	76906314	+	1359	protein_coding	ribosomal protein L8 [Source:MGI Symbol;Acc:MGI:1350927]	-
ENSMUSG00000028976	225.799273988459	207.298267919864	178.36671090006	172.591990062495	323.212730598999	196.757166453145	344.137925884685	267.482147222845	Slc2a5	4	150119283	150144169	+	3402	protein_coding	solute carrier family 2 (facilitated glucose transporter), member 5 [Source:MGI Symbol;Acc:MGI:1928369]	-
ENSMUSG00000037979	185.192796336451	248.938549863902	182.919267675436	201.995898337282	257.425432416848	230.479178310297	329.36245828777	273.083426761172	Ccdc92	5	124834418	124862424	-	2729	protein_coding	coiled-coil domain containing 92 [Source:MGI Symbol;Acc:MGI:106485]	-
ENSMUSG00000029430	200.543039125521	210.137485478456	283.209351169911	184.601687228535	236.841993621578	309.532711275976	271.724122351227	211.243661241785	Ran	5	129020069	129024323	+	2646	protein_coding	RAN, member RAS oncogene family [Source:MGI Symbol;Acc:MGI:1333112]	-
ENSMUSG00000038274	197.352586704984	211.903040731971	305.177365214952	177.900066806059	201.989504736918	403.886730805142	236.62072769759	170.759868066693	Fau	19	6057888	6059524	+	815	protein_coding	Finkel-Biskis-Reilly murine sarcoma virus (FBR-MuSV) ubiquitously expressed (fox derived) [Source:MGI Symbol;Acc:MGI:102547]	-
ENSMUSG00000025480	188.250092619817	242.552212902072	232.945804893654	207.856621475146	250.448423304211	259.14143642751	274.293288218517	248.260425779053	Syce1	7	140777229	140787852	-	1460	protein_coding	synaptonemal complex central element protein 1 [Source:MGI Symbol;Acc:MGI:1921325]	-
ENSMUSG00000078812	174.074924748505	259.464332980765	229.738902557254	235.685566878411	206.615524759172	335.777373389771	228.280514302518	233.613485953111	Eif5a	11	69916714	69921958	-	2377	protein_coding	eukaryotic translation initiation factor 5A [Source:MGI Symbol;Acc:MGI:106248]	-
ENSMUSG00000049792	227.658115928246	166.991524341705	209.73701433553	120.358010941858	359.01401757908	223.549993705255	386.75273079882	199.984297616598	Bag5	12	111709488	111713257	-	2508	protein_coding	BCL2-associated athanogene 5 [Source:MGI Symbol;Acc:MGI:1917619]	-
ENSMUSG00000022085	169.667573594925	223.362448112238	206.528406315026	194.808582455957	248.976488803337	288.026107974198	291.70650041912	240.592175576657	Pebp4	14	69840420	70059918	+	1079	protein_coding	phosphatidylethanolamine binding protein 4 [Source:MGI Symbol;Acc:MGI:1920773]	-
ENSMUSG00000000811	194.497746594584	206.039530598574	217.920261680862	183.740443235807	268.137813924779	242.948521357189	297.397247433872	246.698069564768	Txnrd3	6	89643988	89675529	+	2836	protein_coding	thioredoxin reductase 3 [Source:MGI Symbol;Acc:MGI:2386711]	-
ENSMUSG00000020799	188.895856417873	160.261234670585	208.22021657212	134.066554914847	289.197032808244	292.669261671234	350.10223439839	231.535390020177	Tekt1	11	72344722	72362442	-	1622	protein_coding	tektin 1 [Source:MGI Symbol;Acc:MGI:1333819]	-
ENSMUSG00000020867	199.3843673909	95.27600910233	89.6404153986432	32.3789735892596	458.631646474444	223.318640535973	569.435049419622	179.334951976521	Spata20	11	94478904	94486179	-	2874	protein_coding	spermatogenesis associated 20 [Source:MGI Symbol;Acc:MGI:2183449]	-
ENSMUSG00000024608	203.520664443116	185.0269384576	312.45704181377	185.166251692781	184.791311846759	435.413187044275	197.566532072549	142.22180957736	Rps14	18	60774510	60778546	+	1384	protein_coding	ribosomal protein S14 [Source:MGI Symbol;Acc:MGI:98107]	-
ENSMUSG00000038994	224.935841460806	107.63059538603	90.8238519549637	24.8262958604246	409.060588796969	266.780566726738	576.886987494655	135.638388395488	Hils1	11	94967593	94968456	+	864	protein_coding	histone H1-like protein in spermatids 1 [Source:MGI Symbol;Acc:MGI:2136691]	-
ENSMUSG00000101963	221.141216331057	169.586569414213	230.974451092365	147.757072375557	288.484583023443	188.465712509366	340.197734729879	228.229901823764	1700001J11Rik	9	40050365	40053028	+	2664	transcribed_processed_pseudogene	RIKEN cDNA 1700001J11 gene [Source:MGI Symbol;Acc:MGI:1919474]	-
ENSMUSG00000025035	183.180898513237	221.315024394228	220.898787173626	185.410369391723	226.847359540597	325.90844945577	215.963751587388	210.542544563839	Arl3	19	46531109	46573085	-	822	protein_coding	ADP-ribosylation factor-like 3 [Source:MGI Symbol;Acc:MGI:1929699]	-
ENSMUSG00000063447	213.344462124503	176.330026803142	248.943433762547	156.183602875049	245.821790839404	195.423763058899	317.585612663863	233.046443811126	Ube2d2b	5	107830099	107831776	+	1678	protein_coding	ubiquitin-conjugating enzyme E2D 2B [Source:MGI Symbol;Acc:MGI:1920568]	-
ENSMUSG00000053624	209.337275570559	131.57154412046	230.394506724917	99.8192126150658	308.705499756414	209.198898503476	390.001917519357	204.125117774217	Gykl1	18	52693679	52695668	+	1990	protein_coding	glycerol kinase-like 1 [Source:MGI Symbol;Acc:MGI:891990]	-
ENSMUSG00000045004	195.679536303138	88.8069535401283	98.9376129977787	30.4887648547955	426.734297163598	221.061292637322	550.214994815233	170.103430783651	Spata21	4	141088333	141112760	+	2629	protein_coding	spermatogenesis associated 21 [Source:MGI Symbol;Acc:MGI:3607787]	-
ENSMUSG00000024392	199.501091586855	239.099227747781	141.963070019965	180.411194351687	286.667683841056	212.936837147047	284.094084031439	230.077237703834	Bag6	17	35135178	35147322	+	6215	protein_coding	BCL2-associated athanogene 6 [Source:MGI Symbol;Acc:MGI:1919439]	-
ENSMUSG00000026894	165.153091044546	210.567261812365	188.385144101313	151.33891606835	222.140739057007	373.197678683867	252.558804223561	205.529157285948	Morn5	2	36049458	36079718	+	714	protein_coding	MORN repeat containing 5 [Source:MGI Symbol;Acc:MGI:1922745]	-
ENSMUSG00000032399	216.160976869689	223.323168687616	343.773967551199	242.277995678927	159.220402686113	239.446245659952	166.370665440014	177.508524960877	Rpl4	9	64173375	64178666	+	2007	protein_coding	ribosomal protein L4 [Source:MGI Symbol;Acc:MGI:1915141]	-
ENSMUSG00000030357	176.066796077245	264.271453668791	194.614376105632	212.036274880795	217.068883790701	276.216927386989	220.451810061338	207.254009303101	Fkbp4	6	128429735	128438677	-	2795	protein_coding	FK506 binding protein 4 [Source:MGI Symbol;Acc:MGI:95543]	-
ENSMUSG00000024208	155.30042213163	186.967351060567	189.527860141838	147.083107822129	232.12111806263	414.271091317251	250.589004618117	179.276955066507	Uqcc2	17	27122663	27133916	-	837	protein_coding	ubiquinol-cytochrome c reductase complex assembly factor 2 [Source:MGI Symbol;Acc:MGI:1914517]	-
ENSMUSG00000034892	220.487148560342	190.196164128012	256.324189440296	131.488945168385	208.337400902129	373.533642569693	223.095352422615	149.721368184232	Rps29	12	69157722	69159186	-	693	protein_coding	ribosomal protein S29 [Source:MGI Symbol;Acc:MGI:107681]	-
ENSMUSG00000037437	193.649684545295	217.855120347544	189.23615252425	173.204122006078	248.04542742032	199.549422899378	279.694265162031	236.036217350722	Adam32	8	24836140	24948804	-	2993	protein_coding	a disintegrin and metallopeptidase domain 32 [Source:MGI Symbol;Acc:MGI:2653822]	-
ENSMUSG00000019370	159.651969142486	249.301224002756	188.291428546649	208.491611510363	191.96688351258	318.392627738185	204.860948156256	214.847638745894	Calm3	7	16915379	16924114	-	2423	protein_coding	calmodulin 3 [Source:MGI Symbol;Acc:MGI:103249]	-
ENSMUSG00000022603	140.033859896829	292.754067751435	113.150611961096	236.691826582061	221.981649899225	232.511922258333	219.166656222003	271.601134429435	Mroh4	15	74606029	74636353	-	4049	protein_coding	maestro heat-like repeat family member 4 [Source:MGI Symbol;Acc:MGI:1916689]	-
ENSMUSG00000018677	167.189570200442	222.991890741764	181.495429297021	180.393706215163	237.206904628148	241.949320510601	267.481461809845	212.336714544894	Slc25a39	11	102402985	102407946	-	2756	protein_coding	solute carrier family 25, member 39 [Source:MGI Symbol;Acc:MGI:1196386]	-
ENSMUSG00000051811	166.134392992288	239.035313186273	179.652134400398	177.240385223676	242.459956154153	261.979617665541	243.322344829632	198.168377200812	Cox6b2	7	4751792	4753094	-	1108	protein_coding	cytochrome c oxidase subunit 6B2 [Source:MGI Symbol;Acc:MGI:3044182]	-
ENSMUSG00000003814	211.777829819798	250.981238046763	222.694604243884	214.066136035601	192.614181594399	239.886084499662	184.705183149537	185.276775683079	Calr	8	84841850	84846934	-	2880	protein_coding	calreticulin [Source:MGI Symbol;Acc:MGI:88252]	-
ENSMUSG00000049387	130.655157748886	192.517168152858	199.491198937089	185.677521918346	148.166796351167	434.818904251545	194.247148330694	212.025848386271	Cox7b2	5	71442824	71548205	-	542	protein_coding	cytochrome c oxidase subunit 7B2 [Source:MGI Symbol;Acc:MGI:1925424]	-
ENSMUSG00000058709	177.926140812653	195.322483643862	177.093089068048	146.743408236393	280.461572431928	251.036329062475	281.089038642252	187.00258536158	Egln2	7	27158658	27166802	-	2800	protein_coding	egl-9 family hypoxia-inducible factor 2 [Source:MGI Symbol;Acc:MGI:1932287]	-
ENSMUSG00000016559	167.919371843211	271.184460955355	233.714825935833	253.332990404993	138.335765189965	304.699254720645	148.174234690103	172.540178991564	H3f3b	11	116021912	116027962	-	2976	protein_coding	H3 histone, family 3B [Source:MGI Symbol;Acc:MGI:1101768]	-
ENSMUSG00000028793	199.689069151999	186.714992985277	179.307535022508	149.035768426608	272.104524947517	202.444101874022	300.624692630031	199.082634353656	Rnf19b	4	129058271	129085886	+	2872	protein_coding	ring finger protein 19B [Source:MGI Symbol;Acc:MGI:1922484]	-
ENSMUSG00000017195	179.093302173191	193.271920072918	223.282978842629	171.435300400176	231.673775802427	216.212600915753	256.768698302332	215.815849209862	Zpbp2	11	98551097	98558665	+	1683	protein_coding	zona pellucida binding protein 2 [Source:MGI Symbol;Acc:MGI:1916626]	-
ENSMUSG00000036557	141.033983962278	183.752732539903	166.41360496932	161.72261761909	213.926822577149	299.630430456546	274.09035027096	240.450518438087	Stpg4	17	87389571	87427741	-	1208	protein_coding	sperm tail PG rich repeat containing 4 [Source:MGI Symbol;Acc:MGI:1922717]	-
ENSMUSG00000024393	213.202425601615	253.591026744924	136.888949254441	197.149931788271	259.32794001147	156.271559109724	214.972567642021	247.964894224325	Prrc2a	17	35149076	35164897	-	7631	protein_coding	proline-rich coiled-coil 2A [Source:MGI Symbol;Acc:MGI:1915467]	-
ENSMUSG00000032437	198.68909479426	208.308000159018	172.392365419406	162.398370433345	263.11145867486	179.549224117986	271.562825103201	221.425946846051	Stt3b	9	115242581	115310421	-	4221	protein_coding	STT3, subunit of the oligosaccharyltransferase complex, homolog B (S. cerevisiae) [Source:MGI Symbol;Acc:MGI:1915542]	-
ENSMUSG00000002768	159.007855262583	168.17152965737	147.995527183253	124.689851294874	282.351090296377	274.16657780171	338.744883774891	171.267809084439	Mea1	17	46678793	46683111	+	1844	protein_coding	male enhanced antigen 1 [Source:MGI Symbol;Acc:MGI:96957]	-
ENSMUSG00000041697	151.691273007924	197.996515966822	259.381999836015	172.688019017567	159.888739666461	351.874655219225	164.494222410267	186.175388440278	Cox6a1	5	115345642	115348981	-	702	protein_coding	cytochrome c oxidase subunit 6A1 [Source:MGI Symbol;Acc:MGI:103099]	-
ENSMUSG00000055839	139.356868201166	183.599513390001	190.613148523508	153.12526656485	209.798828313112	341.614269081163	248.191778979085	174.801867025927	Elob	17	23824738	23829136	-	1398	protein_coding	elongin B [Source:MGI Symbol;Acc:MGI:1914923]	-
ENSMUSG00000024661	174.851634946167	205.204990823989	354.319346636761	226.521143232827	95.0470244576145	240.253358165655	165.493695448756	177.012596754991	Fth1	19	9982703	9985092	+	866	protein_coding	ferritin heavy polypeptide 1 [Source:MGI Symbol;Acc:MGI:95588]	-
ENSMUSG00000036463	182.116910884006	149.943178625546	241.250995973765	143.039229138217	234.027354740669	220.373550575491	263.225077930298	202.129956289423	4930544G11Rik	6	65952609	65954014	+	1406	protein_coding	RIKEN cDNA 4930544G11 gene [Source:MGI Symbol;Acc:MGI:1914903]	-
ENSMUSG00000021758	184.170116338728	189.841911809455	214.589352706077	188.941995475375	234.502284933388	167.159228200283	236.096158067474	217.84204361176	Ddx4	13	112598333	112652475	-	3014	protein_coding	DEAD (Asp-Glu-Ala-Asp) box polypeptide 4 [Source:MGI Symbol;Acc:MGI:102670]	-
ENSMUSG00000090369	112.218631221538	53.8801534332589	16.9937282218583	5.60965534446731	513.618990106661	186.314172920359	639.37934843337	102.295121351684	4933411K16Rik	19	42052248	42053627	+	1380	protein_coding	RIKEN cDNA 4933411K16 gene [Source:MGI Symbol;Acc:MGI:1914015]	-
ENSMUSG00000116780	156.658371324466	174.122815738681	170.851369222403	132.280641075114	200.699555203108	297.17280183455	281.309382436125	211.930131172199	Gm3417	17	14964242	14978790	-	749	protein_coding	predicted gene 3417 [Source:MGI Symbol;Acc:MGI:3781595]	-
ENSMUSG00000031493	161.348936362138	232.570603428752	119.592195209664	173.949401886919	240.208154642863	158.230577899803	267.26058180857	266.158811296871	Ggn	7	29170210	29173976	+	2800	protein_coding	gametogenetin [Source:MGI Symbol;Acc:MGI:2181461]	-
ENSMUSG00000038782	142.295061208906	227.264853699572	146.332671869783	178.193094130024	215.316276506804	233.403179794551	226.501805090571	245.10662102309	1700028J19Rik	7	44229930	44236122	-	2177	protein_coding	RIKEN cDNA 1700028J19 gene [Source:MGI Symbol;Acc:MGI:1917254]	-
ENSMUSG00000050089	133.635293051551	61.4913703503588	40.3944365996342	13.4619991294245	407.573669830645	148.48551891815	675.414981659763	131.737115930482	Akap4	X	7067519	7078609	+	3027	protein_coding	A kinase (PRKA) anchor protein 4 [Source:MGI Symbol;Acc:MGI:102794]	-
ENSMUSG00000086587	167.616687254565	161.983334003443	217.583596267193	151.237583008508	219.313226994361	216.925129595208	273.502112071084	202.193870900107	Gm11837	4	14929908	14953030	+	1012	antisense	predicted gene 11837 [Source:MGI Symbol;Acc:MGI:3702175]	-
ENSMUSG00000057246	160.620898597249	185.313678327843	119.558502156813	140.799394968359	280.651650216639	172.165832014237	306.821235906032	241.437263592545	BC051142	17	34398820	34460734	+	3418	protein_coding	cDNA sequence BC051142 [Source:MGI Symbol;Acc:MGI:3039565]	-
ENSMUSG00000026578	164.794458650113	206.847856505706	162.446418469258	169.500579911389	230.914971947466	178.437144360966	272.203901830294	217.225329575679	Ccdc181	1	164275585	164287847	+	1909	protein_coding	coiled-coil domain containing 181 [Source:MGI Symbol;Acc:MGI:1922145]	-
ENSMUSG00000040231	142.969152097319	220.810665161028	141.524893014945	170.783463159482	199.898004531979	255.486799517884	228.463916553411	237.383848697862	Syngr4	7	45885222	45896714	-	1001	protein_coding	synaptogyrin 4 [Source:MGI Symbol;Acc:MGI:1928903]	-
ENSMUSG00000004455	155.315787176895	198.887004683651	183.756951035775	181.531494248055	210.305258914635	237.744482845444	232.240075386187	196.425151686213	Ppp1cc	5	122158278	122175273	+	3424	protein_coding	protein phosphatase 1 catalytic subunit gamma [Source:MGI Symbol;Acc:MGI:104872]	-
ENSMUSG00000001175	148.656381211916	233.059943237387	195.474193557892	213.311833093079	162.739163429063	235.825672521673	183.364906915385	223.23023185579	Calm1	12	100199435	100209814	+	4706	protein_coding	calmodulin 1 [Source:MGI Symbol;Acc:MGI:88251]	-
ENSMUSG00000041399	164.282957402785	76.5776821906207	72.8336048909705	21.5447163754589	374.726156542587	181.93624238942	535.329094928385	157.579167325329	1700013G24Rik	4	137453284	137455461	+	1048	protein_coding	RIKEN cDNA 1700013G24 gene [Source:MGI Symbol;Acc:MGI:1916630]	-
ENSMUSG00000026864	217.060756084527	182.021402329598	379.244254255403	196.515352852601	137.776234452464	144.617510395236	182.484185133508	141.196249596168	Hspa5	2	34771970	34777547	+	4229	protein_coding	heat shock protein 5 [Source:MGI Symbol;Acc:MGI:95835]	-
ENSMUSG00000044526	157.034898857673	85.8678539833487	85.1314903110016	20.3867225303751	376.487052103618	256.165965662172	483.949766660575	107.184003185109	Znrf4	17	56511248	56512431	-	1184	protein_coding	zinc and ring finger 4 [Source:MGI Symbol;Acc:MGI:1341258]	-
ENSMUSG00000045257	142.480880925317	172.05838508861	151.073905133666	142.265192196323	231.087453100362	253.502946942016	287.715447329254	177.910514860207	Morn2	17	80290203	80297476	+	656	protein_coding	MORN repeat containing 2 [Source:MGI Symbol;Acc:MGI:2674071]	-
ENSMUSG00000031898	167.568084763153	225.165732365293	167.958279654013	163.493812468853	207.514357061053	222.268279616694	194.632190331854	202.426733884523	Dpep3	8	105973513	105979429	-	1698	protein_coding	dipeptidase 3 [Source:MGI Symbol;Acc:MGI:1919104]	-
ENSMUSG00000027968	171.081429614862	179.758402003708	199.165453301772	158.051130468202	211.416462812895	169.999620260766	250.76673451926	206.017329715538	Larp7	3	127536714	127553349	-	2366	protein_coding	La ribonucleoprotein domain family, member 7 [Source:MGI Symbol;Acc:MGI:107634]	-
ENSMUSG00000021258	183.327451867774	210.190694018658	133.706201153859	167.480575428567	251.451398412268	154.88385947721	228.36841440616	214.613922492203	Ccnk	12	108179579	108203359	+	3042	protein_coding	cyclin K [Source:MGI Symbol;Acc:MGI:1276106]	-
ENSMUSG00000031447	157.907681204943	218.699844917299	186.485398480058	196.607934486487	187.469440524119	213.811295518755	182.595362781267	196.951527630498	Lamp1	8	13159161	13175338	+	2675	protein_coding	lysosomal-associated membrane protein 1 [Source:MGI Symbol;Acc:MGI:96745]	-
ENSMUSG00000026255	150.185536222412	200.7982738321	173.921965460468	188.574614032581	196.281835299685	188.722268660368	222.740769012924	218.909973858322	Efhd1	1	87264363	87310839	+	2125	protein_coding	EF hand domain containing 1 [Source:MGI Symbol;Acc:MGI:1921607]	-
ENSMUSG00000024154	177.290941558541	147.944730243861	190.681981000302	114.549208275543	243.996952151621	201.718763737084	274.987770101306	187.51868068142	Gtf2a1l	17	88668660	88715152	+	1621	protein_coding	general transcription factor IIA, 1-like [Source:MGI Symbol;Acc:MGI:1919078]	-
ENSMUSG00000062028	164.988184124268	85.5272495453987	77.9658143768051	21.0128673209897	378.728713430829	210.576815882324	473.766306279504	125.432415870112	Irgc1	7	24431922	24452297	-	2804	protein_coding	immunity-related GTPase family, cinema 1 [Source:MGI Symbol;Acc:MGI:2685948]	-
ENSMUSG00000029580	189.834530057035	182.29230679153	236.814680442019	190.294313413964	181.453640708341	151.53375704257	258.086251930982	146.66372389972	Actb	5	142903115	142906754	-	2679	protein_coding	actin, beta [Source:MGI Symbol;Acc:MGI:87904]	-
ENSMUSG00000028081	191.606495573935	139.221463397332	409.269914040096	175.088807591345	133.005852618066	225.206628073382	145.851206073197	116.495065297706	Rps3a1	3	86137940	86142702	-	977	protein_coding	ribosomal protein S3A1 [Source:MGI Symbol;Acc:MGI:1202063]	-
ENSMUSG00000022039	144.047050329765	227.23609324878	172.765380480357	194.000580662828	183.996187836668	197.924426741814	197.372729671334	217.772847847586	Adam2	14	66027329	66077733	-	2691	protein_coding	a disintegrin and metallopeptidase domain 2 [Source:MGI Symbol;Acc:MGI:1340894]	-
ENSMUSG00000036598	145.834362686226	163.680208965464	197.000611418057	143.079602089538	207.69398318009	217.47945275431	255.685171291084	201.177552501403	Ccdc113	8	95534085	95558890	+	1288	protein_coding	coiled-coil domain containing 113 [Source:MGI Symbol;Acc:MGI:3606076]	-
ENSMUSG00000040794	142.284997389161	214.225819348205	172.266699794611	148.025323973385	169.667981185596	333.49265335493	207.667383638699	143.559389888352	C1qtnf4	2	90885860	90890525	+	1290	protein_coding	C1q and tumor necrosis factor related protein 4 [Source:MGI Symbol;Acc:MGI:1914695]	-
ENSMUSG00000037196	159.283260881765	126.699249348122	172.598788941527	103.243648789699	256.362501561175	217.601852072167	318.242626607428	171.537994969083	Pacrg	17	10403012	10840311	-	1572	protein_coding	PARK2 co-regulated [Source:MGI Symbol;Acc:MGI:1916560]	-
ENSMUSG00000024175	183.306646412385	94.0595545352774	154.033393290326	73.0240790231285	292.536457676396	229.793081595503	329.856200542896	166.482925555174	Tekt4	17	25471590	25476594	+	1532	protein_coding	tektin 4 [Source:MGI Symbol;Acc:MGI:1919090]	-
ENSMUSG00000056076	178.819288190599	173.316318533903	182.68292022856	152.971104340691	229.5043733733	176.913725393325	240.495790373028	184.016968220265	Eif3b	5	140419328	140443360	+	3346	protein_coding	eukaryotic translation initiation factor 3, subunit B [Source:MGI Symbol;Acc:MGI:106478]	-
ENSMUSG00000031818	122.31046438142	210.84729255396	202.289672131772	181.948869503424	129.61266474819	365.216866389604	137.392409831424	167.305403025702	Cox4i1	8	120668222	120674207	+	1550	protein_coding	cytochrome c oxidase subunit 4I1 [Source:MGI Symbol;Acc:MGI:88473]	-
ENSMUSG00000018509	138.028645755596	200.660282956203	162.583324467221	155.251574035057	184.015202560519	278.783839486475	204.208074136736	188.844948593223	Cenpv	11	62524946	62539261	-	1811	protein_coding	centromere protein V [Source:MGI Symbol;Acc:MGI:1920389]	-
ENSMUSG00000070331	191.662434168982	197.084751517168	109.272753013684	150.222358963362	250.124212284436	137.495589694681	247.996330718646	220.662448113726	Qrich2	11	116441325	116466241	-	7513	protein_coding	glutamine rich 2 [Source:MGI Symbol;Acc:MGI:2684912]	-
ENSMUSG00000026125	142.419992642851	100.55257321294	136.34502875677	92.5964864436827	275.712975452547	177.452718634425	359.598015706374	207.565707730278	Prss39	1	34498410	34503063	+	1333	protein_coding	protease, serine 39 [Source:MGI Symbol;Acc:MGI:1270856]	-
ENSMUSG00000022037	121.759242734299	308.783287228859	103.069713386071	384.682482477702	11.8770172622889	338.76486895444	35.7472072906572	186.000320459868	Clu	14	65968483	65981547	+	3437	protein_coding	clusterin [Source:MGI Symbol;Acc:MGI:88423]	-
ENSMUSG00000073730	149.031045998737	159.591743853679	150.350236057802	125.568927418733	244.397191093403	200.325729106722	281.626718833034	173.651178811931	4933415F23Rik	1	23100473	23102253	-	1781	protein_coding	RIKEN cDNA 4933415F23 gene [Source:MGI Symbol;Acc:MGI:1914005]	-
ENSMUSG00000039016	122.710854233217	171.006037549064	181.962098817507	151.003150018178	169.864147865867	318.631895754063	201.001922460744	167.850115737066	Timm8b	9	50603910	50605320	+	518	protein_coding	translocase of inner mitochondrial membrane 8B [Source:MGI Symbol;Acc:MGI:1353424]	-
ENSMUSG00000041571	125.124157334336	192.756248907484	167.894766807302	146.376944144694	184.909372263043	316.818782225029	179.760378528183	162.972004276429	Selenow	7	15917208	15922402	-	736	protein_coding	selenoprotein W [Source:MGI Symbol;Acc:MGI:1100878]	-
ENSMUSG00000022269	162.699379708308	162.824764234089	178.225534362225	134.756638956504	211.481048864991	189.814938202147	239.384604565685	194.688380561243	March11	15	26309048	26409576	+	2848	protein_coding	membrane-associated ring finger (C3HC4) 11 [Source:MGI Symbol;Acc:MGI:3608327]	-
ENSMUSG00000061477	157.464938789378	175.892629917606	229.886072512208	157.569140339485	161.041854309678	309.765868245345	154.370823964883	120.353760044648	Rps7	12	28630854	28635953	-	2015	protein_coding	ribosomal protein S7 [Source:MGI Symbol;Acc:MGI:1333818]	-
ENSMUSG00000028560	170.361580876005	162.187200244071	187.136214024649	140.06481396181	216.432149427904	151.142841177029	238.159018187278	199.046345987741	Usp1	4	98923810	98935543	+	3733	protein_coding	ubiquitin specific peptidase 1 [Source:MGI Symbol;Acc:MGI:2385198]	-
ENSMUSG00000000740	147.030486781453	180.877024674669	248.477548812647	155.476984149843	143.996907998456	278.505911117273	166.396790985496	132.800091752365	Rpl13	8	123102350	123105244	+	2595	protein_coding	ribosomal protein L13 [Source:MGI Symbol;Acc:MGI:105922]	-
ENSMUSG00000070708	173.780402491117	74.3546117378973	93.5442240623487	21.9745622982783	330.151907722646	222.630806794356	391.730781781055	140.222005197174	Gtsf1l	2	163087034	163087855	-	822	protein_coding	gametocyte specific factor 1-like [Source:MGI Symbol;Acc:MGI:1915486]	-
ENSMUSG00000020462	150.40727934414	172.446337135561	190.999903604797	140.353822038777	192.251059641225	178.064598118325	235.393901751692	187.755818116796	Cfap36	11	29221532	29247409	-	2744	protein_coding	cilia and flagella associated protein 36 [Source:MGI Symbol;Acc:MGI:1913994]	-
ENSMUSG00000047104	151.288310974697	142.62443116782	196.227122489633	129.459207910498	188.574240402444	244.692525482827	216.299701924747	175.552034066653	Pbp2	6	135309127	135310405	-	1279	protein_coding	phosphatidylethanolamine binding protein 2 [Source:MGI Symbol;Acc:MGI:1923650]	-
ENSMUSG00000026853	151.018106756558	221.987432148444	124.140811394552	171.97355611981	188.577653040594	174.081340364252	195.756311267808	212.453949229073	Crat	2	30400471	30415813	-	5388	protein_coding	carnitine acetyltransferase [Source:MGI Symbol;Acc:MGI:109501]	-
ENSMUSG00000038523	139.364781232949	81.3126594210202	66.8856829476139	15.3125581764532	326.318010000118	246.192938032543	455.45472074442	106.731846606286	1700003F12Rik	2	154547085	154550003	+	976	protein_coding	RIKEN cDNA 1700003F12 gene [Source:MGI Symbol;Acc:MGI:1922730]	-
ENSMUSG00000057322	143.3496050638	140.386628558023	238.702972659343	115.254957515555	156.918745220495	357.998214476345	180.23712008852	102.707964925723	Rpl38	11	114668524	114672331	+	542	protein_coding	ribosomal protein L38 [Source:MGI Symbol;Acc:MGI:1914921]	-
ENSMUSG00000051648	127.783144766873	203.418084780757	117.648083549862	177.980333806793	191.181924590355	188.300457159463	208.168145925921	220.904715208784	Kctd19	8	105382807	105413502	-	3048	protein_coding	potassium channel tetramerisation domain containing 19 [Source:MGI Symbol;Acc:MGI:3045294]	-
ENSMUSG00000048416	156.992486138815	90.3155493360846	127.99620660055	51.8202382278926	265.726833775144	199.972679795509	405.401870326059	134.945774299228	Mlf1	3	67374097	67400003	+	1719	protein_coding	myeloid leukemia factor 1 [Source:MGI Symbol;Acc:MGI:1341819]	-
ENSMUSG00000023272	175.322484301119	119.497187141482	176.342347383856	90.3201736693835	253.792439879534	191.874087411075	269.430585473812	155.645752060602	Creld2	15	88819646	88826683	+	1366	protein_coding	cysteine-rich with EGF-like domains 2 [Source:MGI Symbol;Acc:MGI:1923987]	-
ENSMUSG00000021643	141.109072670254	176.46827852461	171.895583148291	140.476917217492	164.71395341711	241.411052252221	220.3832783562	172.663196832235	Serf1	13	100108012	100114571	+	1300	protein_coding	small EDRK-rich factor 1 [Source:MGI Symbol;Acc:MGI:1337114]	-
ENSMUSG00000063576	155.451225567977	167.959793991301	139.813921494244	133.475399388844	222.178269035915	185.813816518659	242.374272270758	174.803216425942	Klhdc3	17	46674550	46680914	-	2593	protein_coding	kelch domain containing 3 [Source:MGI Symbol;Acc:MGI:2651568]	-
ENSMUSG00000020849	162.158255507937	161.313990211217	214.034617280268	153.28070124941	181.439831220469	182.574170491417	193.586674447284	171.112424701859	Ywhae	11	75732869	75765845	+	2568	protein_coding	tyrosine 3-monooxygenase/tryptophan 5-monooxygenase activation protein, epsilon polypeptide [Source:MGI Symbol;Acc:MGI:894689]	-
ENSMUSG00000057047	114.565241767383	192.544534066546	144.664618782625	177.722284355955	152.349095061976	228.383607948909	183.4648360621	224.696508515958	1700010B08Rik	2	173719415	173722089	+	899	protein_coding	RIKEN cDNA 1700010B08 gene [Source:MGI Symbol;Acc:MGI:1922735]	-
ENSMUSG00000040140	153.749439004729	201.725402316193	127.195434657111	157.067900418617	206.250215628827	139.268465165651	197.62371594626	234.715574896778	Tdrd6	17	43615335	43630299	-	7062	protein_coding	tudor domain containing 6 [Source:MGI Symbol;Acc:MGI:2679727]	-
ENSMUSG00000072940	177.428383628468	168.773166325703	202.138996617008	103.934447632214	163.208878291168	324.71253465088	156.689934911689	118.10689601784	Gm10443	6	86334031	86334240	+	210	processed_pseudogene	predicted pseudogene 10443 [Source:MGI Symbol;Acc:MGI:3704272]	-
ENSMUSG00000050957	136.576198853072	129.945536144574	175.171660696306	121.489710850045	183.163100847631	241.134749901672	236.72719120965	184.694941206806	Insl6	19	29321344	29325356	-	708	protein_coding	insulin-like 6 [Source:MGI Symbol;Acc:MGI:1351595]	-
ENSMUSG00000020078	169.418973967394	158.241866006294	179.330567778547	141.822776835975	199.193856302325	142.074447019249	227.377294874321	187.704619358889	Vps26a	10	62455235	62486805	-	2860	protein_coding	VPS26 retromer complex component A [Source:MGI Symbol;Acc:MGI:1353654]	-
ENSMUSG00000059695	122.896152662534	48.0294384672293	60.6730933866298	12.9082817778173	281.774868176726	173.433901900801	567.565518843055	131.758140355119	1700019M22Rik	12	96046767	96047120	-	354	processed_pseudogene	RIKEN cDNA 1700019M22 gene [Source:MGI Symbol;Acc:MGI:1916673]	-
ENSMUSG00000050114	136.030116377358	143.17665617837	160.034091378722	119.295105553356	196.610895980299	188.655267597962	249.09531407483	196.346744465938	Prdx6b	2	80292472	80295356	+	2885	protein_coding	peroxiredoxin 6B [Source:MGI Symbol;Acc:MGI:1336888]	-
ENSMUSG00000039330	142.693929140253	120.310952873641	157.197354470519	83.5640906934637	250.505647695967	193.135142790275	284.594038376274	157.031242652057	Tsga10ip	19	5390049	5394401	-	487	protein_coding	testis specific 10 interacting protein [Source:MGI Symbol;Acc:MGI:1925556]	-
ENSMUSG00000028693	140.277344630081	189.476676200404	168.347934631991	173.655506835203	179.805788845612	124.039306090913	199.886630518651	211.938096229407	Nasp	4	116601052	116627941	-	7518	protein_coding	nuclear autoantigenic sperm protein (histone-binding) [Source:MGI Symbol;Acc:MGI:1355328]	-
ENSMUSG00000011877	157.50924034495	144.662086692486	107.340222062154	112.574292130044	255.960197098114	144.630604140527	270.894148085285	190.082608797074	Git1	11	77493562	77507786	+	4838	protein_coding	G protein-coupled receptor kinase-interactor 1 [Source:MGI Symbol;Acc:MGI:1927140]	-
ENSMUSG00000074817	149.863586309427	125.801197306959	163.215628529654	113.390181843427	226.800019179594	137.336029086625	279.350189188444	184.290686829127	Papolb	5	142525838	142530076	-	4239	protein_coding	poly (A) polymerase beta (testis specific) [Source:MGI Symbol;Acc:MGI:1932115]	-
ENSMUSG00000028310	133.819378952345	176.278910974116	160.457472753217	151.826205551582	172.833371885044	204.397271508457	200.706545250005	179.684329246794	Ppp3r2	4	49678747	49682024	-	3026	protein_coding	protein phosphatase 3, regulatory subunit B, alpha isoform (calcineurin B, type II) [Source:MGI Symbol;Acc:MGI:107171]	-
ENSMUSG00000032921	117.699250712919	167.839912602183	143.73773033412	153.301312345675	185.935304905253	184.265385227494	228.754688107505	196.169544272056	Odf4	11	68921835	68927081	-	1166	protein_coding	outer dense fiber of sperm tails 4 [Source:MGI Symbol;Acc:MGI:2182079]	-
ENSMUSG00000046755	171.939004325184	76.408972668267	75.2650545243605	21.1778655049965	322.620420826992	150.215537737974	408.261010883113	145.190603790797	Kif2b	11	91575315	91577558	-	2244	protein_coding	kinesin family member 2B [Source:MGI Symbol;Acc:MGI:1920720]	-
ENSMUSG00000097971	96.5833397681266	104.38086077554	57.8805550768812	57.5864513921247	98.7810239740415	351.253018735308	142.264274995744	461.305171364364	Gm26917	17	39843013	39846341	+	3329	lincRNA	predicted gene, 26917 [Source:MGI Symbol;Acc:MGI:5504032]	-
ENSMUSG00000019139	140.332328793137	266.651021404873	107.215960448619	180.76419665268	152.682635182989	227.112499019827	134.740538337207	156.061746222807	Isyna1	8	70594373	70597290	+	2436	protein_coding	myo-inositol 1-phosphate synthase A1 [Source:MGI Symbol;Acc:MGI:1919030]	-
ENSMUSG00000017404	141.429672621034	144.198474035726	263.60919741109	152.861278503549	126.95331316248	275.364458806827	145.319617531944	111.43304744149	Rpl19	11	98026710	98030492	+	1022	protein_coding	ribosomal protein L19 [Source:MGI Symbol;Acc:MGI:98020]	-
ENSMUSG00000030344	176.285980263158	77.4595986959763	72.7687412559537	24.2453467195459	322.949935330314	156.033970015462	393.163785677693	134.928919028733	Akap3	6	126853098	126874308	+	3153	protein_coding	A kinase (PRKA) anchor protein 3 [Source:MGI Symbol;Acc:MGI:1341149]	-
ENSMUSG00000078554	143.15798497995	74.6269729530544	84.6043871835119	19.4950934361295	304.371290277597	233.372660609021	385.218612685267	112.266445115859	Fam229a	4	129491190	129491956	+	637	protein_coding	family with sequence similarity 229, member A [Source:MGI Symbol;Acc:MGI:1915483]	-
ENSMUSG00000062154	166.71075589331	76.0522056131917	95.6667476147924	21.096477811368	305.143251531748	181.768167154019	373.632892048696	129.13084078448	Tex33	15	78378400	78395912	-	1241	protein_coding	testis expressed 33 [Source:MGI Symbol;Acc:MGI:1920626]	-
ENSMUSG00000018362	160.970445542436	118.963928050308	189.193375300307	101.287342025008	200.315682472238	181.7631148269	231.944049845902	156.999679127556	Kpna2	11	106988629	106999541	-	2873	protein_coding	karyopherin (importin) alpha 2 [Source:MGI Symbol;Acc:MGI:103561]	-
ENSMUSG00000021660	134.065200640646	140.0152780742	195.443002555106	133.764258562567	166.546392251562	211.185542014536	205.582026098329	154.312081652598	Btf3	13	98309896	98317006	-	1739	protein_coding	basic transcription factor 3 [Source:MGI Symbol;Acc:MGI:1202875]	-
ENSMUSG00000021024	139.263357273951	90.2217493048716	133.806939103828	65.7831341549668	245.640135993308	212.146151219764	341.4922649022	111.829875004466	Psma6	12	55384222	55418454	+	1234	protein_coding	proteasome (prosome, macropain) subunit, alpha type 6 [Source:MGI Symbol;Acc:MGI:1347006]	-
ENSMUSG00000015095	120.523020441955	228.553537871492	110.382565497938	189.619186191211	151.746867363374	184.622627587757	149.639799367302	202.398017908248	Fbxw5	2	25500750	25505471	+	3052	protein_coding	F-box and WD-40 domain protein 5 [Source:MGI Symbol;Acc:MGI:1354731]	-
ENSMUSG00000090733	116.356186220659	129.69877624335	201.387711274358	99.3746231204292	132.27612295273	352.230411009218	172.36789223287	129.204188261127	Rps27	3	90212522	90213651	-	1043	protein_coding	ribosomal protein S27 [Source:MGI Symbol;Acc:MGI:1888676]	-
ENSMUSG00000061032	129.246217776736	210.682540860773	122.74777003385	160.955390391966	162.792151890787	168.21966447981	182.206202936003	194.815620212026	Rrp1	10	78400384	78413043	-	3337	protein_coding	ribosomal RNA processing 1 homolog (S. cerevisiae) [Source:MGI Symbol;Acc:MGI:1203500]	-
ENSMUSG00000033213	111.527525911328	141.663150543026	176.243102864882	135.71627717733	134.565427790003	289.580630078059	171.506675403776	169.805252621937	AA467197	2	122636986	122641191	+	1203	protein_coding	expressed sequence AA467197 [Source:MGI Symbol;Acc:MGI:3034182]	-
ENSMUSG00000049517	150.054620532863	148.709223475795	202.64201321095	129.946324102334	131.144883800386	300.395938588761	146.637658546689	120.567456351545	Rps23	13	90922958	90924950	+	1268	protein_coding	ribosomal protein S23 [Source:MGI Symbol;Acc:MGI:1913725]	-
ENSMUSG00000039335	132.064603887973	149.953161109036	157.749499917859	138.597929897483	173.290128448773	168.929982736303	211.252666333699	197.944622603132	Spata16	3	26637620	26983212	+	2112	protein_coding	spermatogenesis associated 16 [Source:MGI Symbol;Acc:MGI:1918112]	-
ENSMUSG00000022564	136.501661496065	174.201548029055	126.301564006838	139.456610831272	193.838161411004	156.354113148559	218.23468933112	183.421857019159	Grina	15	76246764	76249904	+	2067	protein_coding	glutamate receptor, ionotropic, N-methyl D-aspartate-associated protein 1 (glutamate binding) [Source:MGI Symbol;Acc:MGI:1913418]	-
ENSMUSG00000027327	139.654469218422	148.362278655787	165.914438216942	120.476100828091	183.714679809672	191.354272856228	213.277897719898	163.107380021138	1700037H04Rik	2	131146324	131160081	-	2286	protein_coding	RIKEN cDNA 1700037H04 gene [Source:MGI Symbol;Acc:MGI:1914576]	-
ENSMUSG00000035522	160.657858837757	70.6947897271223	138.878831052501	31.4014001466969	247.449171595086	243.78821701885	303.494463278247	125.621953186577	Tsga8	X	83486678	83487924	-	1070	protein_coding	testis specific gene A8 [Source:MGI Symbol;Acc:MGI:1194903]	-
ENSMUSG00000022427	132.619742205915	140.422579890226	176.290729914631	127.4460916161	165.832859853161	220.47878162359	194.289118556247	162.954371221869	Tomm22	15	79670861	79673400	+	1651	protein_coding	translocase of outer mitochondrial membrane 22 [Source:MGI Symbol;Acc:MGI:2450248]	-
ENSMUSG00000043913	141.650132529533	152.25067213182	129.731997146021	124.184545346298	207.591761999394	153.076326634971	218.581109550886	184.12713573495	Ccdc60	5	116124641	116288985	-	4703	protein_coding	coiled-coil domain containing 60 [Source:MGI Symbol;Acc:MGI:2141043]	-
ENSMUSG00000027602	140.762758983592	144.805763757124	124.250657230806	89.5834883968277	213.895914441242	221.350014603879	239.867081701708	136.157949981617	Map1lc3a	2	155276297	155278073	+	1181	protein_coding	microtubule-associated protein 1 light chain 3 alpha [Source:MGI Symbol;Acc:MGI:1915661]	-
ENSMUSG00000023944	195.591780076505	196.295513837783	243.088074906217	200.19430232317	115.509579949221	149.89262965152	89.7373433749868	112.176609224903	Hsp90ab1	17	45567775	45573271	-	2999	protein_coding	heat shock protein 90 alpha (cytosolic), class B member 1 [Source:MGI Symbol;Acc:MGI:96247]	-
ENSMUSG00000070283	92.6133505077971	209.995448908243	114.858912919734	171.99981117135	122.026066751939	264.1236002236	139.909323508026	181.026745168208	Ndufaf3	9	108565537	108567434	-	1815	protein_coding	NADH:ubiquinone oxidoreductase complex assembly factor 3 [Source:MGI Symbol;Acc:MGI:1913956]	-
ENSMUSG00000030662	146.236850221497	142.183628489077	97.0776499884887	98.3091865421206	242.537919070132	136.128031162727	276.247829266896	153.772515092494	Ipo5	14	120911224	120947999	+	6001	protein_coding	importin 5 [Source:MGI Symbol;Acc:MGI:1917822]	-
ENSMUSG00000018567	130.650497681458	137.63398846639	159.429182867313	119.704589529285	168.07733964903	210.720558009599	211.34920631536	152.512041161143	Gabarap	11	69991143	69994951	+	1844	protein_coding	gamma-aminobutyric acid receptor associated protein [Source:MGI Symbol;Acc:MGI:1861742]	-
ENSMUSG00000036398	116.49097278691	117.185377959238	119.340400705834	90.206571659491	196.643199838505	241.179816193472	268.372388006117	130.744832233083	Ppp1r11	17	36948356	36951741	-	1975	protein_coding	protein phosphatase 1, regulatory inhibitor subunit 11 [Source:MGI Symbol;Acc:MGI:1923747]	-
ENSMUSG00000029922	146.235272677566	167.369065214028	152.191738997671	138.073576386597	174.303708048018	158.276654331289	189.1697431988	153.560250138987	Mkrn1	6	39397804	39420462	-	4439	protein_coding	makorin, ring finger protein, 1 [Source:MGI Symbol;Acc:MGI:1859353]	-
ENSMUSG00000023467	157.635709772944	92.183982129228	78.2785277735983	47.0350308168114	278.695862345152	169.103797752981	323.261217070061	132.585926603731	Tulp2	7	45481877	45523632	+	3150	protein_coding	tubby-like protein 2 [Source:MGI Symbol;Acc:MGI:1861600]	Tub
ENSMUSG00000060938	142.064741975246	141.500327600929	139.723330562677	79.0751624214904	149.815021437673	301.854296231052	192.294638966855	131.111741216481	Rpl26	11	68901583	68906989	+	1444	protein_coding	ribosomal protein L26 [Source:MGI Symbol;Acc:MGI:106022]	-
ENSMUSG00000003354	130.481917955825	113.149404140636	127.943903621227	97.4520384295607	211.567064451514	175.633248702778	241.424482660503	169.472328204983	Ccdc65	15	98708207	98723336	+	1992	protein_coding	coiled-coil domain containing 65 [Source:MGI Symbol;Acc:MGI:2146001]	-
ENSMUSG00000046330	126.797375461761	140.939781776468	213.699261349647	110.37792586033	128.788192873284	293.57251542875	145.357690758081	105.591194802711	Rpl37a	1	72711290	72713813	+	1410	protein_coding	ribosomal protein L37a [Source:MGI Symbol;Acc:MGI:98068]	-
ENSMUSG00000020698	114.932476983715	156.445388317222	135.404689219133	134.383626193589	173.400601700731	178.629856194169	197.622882380832	172.846801592473	Cct6b	11	82719250	82764321	-	1871	protein_coding	chaperonin containing Tcp1, subunit 6b (zeta) [Source:MGI Symbol;Acc:MGI:1329013]	-
ENSMUSG00000046173	146.002414004346	179.423084193672	143.705883551582	157.174344962128	151.925308101162	118.027739886195	161.312716693268	205.767888806343	Pabpc6	17	9666495	9669717	-	3223	protein_coding	poly(A) binding protein, cytoplasmic 6 [Source:MGI Symbol;Acc:MGI:1914793]	-
ENSMUSG00000051736	114.654636973965	131.193887137257	128.875302927224	106.178852416537	180.535178036759	218.65283389956	228.784120026891	154.048362123139	Fam229b	10	39118804	39133914	-	3331	protein_coding	family with sequence similarity 229, member B [Source:MGI Symbol;Acc:MGI:1913587]	-
ENSMUSG00000025393	144.438108806803	166.726075348403	165.847237905278	147.561827166584	152.95334523034	188.595179358627	148.395120440511	146.555781934182	Atp5b	10	128083273	128090391	+	4237	protein_coding	ATP synthase, H+ transporting mitochondrial F1 complex, beta subunit [Source:MGI Symbol;Acc:MGI:107801]	-
ENSMUSG00000027248	133.301558202435	146.024656417189	197.98045271531	153.51941457995	140.943019144339	157.802152813258	158.154344284709	164.370760591039	Pdia3	2	121413775	121438687	+	3139	protein_coding	protein disulfide isomerase associated 3 [Source:MGI Symbol;Acc:MGI:95834]	-
ENSMUSG00000028287	111.02696822502	51.1852891613824	62.8263452643897	14.9995851867662	329.379700542621	149.979812491844	426.769792544771	104.384088942106	1700009N14Rik	4	39450295	39451776	+	1258	protein_coding	RIKEN cDNA 1700009N14 gene [Source:MGI Symbol;Acc:MGI:1922721]	-
ENSMUSG00000020737	123.584491002691	154.429696164176	154.849851023294	127.330997203503	160.140376036308	214.168847179055	181.480490346158	132.822168893027	Jpt1	11	115497353	115514387	-	2149	protein_coding	Jupiter microtubule associated homolog 1 [Source:MGI Symbol;Acc:MGI:1096361]	-
ENSMUSG00000008822	117.089364702445	176.798743465667	164.667592457478	138.838969775566	122.050473565736	252.483933727226	141.924567728697	133.597728031774	Acyp1	12	85272398	85288438	-	1380	protein_coding	acylphosphatase 1, erythrocyte (common) type [Source:MGI Symbol;Acc:MGI:1913454]	-
ENSMUSG00000102824	126.689200192839	143.765259790685	150.477096016614	99.8989803470097	176.93424619277	224.455453712235	191.043370147864	133.451492744568	Pdcd5-ps	1	189277443	189277823	-	381	processed_pseudogene	programmed cell death 5, pseudogene [Source:MGI Symbol;Acc:MGI:3782009]	-
ENSMUSG00000070568	133.463390618821	159.360572815659	105.190598699265	133.120656334292	199.879801647972	130.987542359948	197.719209579361	186.153590370405	Slc6a21	7	45277513	45288998	+	3872	protein_coding	solute carrier family 6 member 21 [Source:MGI Symbol;Acc:MGI:1923963]	-
ENSMUSG00000052926	129.547479074438	151.040089047515	142.676657322713	114.381922252451	184.95259984839	180.561453127451	198.326612855857	144.388401092581	Rnaseh2a	8	84956610	84969767	-	3509	protein_coding	ribonuclease H2, large subunit [Source:MGI Symbol;Acc:MGI:1916974]	-
ENSMUSG00000032330	115.607603462658	134.846499253475	157.29618895707	120.160917137623	141.972635355621	263.452259613272	174.139420554119	138.08330957453	Cox7a2	9	79755361	79759878	-	944	protein_coding	cytochrome c oxidase subunit 7A2 [Source:MGI Symbol;Acc:MGI:1316715]	-
ENSMUSG00000061633	110.24543884097	225.581048631902	131.849954801269	167.892492353088	105.174580971168	215.417822914751	114.438649716131	170.220794960608	1700029P11Rik	15	81980540	81981563	+	1024	protein_coding	RIKEN cDNA 1700029P11 gene [Source:MGI Symbol;Acc:MGI:1913596]	-
ENSMUSG00000022234	134.611343173559	154.802394840192	177.456042854036	127.109598233727	151.881915888928	186.06776253719	163.801508797218	140.531265103898	Cct5	15	31590800	31601804	-	2766	protein_coding	chaperonin containing Tcp1, subunit 5 (epsilon) [Source:MGI Symbol;Acc:MGI:107185]	-
ENSMUSG00000010044	96.6043908951115	214.530575404098	106.683199032699	183.094381314163	108.265264990886	185.469279237275	127.885919130031	211.02338666535	Zmynd10	9	107547298	107551319	+	2129	protein_coding	zinc finger, MYND domain containing 10 [Source:MGI Symbol;Acc:MGI:2387863]	-
ENSMUSG00000047025	167.00803368514	75.803164495615	96.6358395969371	26.5192821914496	282.789965872202	129.674301078531	326.457378617989	128.297441871748	Ccer1	10	97693059	97694923	+	1865	protein_coding	coiled-coil glutamate-rich protein 1 [Source:MGI Symbol;Acc:MGI:1913966]	-
ENSMUSG00000041809	133.250036517543	142.759956534206	136.184715047164	115.163497306121	190.144083668952	168.614326492925	196.428955509942	146.122515034753	Efhc1	1	20951626	20990841	+	2208	protein_coding	EF-hand domain (C-terminal) containing 1 [Source:MGI Symbol;Acc:MGI:1919127]	-
ENSMUSG00000050645	85.5683075607844	215.137709089347	105.163623434638	274.799550408645	19.16143063026	301.686236768247	52.2619478548701	169.091704556845	Defb19	2	152576086	152580312	-	394	protein_coding	defensin beta 19 [Source:MGI Symbol;Acc:MGI:2385955]	-
ENSMUSG00000003429	146.479810800998	127.104839178926	224.255441195397	146.11314712976	132.694450889334	212.572428925215	121.950499857241	109.914510166892	Rps11	7	45122379	45124439	-	865	protein_coding	ribosomal protein S11 [Source:MGI Symbol;Acc:MGI:1351329]	-
ENSMUSG00000028416	99.7709579793014	127.654025785745	120.310668336958	109.909462911088	199.193804351915	179.783697307492	259.387478189574	124.768101606195	Bag1	4	40936398	40948294	-	1349	protein_coding	BCL2-associated athanogene 1 [Source:MGI Symbol;Acc:MGI:108047]	-
ENSMUSG00000029867	129.351054659211	55.1220873342576	82.544084353876	20.1687675846401	273.3736797004	191.533986995699	356.17163822208	110.642200160662	Llcfc1	6	41684431	41685717	+	741	protein_coding	LLLL and CFNLAS motif containing 1 [Source:MGI Symbol;Acc:MGI:1923856]	-
ENSMUSG00000020496	123.856260876194	206.570260487498	133.832652180979	160.146689624909	132.524361400376	182.418426036795	132.325891810379	145.992404817674	Rnf187	11	58932288	58938916	-	1949	protein_coding	ring finger protein 187 [Source:MGI Symbol;Acc:MGI:1914224]	-
ENSMUSG00000025103	126.040616571934	163.518737040031	124.602973003633	139.965964779948	157.912586704291	166.556018703483	179.330586924212	154.404945953603	Btbd1	7	81792074	81829431	-	3471	protein_coding	BTB (POZ) domain containing 1 [Source:MGI Symbol;Acc:MGI:1933765]	-
ENSMUSG00000060126	138.497322849026	115.801580185633	220.282712507403	123.623565319713	123.290917346888	178.899181971193	200.887725650812	110.580476173566	Tpt1	14	75845093	75848525	+	2380	protein_coding	tumor protein, translationally-controlled 1 [Source:MGI Symbol;Acc:MGI:104890]	-
ENSMUSG00000040699	108.236475609856	156.398082705952	114.617347416557	115.465531945297	168.080965718469	210.380351379765	189.265189819227	148.756702861423	Limd2	11	106156256	106160860	-	3707	protein_coding	LIM domain containing 2 [Source:MGI Symbol;Acc:MGI:1915053]	-
ENSMUSG00000012211	113.811909778501	120.255411424914	149.411771443045	103.200726307631	165.08017776598	196.611198448516	205.874368619869	151.136527961937	Tex22	12	113074502	113088917	+	1270	protein_coding	testis expressed gene 22 [Source:MGI Symbol;Acc:MGI:1922921]	-
ENSMUSG00000071636	157.430495119059	131.525660787916	95.9186497521041	102.622110355996	219.133971002431	118.126837615972	213.645634536592	161.136516545034	Rimbp3	16	17208603	17213982	+	5380	protein_coding	RIMS binding protein 3 [Source:MGI Symbol;Acc:MGI:2685449]	-
ENSMUSG00000009549	95.9755783304094	148.999590160406	202.614110363245	160.557802741035	95.8830695091863	260.640842393729	96.5745061128994	136.523006163997	Srp14	2	118475850	118479711	-	1195	protein_coding	signal recognition particle 14 [Source:MGI Symbol;Acc:MGI:107169]	-
ENSMUSG00000018548	120.628030636461	171.961788499456	120.420638295593	147.960750963472	157.302318140558	150.57314434884	157.984389986102	170.720729513266	Trim37	11	87127077	87220683	+	7214	protein_coding	tripartite motif-containing 37 [Source:MGI Symbol;Acc:MGI:2153072]	-
ENSMUSG00000048686	105.781214199042	51.496715010608	22.443575508516	5.26061847819516	267.779958816153	119.23017244785	521.506492191153	95.8629028670272	Hmgb4	4	128260212	128260957	-	746	protein_coding	high-mobility group box 4 [Source:MGI Symbol;Acc:MGI:1916567]	HMG
ENSMUSG00000035530	117.759267418723	119.576959010327	136.204429507163	108.415234853858	178.172353460371	176.444801652846	229.194070606592	117.070129890579	Eif1	11	100319885	100322096	+	2098	protein_coding	eukaryotic translation initiation factor 1 [Source:MGI Symbol;Acc:MGI:105125]	-
ENSMUSG00000024914	120.7176709046	159.243861171763	141.435452001566	126.632089090606	136.154045407776	208.043011045479	143.34131259802	145.785019840516	Drap1	19	5422805	5424979	-	1741	protein_coding	Dr1 associated protein 1 (negative cofactor 2 alpha) [Source:MGI Symbol;Acc:MGI:1913806]	-
ENSMUSG00000100585	118.427572339355	128.942777104701	133.59570016117	113.294175603653	177.793635720019	181.067700192294	168.479169202823	158.716309128658	1700108J01Rik	14	122229905	122233654	-	484	antisense	RIKEN cDNA 1700108J01 gene [Source:MGI Symbol;Acc:MGI:1915495]	-
ENSMUSG00000048707	132.008330679951	141.253474549825	129.628115183782	116.722731387309	176.004596017465	143.347532005683	182.222661866238	158.422488934344	Tprn	2	25262618	25269885	+	2932	protein_coding	taperin [Source:MGI Symbol;Acc:MGI:2139535]	-
ENSMUSG00000047995	156.674660731327	73.5271359315932	63.0952169274327	12.9056260011493	253.115713122562	178.172251642111	342.807947528318	97.3740347004531	Cypt4	9	24625196	24625824	+	629	protein_coding	cysteine-rich perinuclear theca 4 [Source:MGI Symbol;Acc:MGI:1916573]	-
ENSMUSG00000061787	116.861117744805	135.480250168162	168.810531958733	112.70864625087	114.742312737316	290.321460807952	126.240445835387	111.996053870397	Rps17	7	81342732	81345254	-	1274	protein_coding	ribosomal protein S17 [Source:MGI Symbol;Acc:MGI:1309526]	-
ENSMUSG00000055720	121.584559257553	135.480995298167	122.298884057419	103.333144373496	172.645177577967	159.537169374797	208.332317935496	152.93580998369	Ubl7	9	57910979	57929968	+	2402	protein_coding	ubiquitin-like 7 (bone marrow stromal cell-derived) [Source:MGI Symbol;Acc:MGI:1916709]	-
ENSMUSG00000035179	125.744816399618	74.6945962451579	98.6341619144795	45.20492152586	240.756629115931	156.211155710915	290.481580266927	141.807931221238	Ppp1r32	19	10474257	10482897	-	1458	protein_coding	protein phosphatase 1, regulatory subunit 32 [Source:MGI Symbol;Acc:MGI:1915002]	-
ENSMUSG00000045048	99.665995452458	105.648640247113	111.363952822522	102.010597579013	206.409243559212	141.750305969139	272.057872246339	130.832218147709	Gm9795	10	56656194	56656886	+	693	processed_pseudogene	predicted pseudogene 9795 [Source:MGI Symbol;Acc:MGI:3704361]	-
ENSMUSG00000027702	130.481960107043	88.6802931462389	150.21982567186	83.5243368251001	194.920341993209	123.144881501471	251.714488582267	144.495136931398	Lrrc34	3	30624267	30647869	-	1891	protein_coding	leucine rich repeat containing 34 [Source:MGI Symbol;Acc:MGI:1919077]	-
ENSMUSG00000027518	120.353578985949	73.9709450106636	112.223258516788	47.5178042046499	197.846404250813	237.743806535156	261.988661341564	114.861698797536	1700021F07Rik	2	173522586	173528501	+	646	protein_coding	RIKEN cDNA 1700021F07 gene [Source:MGI Symbol;Acc:MGI:1919471]	-
ENSMUSG00000112657	115.673230828739	56.7986617442271	39.0571696959497	14.7160592702989	339.815030999387	111.494392584251	378.1736541301	110.753826183396	BC106175	12	8478874	8482157	-	2064	transcribed_processed_pseudogene	cDNA sequence BC106175 [Source:MGI Symbol;Acc:MGI:3628444]	-
ENSMUSG00000028495	122.871265968205	129.987738637207	213.017615467012	138.092666321794	109.652034665286	212.615591300977	129.744801950822	110.467678437031	Rps6	4	86854660	86857412	-	1586	protein_coding	ribosomal protein S6 [Source:MGI Symbol;Acc:MGI:98159]	-
ENSMUSG00000030216	135.961827790914	136.772664210918	128.474016295864	118.945831296101	168.946323447995	126.916868363356	172.78490211333	173.890034766374	Wbp11	6	136813654	136828233	-	5029	protein_coding	WW domain binding protein 11 [Source:MGI Symbol;Acc:MGI:1891823]	-
ENSMUSG00000004897	114.270962886213	155.351879356776	149.24339478678	150.218877106367	129.923812163036	155.598598655828	140.485565557009	153.306697519851	Hdgf	3	87906321	87916132	+	2873	protein_coding	hepatoma-derived growth factor [Source:MGI Symbol;Acc:MGI:1194494]	-
ENSMUSG00000078627	122.119861541497	119.707016716492	101.575651798067	89.8938797477961	198.183444799164	137.276859819305	231.422844816772	147.552547194172	March10	11	105360798	105456735	-	4249	protein_coding	membrane-associated ring finger (C3HC4) 10 [Source:MGI Symbol;Acc:MGI:2443469]	-
ENSMUSG00000074127	101.732913868234	124.158172430262	142.706312603277	115.548462844206	154.10570186215	161.216620524684	191.890313730943	150.465585689395	Cmtm2a	8	104281042	104293181	-	1272	protein_coding	CKLF-like MARVEL transmembrane domain containing 2A [Source:MGI Symbol;Acc:MGI:2447160]	-
ENSMUSG00000027564	121.826214027542	56.4193781186954	39.9738834309621	7.13531160860653	237.967394790726	144.493570139227	421.525835484029	109.606778501405	Cypt12	3	17948410	17948959	+	550	protein_coding	cysteine-rich perinuclear theca 12 [Source:MGI Symbol;Acc:MGI:1922689]	-
ENSMUSG00000014294	96.6918775510252	152.435620101353	151.38038695749	112.593563054671	128.715626624347	288.44229272891	105.484312055097	98.7665476606065	Ndufa2	18	36742332	36744557	-	572	protein_coding	NADH:ubiquinone oxidoreductase subunit A2 [Source:MGI Symbol;Acc:MGI:1343103]	-
ENSMUSG00000033053	127.681120091875	55.6802968083332	132.100860788778	33.630465436373	210.361188629391	207.960023961111	252.279096800508	113.979504490335	1700028P14Rik	19	23558760	23652812	-	868	protein_coding	RIKEN cDNA 1700028P14 gene [Source:MGI Symbol;Acc:MGI:1914733]	-
ENSMUSG00000028392	121.919006506067	134.441062436521	113.489867788552	99.4270863828576	175.889267331334	150.499680422626	203.541016578556	131.845024547693	Bspry	4	62480053	62497298	+	2352	protein_coding	B-box and SPRY domain containing [Source:MGI Symbol;Acc:MGI:2177191]	-
ENSMUSG00000083649	123.981824931535	124.536022950279	151.757483645755	104.068889849255	142.327134125744	173.947178856031	173.353151674477	133.57466324887	Rasl2-9	7	5124938	5125950	-	1013	protein_coding	RAS-like, family 2, locus 9 [Source:MGI Symbol;Acc:MGI:104605]	-
ENSMUSG00000036168	124.490009189431	149.618865648043	119.896650991178	137.825843868406	156.062233641989	96.0223627682988	157.714883017952	184.217951227826	Ccdc38	10	93540632	93584327	+	4305	protein_coding	coiled-coil domain containing 38 [Source:MGI Symbol;Acc:MGI:2444738]	-
ENSMUSG00000021771	121.433669767451	127.380410546995	142.889906824743	112.591079921752	150.950885839361	154.656639243088	171.403449240374	143.439987312643	Vdac2	14	21825238	21845879	+	4769	protein_coding	voltage-dependent anion channel 2 [Source:MGI Symbol;Acc:MGI:106915]	-
ENSMUSG00000002409	116.967619490609	108.520027026245	82.6461608768871	73.6471077969675	225.966268037365	120.382398171217	257.366295877573	131.477005675271	Dyrk1b	7	28179469	28187294	+	2695	protein_coding	dual-specificity tyrosine-(Y)-phosphorylation regulated kinase 1b [Source:MGI Symbol;Acc:MGI:1330302]	-
ENSMUSG00000020585	132.300275286725	110.322729053485	164.573519243442	106.426836801759	149.297125186018	156.160375659797	183.428054708049	114.437566338023	Laptm4a	12	8921664	8938742	+	1773	protein_coding	lysosomal-associated protein transmembrane 4A [Source:MGI Symbol;Acc:MGI:108017]	-
ENSMUSG00000015980	119.065490616527	127.992697063623	92.2093778980537	94.5700694894765	191.632862511745	148.277152116219	208.651269022884	134.41952476854	Lrrc27	7	139212988	139242979	+	3637	protein_coding	leucine rich repeat containing 27 [Source:MGI Symbol;Acc:MGI:1923862]	-
ENSMUSG00000020636	115.41413920287	49.966299087867	62.0107678864925	14.2282674862031	255.350311684322	147.34944305492	360.51715377706	111.932529953797	Allc	12	28553755	28582523	-	1500	protein_coding	allantoicase [Source:MGI Symbol;Acc:MGI:2136971]	-
ENSMUSG00000055302	114.780225211439	180.592673492854	175.174946131249	161.408074641423	92.0268081831124	166.756940276566	95.5572032565254	129.0540006093	Mrfap1	5	36794867	36796772	-	1648	protein_coding	Morf4 family associated protein 1 [Source:MGI Symbol;Acc:MGI:1914818]	-
ENSMUSG00000025171	141.240194761398	149.488315674751	117.435406707705	106.427015511206	168.929880228993	139.478403657643	173.644107275851	114.104255632167	Ubtd1	19	41981763	42034641	+	1527	protein_coding	ubiquitin domain containing 1 [Source:MGI Symbol;Acc:MGI:2385092]	-
ENSMUSG00000005566	112.432916709012	175.008128958206	124.108305836056	148.684647928852	123.948381193816	163.756381388206	112.682895924962	145.645288439508	Trim28	7	12999114	13031035	+	4158	protein_coding	tripartite motif-containing 28 [Source:MGI Symbol;Acc:MGI:109274]	-
ENSMUSG00000042800	128.917222938397	57.156290389097	89.4224373601937	20.1509830710518	230.587736434765	197.582215082169	277.008974296419	102.852060226517	Spata46	1	170308803	170312125	+	771	protein_coding	spermatogenesis associated 46 [Source:MGI Symbol;Acc:MGI:1924175]	-
ENSMUSG00000029147	131.678258728027	128.487705944937	123.416167987891	102.232054626782	170.510789522546	129.584989920555	182.007370353072	135.693752268457	Ppm1g	5	31202664	31220687	-	4861	protein_coding	protein phosphatase 1G (formerly 2C), magnesium-dependent, gamma isoform [Source:MGI Symbol;Acc:MGI:106065]	-
ENSMUSG00000027505	123.898589228706	56.8844737364429	80.6026912616821	19.0236700166659	242.356118469868	159.309052217102	299.903353728953	121.3077395465	Fam209	2	172472520	172474331	+	698	protein_coding	family with sequence similarity 209 [Source:MGI Symbol;Acc:MGI:1923676]	-
ENSMUSG00000025228	115.117120047389	154.747259050912	119.181891598036	131.555146686062	140.882271871318	146.574561903221	147.072568639615	142.891971297538	Actr1a	19	46376814	46395735	-	2742	protein_coding	ARP1 actin-related protein 1A, centractin alpha [Source:MGI Symbol;Acc:MGI:1858964]	-
ENSMUSG00000021250	153.535138684182	77.1576625772228	363.814720836839	147.974932699453	51.4714716415337	37.2870312299057	153.77555796668	112.394880957454	Fos	12	85473890	85477273	+	2352	protein_coding	FBJ osteosarcoma oncogene [Source:MGI Symbol;Acc:MGI:95574]	TF_bZIP
ENSMUSG00000038246	120.995423533114	136.502013197592	120.209809503676	91.2184525052881	160.868637356689	144.358463458614	186.384985131522	136.222224197089	Fam50b	13	34734850	34747623	+	1405	protein_coding	family with sequence similarity 50, member B [Source:MGI Symbol;Acc:MGI:1351640]	-
ENSMUSG00000047383	117.245132424298	103.260884486419	128.734302767051	88.5985855729008	179.734350641821	95.2706276472944	223.84965459741	159.605731349849	C2cd6b	1	58997123	59003539	-	878	lincRNA	C2 calcium dependent domain containing 6B [Source:MGI Symbol;Acc:MGI:5592748]	-
ENSMUSG00000031893	108.442615450557	141.497460505258	100.1912966056	112.104944367094	167.131630854732	122.310078917257	190.882603750474	153.661827108378	Tsnaxip1	8	105827731	105844680	+	2227	protein_coding	translin-associated factor X (Tsnax) interacting protein 1 [Source:MGI Symbol;Acc:MGI:1919486]	-
ENSMUSG00000049916	108.060319507224	51.0936242860035	34.2895011469605	10.6715665643907	271.409104247486	130.300159867902	399.27973520346	91.1044886315335	2610318N02Rik	16	17113398	17125167	-	2277	protein_coding	RIKEN cDNA 2610318N02 gene [Source:MGI Symbol;Acc:MGI:1917708]	-
ENSMUSG00000024158	106.046333938175	126.834107094484	113.692316955986	108.194610417399	141.11474176425	199.405522124148	163.565697167519	135.660956427899	Hagh	17	24840143	24864450	+	1908	protein_coding	hydroxyacyl glutathione hydrolase [Source:MGI Symbol;Acc:MGI:95745]	-
ENSMUSG00000046487	124.321157474048	117.46995951647	116.955283498041	81.0121233340172	166.446676254343	154.636058620542	206.059344627345	125.351879222638	Mospd4	18	46465215	46465790	-	576	processed_pseudogene	motile sperm domain containing 4 [Source:MGI Symbol;Acc:MGI:1919326]	-
ENSMUSG00000020743	69.672840094269	202.767369057709	97.2932400715705	185.589586237759	87.0532822935608	176.200119419413	88.5577458181494	182.864926690972	Mif4gd	11	115607918	115612969	-	2010	protein_coding	MIF4G domain containing [Source:MGI Symbol;Acc:MGI:1916924]	-
ENSMUSG00000025362	111.542399895377	102.221538762291	204.061576611874	107.5880303679	110.990493656558	228.087864069719	127.071211205353	97.5873527168133	Rps26	10	128624534	128626747	-	1544	protein_coding	ribosomal protein S26 [Source:MGI Symbol;Acc:MGI:1351628]	-
ENSMUSG00000042189	127.228483755325	91.7947666649785	138.837297561551	77.3172891227567	174.747311575151	147.838959029246	200.41428148758	126.755455909307	Tekt3	11	63061654	63094964	+	1748	protein_coding	tektin 3 [Source:MGI Symbol;Acc:MGI:1918312]	-
ENSMUSG00000005483	135.71806370287	115.879326241542	154.270347528307	101.511592434278	147.029309230004	131.898000795373	170.105215026629	128.394557138412	Dnajb1	8	83608193	83612653	+	3204	protein_coding	DnaJ heat shock protein family (Hsp40) member B1 [Source:MGI Symbol;Acc:MGI:1931874]	-
ENSMUSG00000009093	103.818600472007	49.3692568667535	69.711525990606	13.697995608583	242.517937751349	145.458980499007	355.949845518301	103.726674856248	Gstt4	10	75814943	75822543	-	989	protein_coding	glutathione S-transferase, theta 4 [Source:MGI Symbol;Acc:MGI:1923136]	-
ENSMUSG00000022622	126.590267471767	115.715451919689	99.5079097140095	83.8465077172932	179.071307029125	128.280826374591	199.378045201715	151.201196970723	Acr	15	89568326	89574585	+	1567	protein_coding	acrosin prepropeptide [Source:MGI Symbol;Acc:MGI:87884]	-
ENSMUSG00000038418	176.376988977742	113.002206539516	295.633607746912	171.588231087419	36.1766866393921	30.2478362705965	138.679924904128	120.552091568016	Egr1	18	34859823	34864984	+	4484	protein_coding	early growth response 1 [Source:MGI Symbol;Acc:MGI:95295]	zf-C2H2
ENSMUSG00000027355	117.359704214941	50.2559672169827	69.8699946130008	17.8613618866997	251.192817565397	115.16941358833	343.216501804892	113.834978565512	Tmco5	2	116878691	116892494	+	1228	protein_coding	transmembrane and coiled-coil domains 5 [Source:MGI Symbol;Acc:MGI:1914606]	-
ENSMUSG00000022487	112.401287176013	99.0681589486229	118.58697534343	79.2077953674425	167.459216785098	190.444522956532	197.255095673687	112.661799912461	Gtsf1	15	103402405	103430470	-	1390	protein_coding	gametocyte specific factor 1 [Source:MGI Symbol;Acc:MGI:1921424]	-
ENSMUSG00000036992	91.5772949316501	143.912151750769	155.279488826228	138.781583068413	99.0785205623246	189.337452754649	124.191126065632	133.716902435969	Nxt1	2	148672601	148676027	+	1116	protein_coding	NTF2-related export protein 1 [Source:MGI Symbol;Acc:MGI:1929619]	-
ENSMUSG00000053783	117.230405973059	93.7034955017584	119.785877755272	62.5731370671308	178.161738485485	157.890549082753	221.42041700598	124.775254967816	1700016K19Rik	11	75999912	76003569	+	921	protein_coding	RIKEN cDNA 1700016K19 gene [Source:MGI Symbol;Acc:MGI:1921480]	-
ENSMUSG00000028845	112.816118627401	64.2319488065625	110.580924360267	45.0728425802495	202.647256360234	156.548121439594	261.323629493049	120.386151905904	Tekt2	4	126322121	126325688	-	1900	protein_coding	tektin 2 [Source:MGI Symbol;Acc:MGI:1346335]	-
ENSMUSG00000029883	112.510973398795	121.558768719729	95.3823682734453	96.2651131577446	165.106367057692	121.686559004581	227.190194747282	133.457376537874	1700074P13Rik	6	40920437	40940557	-	1844	protein_coding	RIKEN cDNA 1700074P13 gene [Source:MGI Symbol;Acc:MGI:1920731]	-
ENSMUSG00000114979	84.78286118755	94.7192506215252	111.310585088666	89.5415925406015	132.770212756699	247.337189000656	178.648561196769	129.23427077536	Gm31072	14	114945999	114947584	+	314	lincRNA	predicted gene, 31072 [Source:MGI Symbol;Acc:MGI:5590231]	-
ENSMUSG00000045521	115.003644320358	54.7838493784507	47.6412305022633	12.1229313234931	250.010465515204	131.846198260058	366.640478559454	90.2394547744378	Tssk2	16	17898637	17900024	+	1388	protein_coding	testis-specific serine kinase 2 [Source:MGI Symbol;Acc:MGI:1347559]	-
ENSMUSG00000043859	124.663824603346	48.0178339768373	112.539213776926	23.859975118464	219.38009649145	175.857122304283	269.983771563644	91.3534002347936	1700049L16Rik	10	71980092	71980634	-	543	processed_pseudogene	RIKEN cDNA 1700049L16 gene [Source:MGI Symbol;Acc:MGI:1920633]	-
ENSMUSG00000081895	133.793316616645	92.4408686471155	75.9771570501169	135.415058518019	121.222209901948	245.391482656515	145.32359755309	114.826148906234	Rpl17-ps10	7	72648757	72649311	-	555	processed_pseudogene	ribosomal protein L17, pseudogene 10 [Source:MGI Symbol;Acc:MGI:3642871]	-
ENSMUSG00000031027	113.091108375746	134.794582494952	118.991683804936	116.532276049449	141.576151645022	127.455895748947	164.553558461951	147.214564532159	Stk33	7	109279223	109439081	-	2654	protein_coding	serine/threonine kinase 33 [Source:MGI Symbol;Acc:MGI:2152419]	-
ENSMUSG00000022155	102.863604333287	132.535157468002	67.0762751686981	104.728187256187	178.835680818302	112.764043788034	192.841440395441	169.449617679245	Mroh2b	15	4898737	4962205	+	5915	protein_coding	maestro heat-like repeat family member 2B [Source:MGI Symbol;Acc:MGI:1921905]	-
ENSMUSG00000032218	124.312335020257	101.049746672753	167.831530209983	97.1247152472026	149.069357935928	142.615251807094	154.736446584621	123.796238657498	Ccnb2	9	70407692	70421547	-	1531	protein_coding	cyclin B2 [Source:MGI Symbol;Acc:MGI:88311]	-
ENSMUSG00000063171	125.60823733748	123.424975864675	161.886782451192	109.969767880868	123.702437193395	176.680366905941	131.740549310538	104.110665233117	Rps4l	6	148354656	148355598	+	943	transcribed_processed_pseudogene	ribosomal protein S4-like [Source:MGI Symbol;Acc:MGI:1913434]	-
ENSMUSG00000029165	113.333700755875	149.018463318553	83.0854610133778	115.712231735918	159.386931718246	118.775375292302	162.948631100621	150.998095260958	Agbl5	5	30888694	30906965	+	7053	protein_coding	ATP/GTP binding protein-like 5 [Source:MGI Symbol;Acc:MGI:2441745]	-
ENSMUSG00000001120	109.641617513957	144.88966619593	108.018632961004	122.841506524642	136.240882784055	126.80751774237	143.559293642637	158.885251524398	Pcbp3	10	76761857	76961887	-	2933	protein_coding	poly(rC) binding protein 3 [Source:MGI Symbol;Acc:MGI:1890470]	-
ENSMUSG00000008482	130.734985676621	68.5805081630732	63.912007883624	15.7343991369205	220.885342930964	169.377660460043	289.977299029271	91.6098274621137	Rnf151	17	24715839	24718057	-	1189	protein_coding	ring finger protein 151 [Source:MGI Symbol;Acc:MGI:1914754]	-
ENSMUSG00000021917	101.5044167006	107.155287808561	132.69268748615	93.8525697548774	138.158896653807	188.120563654871	174.076515382655	113.905162977102	Spcs1	14	30999826	31001672	-	1546	protein_coding	signal peptidase complex subunit 1 homolog (S. cerevisiae) [Source:MGI Symbol;Acc:MGI:1916269]	-
ENSMUSG00000006998	117.412537820464	145.370201783091	127.559184605088	129.219110098666	141.927135283107	140.637377200162	125.010506343481	120.405368919954	Psmd2	16	20651652	20663414	+	4038	protein_coding	proteasome (prosome, macropain) 26S subunit, non-ATPase, 2 [Source:MGI Symbol;Acc:MGI:1096584]	-
ENSMUSG00000027363	128.875573648789	141.592365813625	101.090337518925	117.14709836783	163.433545639663	91.5410413629718	153.215356719515	149.408181064305	Usp8	2	126707328	126759297	+	4193	protein_coding	ubiquitin specific peptidase 8 [Source:MGI Symbol;Acc:MGI:1934029]	-
ENSMUSG00000076433	109.52758293353	56.7604134871603	50.0517140722437	22.4826271618215	245.419169468528	120.877680014398	336.064338339827	104.725700622815	Cep295nl	11	118332360	118342500	-	1944	protein_coding	CEP295 N-terminal like [Source:MGI Symbol;Acc:MGI:1929713]	-
ENSMUSG00000042888	111.212079327994	55.0100377624387	39.0073301182963	14.9148219798043	269.949021325099	101.408268060732	342.594425646078	111.57012716146	Prr30	14	101197690	101200330	-	2123	protein_coding	proline rich 30 [Source:MGI Symbol;Acc:MGI:1923877]	-
ENSMUSG00000071265	120.622229620569	64.1409394898698	145.312336417311	54.6093424928841	178.244604410362	129.879491773117	239.909919198538	111.899417296903	1700086L19Rik	12	74284242	74295945	+	1075	transcribed_unitary_pseudogene	RIKEN cDNA 1700086L19 gene [Source:MGI Symbol;Acc:MGI:1921534]	-
ENSMUSG00000022602	137.812103217535	113.327746469559	113.466040623781	87.4708034453371	167.256107044826	110.918627606604	179.426229842013	134.906639323398	Arc	15	74669083	74672570	-	3057	protein_coding	activity regulated cytoskeletal-associated protein [Source:MGI Symbol;Acc:MGI:88067]	-
ENSMUSG00000029784	109.10329235216	95.4910176940123	118.362355164941	78.9876414890925	154.843945927756	159.051583081736	193.605588683255	132.301074722069	Ssmem1	6	30509849	30520254	+	1807	protein_coding	serine-rich single-pass membrane protein 1 [Source:MGI Symbol;Acc:MGI:1922897]	-
ENSMUSG00000019834	122.610625696935	126.591598902546	132.603549781358	102.000065928166	136.165418093315	134.258374384007	157.885102594098	128.837220387011	Slc22a16	10	40570336	40604132	+	2416	protein_coding	solute carrier family 22 (organic cation transporter), member 16 [Source:MGI Symbol;Acc:MGI:1918090]	-
ENSMUSG00000040548	123.82956315713	115.327878775196	78.78732133485	83.9842836285015	191.253878432477	112.946193487174	196.21061122473	137.148879432481	Tex2	11	106502147	106613423	-	5576	protein_coding	testis expressed gene 2 [Source:MGI Symbol;Acc:MGI:102465]	-
ENSMUSG00000071528	119.200087108435	73.5550997837263	184.660164567348	69.3667058724452	133.621303864114	211.485212714846	154.071446354779	93.1405067081062	Usmg5	19	47083471	47090625	-	341	protein_coding	upregulated during skeletal muscle growth 5 [Source:MGI Symbol;Acc:MGI:1891435]	-
ENSMUSG00000048731	102.810607172078	145.18943629573	117.269391091696	106.473097890004	126.144438452734	182.179756206357	136.887625132509	119.423825616004	Ggnbp1	17	26973217	27036378	+	6943	protein_coding	gametogenetin binding protein 1 [Source:MGI Symbol;Acc:MGI:3055306]	-
ENSMUSG00000034024	118.436852454736	108.386555658085	145.353927783142	101.946948181855	144.281744219327	149.28132475801	157.044485738175	110.820481138367	Cct2	10	117051001	117063814	-	2557	protein_coding	chaperonin containing Tcp1, subunit 2 (beta) [Source:MGI Symbol;Acc:MGI:107186]	-
ENSMUSG00000040866	107.506100698179	138.183597348368	100.776532018331	104.955355460829	141.249923976548	123.737148699701	164.061791656744	153.469564403524	Rsph6a	7	19054690	19074447	+	2496	protein_coding	radial spoke head 6 homolog A (Chlamydomonas) [Source:MGI Symbol;Acc:MGI:1927643]	-
ENSMUSG00000030738	120.218026414457	127.658672616361	120.437785121198	107.349965971398	147.664670747013	134.141187368461	145.411224178508	128.666771582713	Eif3c	7	126546455	126566411	-	3511	protein_coding	eukaryotic translation initiation factor 3, subunit C [Source:MGI Symbol;Acc:MGI:1926966]	-
ENSMUSG00000039183	87.1614819646562	176.925845366074	108.962341028776	139.811506177069	100.029094955618	179.974042565572	91.132704972771	145.644523696592	Nubp2	17	24882611	24886350	-	1430	protein_coding	nucleotide binding protein 2 [Source:MGI Symbol;Acc:MGI:1347072]	-
ENSMUSG00000063129	103.106899583964	45.8026800090304	60.2155224953274	15.9202447238313	253.139032229905	127.142311698941	325.088714210608	98.9804173804518	Aldoart2	12	55565239	55566896	+	1658	protein_coding	aldolase 1 A, retrogene 2 [Source:MGI Symbol;Acc:MGI:1931052]	-
ENSMUSG00000076281	25.0702485838669	41.7429399230301	53.4064029644433	31.1237456611892	42.1962012202465	353.206504784778	128.41750875244	354.14801715291	Gm24270	9	56223715	56223771	-	57	miRNA	predicted gene, 24270 [Source:MGI Symbol;Acc:MGI:5454047]	-
ENSMUSG00000110841	87.3679265975463	97.2712759921236	103.7525981655	80.7063322564301	143.105730583112	188.636078190925	209.525049561964	117.451570903838	Gpx4-ps2	10	45875291	45876086	+	796	transcribed_processed_pseudogene	glutathione peroxidase 4, pseudogene 2 [Source:MGI Symbol;Acc:MGI:3779731]	-
ENSMUSG00000020267	86.6725260674666	129.836340374126	135.503095798674	113.313536903675	88.9531730425666	271.623998552784	94.1412758152587	99.8671460212014	Hint1	11	54866383	54870501	+	872	protein_coding	histidine triad nucleotide binding protein 1 [Source:MGI Symbol;Acc:MGI:1321133]	-
ENSMUSG00000048077	102.574628189089	50.9719433167543	8.1026024205314	2.75372033824673	270.920258293295	88.349279529274	420.497698641489	72.6881126103681	H1fnt	15	98255986	98257293	-	1308	protein_coding	H1 histone family, member N, testis-specific [Source:MGI Symbol;Acc:MGI:1917319]	-
ENSMUSG00000011179	112.240595054918	118.632546461503	132.514800737815	105.260665709246	143.530078967106	135.278365916533	161.791574471445	107.23851792124	Odc1	12	17544794	17551505	+	3405	protein_coding	ornithine decarboxylase, structural 1 [Source:MGI Symbol;Acc:MGI:97402]	-
ENSMUSG00000053868	118.61867527514	88.4495221631856	101.129962730948	66.7266711002232	178.01943677743	114.505021754133	214.407507596375	127.556076596477	Gm5142	14	59158503	59178749	-	626	protein_coding	predicted gene 5142 [Source:MGI Symbol;Acc:MGI:3647352]	-
ENSMUSG00000024772	124.594135697144	100.624567679843	107.938752885972	78.7017232943079	172.986392438387	126.377102355001	183.883532662193	113.468689979893	Ehd1	19	6276725	6300096	+	3705	protein_coding	EH-domain containing 1 [Source:MGI Symbol;Acc:MGI:1341878]	-
ENSMUSG00000038932	89.8372570332111	162.095871830375	95.9559031012197	133.090520052708	118.828421045298	144.74234828756	122.81699785007	140.750890295424	Tcfl5	2	180621956	180642708	-	3166	protein_coding	transcription factor-like 5 (basic helix-loop-helix) [Source:MGI Symbol;Acc:MGI:2672878]	bHLH
ENSMUSG00000027088	119.09894204221	97.8473529628892	152.253763324956	97.2502014475385	135.979326873481	121.627267411945	157.996351291654	125.124743299485	Phospho2	2	69789623	69800005	+	4335	protein_coding	phosphatase, orphan 2 [Source:MGI Symbol;Acc:MGI:1920623]	-
ENSMUSG00000006299	96.3781168086753	140.696069829856	105.508620264309	108.684368590097	137.079692150938	161.179833588889	137.471490446858	118.485443761487	Aamp	1	74279840	74284738	-	3458	protein_coding	angio-associated migratory protein [Source:MGI Symbol;Acc:MGI:107809]	-
ENSMUSG00000072295	112.575982146713	115.332864183889	88.9339382698129	91.4930799178063	174.756537381265	100.198354311877	173.723685905754	147.294232390065	C2cd6	1	59050506	59094900	-	2204	protein_coding	C2 calcium dependent domain containing 6 [Source:MGI Symbol;Acc:MGI:1920713]	-
ENSMUSG00000028458	111.820370018033	113.53863130508	60.8360036775467	85.5855146558487	197.47866581451	114.610070584665	182.116305141845	135.538362233975	Tesk1	4	43441939	43448064	+	4434	protein_coding	testis specific protein kinase 1 [Source:MGI Symbol;Acc:MGI:1201675]	-
ENSMUSG00000026238	181.58496511908	112.633844137389	246.277064103362	138.700199231819	90.5279763867338	114.599551564515	56.9453837698199	58.9995916951865	Ptma	1	86526726	86530712	+	1462	protein_coding	prothymosin alpha [Source:MGI Symbol;Acc:MGI:97803]	-
ENSMUSG00000040312	95.5417605042845	143.858444520732	92.4307197436643	120.577545455673	139.746826599351	120.281684587896	139.265393007865	146.797351150714	Cchcr1	17	35517100	35531015	+	5508	protein_coding	coiled-coil alpha-helical rod protein 1 [Source:MGI Symbol;Acc:MGI:2385321]	-
ENSMUSG00000071866	77.1863817099392	140.315715423284	116.250102335153	137.570214346673	88.3317570298974	204.226753940384	99.2403265602429	133.804541476312	Ppia	11	6415443	6419817	+	3508	protein_coding	peptidylprolyl isomerase A [Source:MGI Symbol;Acc:MGI:97749]	-
ENSMUSG00000074178	93.5124889166926	104.671574976885	81.5390207568243	65.0456583105015	169.4997313105	139.74442603997	238.714535865046	104.142876267665	Gm10638	8	86745699	86746603	+	905	protein_coding	predicted gene 10638 [Source:MGI Symbol;Acc:MGI:3704316]	-
ENSMUSG00000028330	117.637826540706	129.911956007502	120.47197455476	108.185224071619	130.523467965315	126.851708999265	134.778092449363	125.603393478709	Ncbp1	4	46138613	46172403	+	3386	protein_coding	nuclear cap binding protein subunit 1 [Source:MGI Symbol;Acc:MGI:1891840]	-
ENSMUSG00000060715	99.0405673356081	90.2717937444227	126.241647504969	78.9436857597896	148.066850227802	132.041314302917	189.204174931291	127.239786625826	1700019A02Rik	1	53158577	53187636	-	777	protein_coding	RIKEN cDNA 1700019A02 gene [Source:MGI Symbol;Acc:MGI:1916647]	-
ENSMUSG00000030815	97.5427660734743	112.882693053418	88.6190246523329	92.6270965191229	167.861762979293	125.003937413977	175.452821660287	130.230076782005	Phkg2	7	127573340	127583307	+	4000	protein_coding	phosphorylase kinase, gamma 2 (testis) [Source:MGI Symbol;Acc:MGI:1916211]	-
ENSMUSG00000020048	114.712553602123	154.524324559132	158.745999860939	158.010973277064	90.2076361900094	101.348995333027	85.5116588655266	125.796147060668	Hsp90b1	10	86690209	86705509	-	4032	protein_coding	heat shock protein 90, beta (Grp94), member 1 [Source:MGI Symbol;Acc:MGI:98817]	-
ENSMUSG00000007739	112.693117989661	127.481905136276	135.988643777827	102.566047218502	122.31390716721	151.308509281901	125.973471646506	109.468870833008	Cct4	11	22990519	23003780	+	4201	protein_coding	chaperonin containing Tcp1, subunit 4 (delta) [Source:MGI Symbol;Acc:MGI:104689]	-
ENSMUSG00000078577	105.778550005458	48.6045445296408	51.2770795268252	10.5424850962607	209.724118790894	130.035938111061	340.048588356486	89.5931426097317	Tmco2	4	121105651	121109226	-	719	protein_coding	transmembrane and coiled-coil domains 2 [Source:MGI Symbol;Acc:MGI:1916719]	-
ENSMUSG00000020525	123.332946127154	63.5517513498826	113.013349719502	43.1530648878873	187.293018889268	129.316758365521	224.480905668544	99.9888589435624	Ppm1d	11	85311244	85347066	+	3173	protein_coding	protein phosphatase 1D magnesium-dependent, delta isoform [Source:MGI Symbol;Acc:MGI:1858214]	-
ENSMUSG00000017778	93.7320414928995	100.103703630626	139.612700627012	96.3007367158443	93.9247891883029	246.456465813314	119.217315383875	93.0183179733786	Cox7c	13	86044816	86046904	-	1131	protein_coding	cytochrome c oxidase subunit 7C [Source:MGI Symbol;Acc:MGI:103226]	-
ENSMUSG00000092519	105.081205402023	77.982986819062	50.4199317781982	38.3714589294408	202.816312638611	128.156715180253	286.242960048041	92.7306874779547	Actl9	17	33432896	33434268	+	1373	protein_coding	actin-like 9 [Source:MGI Symbol;Acc:MGI:1916731]	-
ENSMUSG00000002658	110.47587184152	111.582440057066	113.14084086242	89.2959988292753	148.757788198168	126.258407993572	158.014788147084	120.256482797431	Gtf2f1	17	57003405	57011288	-	1717	protein_coding	general transcription factor IIF, polypeptide 1 [Source:MGI Symbol;Acc:MGI:1923848]	-
ENSMUSG00000031927	104.882818556601	79.5899995403622	125.411942600943	66.2308056466488	158.420373689932	148.938834273607	180.086091833041	107.255194033295	1700012B09Rik	9	14756587	14771030	-	819	protein_coding	RIKEN cDNA 1700012B09 gene [Source:MGI Symbol;Acc:MGI:1916575]	-
ENSMUSG00000053111	96.2292369885801	122.641447459811	104.360721311603	104.197904332276	132.662299290926	134.66545883883	149.881592242073	122.747604850787	Fank1	7	133776861	133881532	+	2299	protein_coding	fibronectin type 3 and ankyrin repeat domains 1 [Source:MGI Symbol;Acc:MGI:1914180]	-
ENSMUSG00000049881	95.6798431178297	112.639326717836	125.860668798632	101.95183894664	109.692666115398	169.48607501187	129.395514436516	120.543025256033	2810025M15Rik	1	157412352	157420236	+	1410	transcribed_processed_pseudogene	RIKEN cDNA 2810025M15 gene [Source:MGI Symbol;Acc:MGI:1917203]	-
ENSMUSG00000019804	120.123099548696	82.721478876132	151.326540946707	76.2064201652113	138.207739276293	127.440188875137	172.403123691516	96.1029042438159	Snx3	10	42502030	42535381	+	1413	protein_coding	sorting nexin 3 [Source:MGI Symbol;Acc:MGI:1860188]	-
ENSMUSG00000095040	100.05955972816	45.172425410658	88.5218649238471	21.3674227910657	186.115387525016	207.457358157337	233.127637718182	82.7065763780844	1700001J03Rik	5	146182441	146185304	-	868	protein_coding	RIKEN cDNA 1700001J03 gene [Source:MGI Symbol;Acc:MGI:1916532]	-
ENSMUSG00000052469	76.1643783773474	102.272984614351	90.1201978769976	72.040599551782	152.143068756169	128.957323181916	199.288405276856	142.40891156048	Tcp10c	17	13354572	13377223	+	2626	protein_coding	t-complex protein 10c [Source:MGI Symbol;Acc:MGI:98543]	-
ENSMUSG00000080921	105.852160687438	95.8813772645185	119.892777859928	59.3117901737985	91.5901895031015	243.469603961007	107.270963609712	138.438286568642	Rpl38-ps2	6	140746960	140747172	-	213	processed_pseudogene	ribosomal protein L38, pseudogene 2 [Source:MGI Symbol;Acc:MGI:3646625]	-
ENSMUSG00000059891	102.380253557452	51.7973070061178	35.4081018735795	12.3013038706907	256.199524764251	116.386866322038	309.255387764913	77.9346899084664	Tsks	7	44943204	44958035	+	1936	protein_coding	testis-specific serine kinase substrate [Source:MGI Symbol;Acc:MGI:1347560]	-
ENSMUSG00000036309	111.88444121508	114.205455206648	163.791444801952	114.03466041152	99.384999640224	130.073813798146	116.428899976835	111.7101068735	Skp1a	11	52231995	52246858	+	2211	protein_coding	S-phase kinase-associated protein 1A [Source:MGI Symbol;Acc:MGI:103575]	-
ENSMUSG00000080268	115.266515785947	90.4332871211795	100.444130072971	65.8931862211345	161.084576332448	152.379118590215	171.176701872516	101.644312977984	Brms1	19	5041404	5049917	+	1338	protein_coding	breast cancer metastasis-suppressor 1 [Source:MGI Symbol;Acc:MGI:2388804]	-
ENSMUSG00000045794	110.112240824245	75.2675605859751	92.9046355040096	38.5775411308353	194.689703310878	167.008484567203	200.001620680844	76.6969747673833	Lkaaear1	2	181696793	181698442	-	733	protein_coding	LKAAEAR motif containing 1 (IKAAEAR murine motif) [Source:MGI Symbol;Acc:MGI:2685538]	-
ENSMUSG00000040078	100.780077987832	132.392517011089	132.477549575688	114.686287042443	115.526752299182	126.219383327502	123.991905355014	106.93185116893	Ptges3-ps	6	85843980	85844459	+	480	processed_pseudogene	prostaglandin E synthase 3, pseudogene [Source:MGI Symbol;Acc:MGI:3704271]	-
ENSMUSG00000044894	79.8082511354497	125.860036398866	90.8255624175328	81.4755717186934	106.619729626144	240.981994477924	122.09813268052	103.437602406304	Uqcrq	11	53427922	53430831	-	1831	protein_coding	ubiquinol-cytochrome c reductase, complex III subunit VII [Source:MGI Symbol;Acc:MGI:107807]	-
ENSMUSG00000034075	118.771703184657	110.12005901926	76.2443038336361	87.1203631229078	166.569929316638	95.4409679242217	165.716749164245	129.737394793522	Zdhhc5	2	84687970	84715180	-	5047	protein_coding	zinc finger, DHHC domain containing 5 [Source:MGI Symbol;Acc:MGI:1923573]	-
ENSMUSG00000022110	101.738047120098	88.4872084523722	128.42341256697	80.5848746167866	144.91277312244	120.972550609218	169.445168761017	113.674432267254	Sucla2	14	73525319	73596142	+	3988	protein_coding	succinate-Coenzyme A ligase, ADP-forming, beta subunit [Source:MGI Symbol;Acc:MGI:1306775]	-
ENSMUSG00000026807	105.965190223677	82.8897113234007	87.9461552998743	59.4135279743034	169.398711172097	129.220268654812	193.503798684275	118.479986853277	Ak8	2	28700164	28813165	+	1873	protein_coding	adenylate kinase 8 [Source:MGI Symbol;Acc:MGI:1916120]	-
ENSMUSG00000071359	91.6943128425118	95.0629734906409	130.205205909355	92.5624572889174	125.267419229381	130.30154907035	154.55363106481	125.848897532512	Tbpl1	10	22703879	22731938	-	3271	protein_coding	TATA box binding protein-like 1 [Source:MGI Symbol;Acc:MGI:1339946]	-
ENSMUSG00000037020	85.4484793569499	127.234468817499	63.8630515994998	113.649732090885	139.472907193702	107.5237427529	150.767343376071	155.486162212122	Wdr62	7	30240138	30280419	-	5743	protein_coding	WD repeat domain 62 [Source:MGI Symbol;Acc:MGI:1923696]	-
ENSMUSG00000074748	54.6744782946034	223.063835213692	65.8426457351233	183.010032514536	55.4012180914761	139.45851983927	51.8049355501119	168.902450051269	Atxn7l3b	10	112925430	112929001	-	3572	protein_coding	ataxin 7-like 3B [Source:MGI Symbol;Acc:MGI:1914971]	-
ENSMUSG00000046846	116.413018928279	82.0947915703543	125.830229498919	71.9263418797372	151.608787076591	99.4789175501855	179.793744281364	114.96203783985	Spesp1	9	62270729	62282208	-	3042	protein_coding	sperm equatorial segment protein 1 [Source:MGI Symbol;Acc:MGI:1913962]	-
ENSMUSG00000030688	94.4967924780995	49.8156431403688	54.4624617801244	19.6679989211506	215.042470418766	143.342250282157	282.686909307914	82.1678643061969	Stard10	7	101317086	101346626	+	2419	protein_coding	START domain containing 10 [Source:MGI Symbol;Acc:MGI:1860093]	-
ENSMUSG00000092305	104.494271991269	125.551044879624	117.724933609635	92.2823448187019	129.674851273855	186.508208075494	105.389548062429	79.0491710071673	Prps1l1	12	34984761	34986436	+	1676	protein_coding	phosphoribosyl pyrophosphate synthetase 1-like 1 [Source:MGI Symbol;Acc:MGI:1922706]	-
ENSMUSG00000041840	81.1814379774177	97.2139644833464	129.254606731896	92.0438841941418	107.935136886251	166.194131704157	138.317663344238	127.360955599583	Haus1	18	77757567	77767780	-	1004	protein_coding	HAUS augmin-like complex, subunit 1 [Source:MGI Symbol;Acc:MGI:2385076]	-
ENSMUSG00000043535	83.1702192255473	184.893392175661	66.3006963886256	163.578182450791	95.7247521750605	106.076972679109	71.1986001830086	167.85605296525	Setx	2	29124181	29182471	+	11380	protein_coding	senataxin [Source:MGI Symbol;Acc:MGI:2443480]	-
ENSMUSG00000095478	67.8321778380285	105.854812670233	146.008176533906	96.9773750726538	120.878452247839	155.326421418408	172.425647965568	73.4396118138264	Gm9824	10	29030128	29030688	+	561	processed_pseudogene	predicted pseudogene 9824 [Source:MGI Symbol;Acc:MGI:3641964]	-
ENSMUSG00000029423	22.2367262756654	278.286665256141	19.9467237016503	217.614959885096	40.5493745663815	168.155206520313	15.979966723287	171.733334864858	Piwil1	5	128702524	128755474	+	4358	protein_coding	piwi-like RNA-mediated gene silencing 1 [Source:MGI Symbol;Acc:MGI:1928897]	-
ENSMUSG00000027751	105.76769519056	115.863139005558	95.81503032109	108.256231789235	132.629699869591	100.876828214522	139.351524259123	135.801254242664	Supt20	3	54692807	54728766	+	6266	protein_coding	suppressor of Ty 20 [Source:MGI Symbol;Acc:MGI:1929651]	-
ENSMUSG00000056509	74.7784297682121	35.4899025278983	38.6277643695973	8.10717027272027	228.408304921454	172.572603707178	299.97940650337	76.0576131261788	Gm9999	7	46983580	46987803	+	683	protein_coding	predicted gene 9999 [Source:MGI Symbol;Acc:MGI:3642801]	-
ENSMUSG00000073758	104.391190490243	51.0475288044747	42.4512433819934	14.0680121837925	217.226830757376	108.074812880194	295.114362477096	101.429060498697	Sh3d21	4	126150602	126163491	-	2717	protein_coding	SH3 domain containing 21 [Source:MGI Symbol;Acc:MGI:1914188]	-
ENSMUSG00000109010	106.530700179024	191.288360112026	33.9686024553047	92.3555436519671	171.309363928351	75.9154252365473	123.663014359377	136.908100618971	Gm45027	11	77200125	77200819	-	78	lincRNA	predicted gene 45027 [Source:MGI Symbol;Acc:MGI:5753603]	-
ENSMUSG00000025509	104.274893392427	128.914154655507	93.9494866865492	94.950846712188	133.134603750702	114.630439866069	135.165051245191	126.727004736582	Pnpla2	7	141455198	141460743	+	3020	protein_coding	patatin-like phospholipase domain containing 2 [Source:MGI Symbol;Acc:MGI:1914103]	-
ENSMUSG00000025069	92.5779857978787	105.115975932063	110.820486071107	73.7932498529258	140.125758049633	129.644349122277	173.55944687858	105.364651917055	Gsto2	19	47865545	47886324	+	1551	protein_coding	glutathione S-transferase omega 2 [Source:MGI Symbol;Acc:MGI:1915464]	-
ENSMUSG00000044533	118.37510756658	93.9658098793317	212.617148510964	109.897899545538	95.9079686478216	146.255422521296	85.8294071061198	68.1427309902567	Rps2	17	24718116	24721929	+	1830	protein_coding	ribosomal protein S2 [Source:MGI Symbol;Acc:MGI:105110]	-
ENSMUSG00000071644	87.938718109564	90.5601040397467	106.589138087412	77.6613631246542	155.437551360389	146.908334478809	175.022632237995	86.5435851525598	Eef1g	19	8967041	8978479	+	2600	protein_coding	eukaryotic translation elongation factor 1 gamma [Source:MGI Symbol;Acc:MGI:1914410]	-
ENSMUSG00000037062	89.4859735287871	98.5287395575083	104.011876398238	85.2717195491847	140.824005726349	109.393596417283	169.855219538435	126.304150452184	Sh3glb1	3	144683678	144720335	-	7467	protein_coding	SH3-domain GRB2-like B1 (endophilin) [Source:MGI Symbol;Acc:MGI:1859730]	-
ENSMUSG00000048076	101.139738023995	118.17008662988	132.716374283376	120.437071421426	100.199986837307	142.951513340794	97.2925374780199	108.801761199138	Arf1	11	59211412	59228270	-	2089	protein_coding	ADP-ribosylation factor 1 [Source:MGI Symbol;Acc:MGI:99431]	-
ENSMUSG00000030750	93.6660202922703	100.48222925603	128.441483795266	75.4004088061207	116.679851869303	165.229918517697	145.208962925298	96.3710206847351	Nsmce1	7	125467640	125491596	-	1329	protein_coding	NSE1 homolog, SMC5-SMC6 complex component [Source:MGI Symbol;Acc:MGI:1914961]	-
ENSMUSG00000026809	96.2872064084528	59.191712333962	31.0921703410428	18.927267502612	213.400556238136	126.747148775828	293.601476115532	79.3176610918562	Spaca9	2	28692080	28699727	-	747	protein_coding	sperm acrosome associated 9 [Source:MGI Symbol;Acc:MGI:1917237]	-
ENSMUSG00000057113	112.286701036918	102.971139607505	176.545068661322	108.022701766935	100.85525430494	112.452281757326	103.550928889616	101.417556958909	Npm1	11	33152287	33163206	-	2665	protein_coding	nucleophosmin 1 [Source:MGI Symbol;Acc:MGI:106184]	-
ENSMUSG00000059540	75.4940428571466	136.921744346734	91.2523974714825	109.108902890786	107.504861892152	152.921942617183	120.070512714731	123.446603132552	Tcea2	2	181680310	181688071	+	2704	protein_coding	transcription elongation factor A (SII), 2 [Source:MGI Symbol;Acc:MGI:107368]	-
ENSMUSG00000037563	122.616266704682	101.371295307749	201.403635753702	96.8175112769437	86.5477639562191	157.254192400694	84.8362113231449	63.6713716683855	Rps16	7	28350652	28353155	+	1266	protein_coding	ribosomal protein S16 [Source:MGI Symbol;Acc:MGI:98118]	-
ENSMUSG00000062773	97.1961753083507	170.607262418519	105.330190034883	152.290688568542	66.7703316834558	213.059921520215	28.4041140854471	77.83508174501	Tex101	7	24668007	24676675	-	1657	protein_coding	testis expressed gene 101 [Source:MGI Symbol;Acc:MGI:1930791]	-
ENSMUSG00000034254	101.337306782742	108.0425447912	89.2845353865374	83.1019377275115	145.042118406315	106.591280311787	161.734147191179	114.719013545708	Agpat1	17	34604262	34613449	+	3001	protein_coding	1-acylglycerol-3-phosphate O-acyltransferase 1 (lysophosphatidic acid acyltransferase, alpha) [Source:MGI Symbol;Acc:MGI:1932075]	-
ENSMUSG00000059534	77.4859566676024	106.184496899668	100.873680637274	81.9275434512313	97.1271292642403	242.384761996242	109.876624679266	92.7260476441435	Uqcr10	11	4701973	4704342	-	584	protein_coding	ubiquinol-cytochrome c reductase, complex III subunit X [Source:MGI Symbol;Acc:MGI:1913402]	-
ENSMUSG00000062248	39.1591808323471	207.376301523326	61.9130105014901	168.11402083624	46.2461015541261	235.631133079815	18.881765136781	130.523480823184	Cks2	13	51645232	51650660	+	692	protein_coding	CDC28 protein kinase regulatory subunit 2 [Source:MGI Symbol;Acc:MGI:1913447]	-
ENSMUSG00000071655	89.7463778113064	121.371604054058	131.221287849694	111.293618614309	91.8959248016776	161.720955842469	96.8491597038773	101.795316277549	Ubxn1	19	8871559	8875663	+	1068	protein_coding	UBX domain protein 1 [Source:MGI Symbol;Acc:MGI:1289301]	-
ENSMUSG00000039105	71.4385507370728	132.855641061194	100.727142389913	114.717863663325	82.1741586759044	204.345385483933	89.3238966968884	108.958380944505	Atp6v1g1	4	63544772	63550750	+	1135	protein_coding	ATPase, H+ transporting, lysosomal V1 subunit G1 [Source:MGI Symbol;Acc:MGI:1913540]	-
ENSMUSG00000001289	74.4154357773955	102.019790088966	100.291316263533	88.8145127753135	106.734090281701	180.776508419891	143.541808999521	99.3896924463856	Pfdn5	15	102326116	102331873	+	1394	protein_coding	prefoldin 5 [Source:MGI Symbol;Acc:MGI:1928753]	-
ENSMUSG00000021977	104.997788957166	66.9633716585991	66.3836597595416	37.1792577736891	181.98381486336	85.3139605989721	246.494440270993	105.245921359426	1700129C05Rik	14	59133040	59142893	-	1177	protein_coding	RIKEN cDNA 1700129C05 gene [Source:MGI Symbol;Acc:MGI:1915182]	-
ENSMUSG00000006941	76.4487827187053	144.963954143812	93.9055992075046	133.609524404446	77.6191307335097	171.312080438358	73.6388400968197	122.848669176482	Eif1b	9	120492232	120495330	+	1125	protein_coding	eukaryotic translation initiation factor 1B [Source:MGI Symbol;Acc:MGI:1916219]	-
ENSMUSG00000091685	131.689345826228	131.234839042375	50.8392202744721	48.6015766290138	158.038048144504	106.610011248134	144.328111777317	122.604198617954	Gm17359	3	79336661	79464129	+	2241	protein_coding	predicted gene, 17359 [Source:MGI Symbol;Acc:MGI:4936993]	-
ENSMUSG00000021552	91.293592250607	113.1869613637	112.229304965034	92.1067413879916	117.430744007376	110.495573816267	133.121493254159	123.601707003831	Gkap1	13	58233346	58275699	-	5773	protein_coding	G kinase anchoring protein 1 [Source:MGI Symbol;Acc:MGI:1891694]	-
ENSMUSG00000023505	96.6002534117217	95.5419574878215	116.110373289972	88.0667934944613	123.317637376337	124.769860716941	132.784747597746	115.747642773939	Cdca3	6	124829547	124833701	+	2866	protein_coding	cell division cycle associated 3 [Source:MGI Symbol;Acc:MGI:1315198]	-
ENSMUSG00000107176	123.369066711364	87.772425834019	158.991717362101	84.7692303383304	88.6070348318769	163.12040083302	110.295889070996	75.7363960870903	Gm9794	6	66875321	66875743	-	423	processed_pseudogene	predicted pseudogene 9794 [Source:MGI Symbol;Acc:MGI:3642653]	-
ENSMUSG00000045835	84.0496960802162	104.362586001745	122.986278689262	95.6498307794081	114.412822400457	123.472679161504	132.493729341067	114.388276988678	Hdgfl1	13	26768173	26770165	-	1993	protein_coding	hepatoma derived growth factor-like 1 [Source:MGI Symbol;Acc:MGI:1194493]	-
ENSMUSG00000031631	114.000950253642	107.626990838244	110.276345732885	98.2822784173348	122.324253547117	74.7072308139039	132.109460638632	131.766178785594	Cfap97	8	46151771	46195590	+	5157	protein_coding	cilia and flagella associated protein 97 [Source:MGI Symbol;Acc:MGI:1914006]	-
ENSMUSG00000058135	70.9274152060431	76.4578763831195	167.780785295552	130.182658439535	30.2983811884685	93.1784741267619	100.686640282668	220.99941082768	Gstm1	3	108012255	108017973	-	1473	protein_coding	glutathione S-transferase, mu 1 [Source:MGI Symbol;Acc:MGI:95860]	-
ENSMUSG00000045467	92.2072512907932	91.9581219919748	64.2534412995677	68.7883824336452	166.091187931996	106.673105471913	181.986858349313	118.482727959577	Ttll13	7	80246376	80260821	+	4321	protein_coding	tubulin tyrosine ligase-like family, member 13 [Source:MGI Symbol;Acc:MGI:1920845]	-
ENSMUSG00000021273	101.044113644148	74.7474639566844	105.425107026845	60.3217108146631	150.786283281718	112.09768502375	172.407040812767	107.996886111101	Fdft1	14	63145150	63179578	-	4227	protein_coding	farnesyl diphosphate farnesyl transferase 1 [Source:MGI Symbol;Acc:MGI:102706]	-
ENSMUSG00000046337	90.8702639631816	118.407971043423	85.567437476887	97.0193408850916	127.296282897505	112.52717652898	126.117634053458	126.387954244379	Fam178b	1	36562692	36683183	-	3190	protein_coding	family with sequence similarity 178, member B [Source:MGI Symbol;Acc:MGI:3026913]	-
ENSMUSG00000051769	74.8340070433733	110.719298899328	96.6896660227165	92.8668096600723	100.489792045348	174.219023334054	123.641447736712	108.990721666737	Wfdc15a	2	164198863	164200130	-	488	protein_coding	WAP four-disulfide core domain 15A [Source:MGI Symbol;Acc:MGI:1915471]	-
ENSMUSG00000090457	53.1719051479166	23.7372982510519	14.7152183220913	5.51824549387044	255.326541614939	101.934928281785	356.090723978061	71.1356792434438	4930571K23Rik	7	125368861	125371013	+	2153	lincRNA	RIKEN cDNA 4930571K23 gene [Source:MGI Symbol;Acc:MGI:1923111]	-
ENSMUSG00000037331	97.8074584767513	140.724640773428	63.4314541513875	107.967109028621	125.833739222451	91.6201724917851	113.127329163086	139.435835762166	Larp1	11	58009064	58062034	+	6829	protein_coding	La ribonucleoprotein domain family, member 1 [Source:MGI Symbol;Acc:MGI:1890165]	-
ENSMUSG00000070979	104.173078164967	51.3061564139886	46.9095456162315	14.4257990765135	196.899337055547	117.039735635499	263.780577830262	84.8787606984347	Actl7a	4	56743413	56744925	+	1513	protein_coding	actin-like 7a [Source:MGI Symbol;Acc:MGI:1343051]	-
ENSMUSG00000020622	84.0136357444442	36.2595151488469	48.002763506044	13.5329609504889	225.172127890676	107.492358828958	282.547242617038	82.3430420613254	Nt5c1b	12	10369973	10390175	+	2741	protein_coding	5'-nucleotidase, cytosolic IB [Source:MGI Symbol;Acc:MGI:1918131]	-
ENSMUSG00000046229	80.2607621549679	94.6331422118693	70.6338965864826	61.3378980847057	141.631540130013	156.770801588966	193.691230463259	79.2436584941834	Scand1	2	156311847	156312704	-	759	protein_coding	SCAN domain-containing 1 [Source:MGI Symbol;Acc:MGI:1343132]	-
ENSMUSG00000022280	109.707623915003	80.6598291518462	100.045666235865	72.3700151552289	150.76846712498	81.9828200232757	170.915319244439	107.010512519246	Rnf19a	15	36239933	36283147	-	4434	protein_coding	ring finger protein 19A [Source:MGI Symbol;Acc:MGI:1353623]	-
ENSMUSG00000037689	88.489059230803	41.7979372088311	42.9299602807434	10.8368341881755	203.160717601037	142.235216528072	268.499849022824	72.4357840531023	Tmem247	17	86917348	86922374	+	759	protein_coding	transmembrane protein 247 [Source:MGI Symbol;Acc:MGI:1925719]	-
ENSMUSG00000014529	72.8326060849388	102.246839225646	88.1781339824208	90.3704711196647	111.227626926546	148.769357126332	126.958375908835	129.094950522983	Tmbim7	5	3651181	3680325	+	2345	protein_coding	transmembrane BAX inhibitor motif containing 7 [Source:MGI Symbol;Acc:MGI:1922305]	-
ENSMUSG00000001558	92.0879509913853	43.0323157859927	54.8864816933154	14.2545210135614	210.88174772261	112.316149628325	255.371606503731	85.6334204429829	Klhl10	11	100441917	100457022	+	2161	protein_coding	kelch-like 10 [Source:MGI Symbol;Acc:MGI:2181067]	-
ENSMUSG00000001794	94.5276461205544	117.050228517013	111.882018178147	102.331293539019	98.9887333833867	118.269531868849	117.62427294575	105.610388549932	Capns1	7	30186936	30198811	-	2477	protein_coding	calpain, small subunit 1 [Source:MGI Symbol;Acc:MGI:88266]	-
ENSMUSG00000051276	92.0581857407128	49.2243074223013	14.1031774920816	3.89613692914222	200.245724013782	100.250126629629	346.00341187233	60.4457650757971	Actrt2	4	154666433	154667867	-	1435	protein_coding	actin-related protein T2 [Source:MGI Symbol;Acc:MGI:1920603]	-
ENSMUSG00000019945	80.0601326277018	117.482643268912	108.771228788077	100.319262326027	95.5042916683286	128.316001598423	112.696506359068	121.195269685502	Cabcoco1	10	68430953	68541896	-	1262	protein_coding	ciliary associated calcium binding coiled-coil 1 [Source:MGI Symbol;Acc:MGI:1920537]	-
ENSMUSG00000034467	81.7688903152063	86.9253554489806	98.6534943648744	72.9036593103658	109.58869525546	153.24797673745	149.368566708992	111.769625518082	Dynlrb2	8	116504974	116515915	+	556	protein_coding	dynein light chain roadblock-type 2 [Source:MGI Symbol;Acc:MGI:1922715]	-
ENSMUSG00000030007	92.3356299888578	116.435504424025	113.029632712443	96.6523421754579	107.263722975014	126.987710010926	112.050803980534	98.3933716210394	Cct7	6	85451514	85468475	+	6778	protein_coding	chaperonin containing Tcp1, subunit 7 (eta) [Source:MGI Symbol;Acc:MGI:107184]	-
ENSMUSG00000044566	92.1145488538042	88.815649425001	97.4289334449604	79.2065640390959	138.983290742588	86.1851249531415	157.025344654769	122.361059583963	Cage1	13	38006052	38037069	-	4523	protein_coding	cancer antigen 1 [Source:MGI Symbol;Acc:MGI:1918463]	-
ENSMUSG00000024430	101.025106137571	45.9438063886637	55.5904611103657	17.2228538700891	203.927142679653	101.142875757406	245.070080111646	92.1160883447785	Cabyr	18	12741324	12755146	+	2160	protein_coding	calcium-binding tyrosine-(Y)-phosphorylation regulated (fibrousheathin 2) [Source:MGI Symbol;Acc:MGI:1918382]	-
ENSMUSG00000031452	87.3783142057459	40.8139318476846	24.7154426417279	7.94470892381454	231.603991145188	97.2462004107943	303.77399996705	64.6775859145316	1700029H14Rik	8	13550733	13562461	-	1421	protein_coding	RIKEN cDNA 1700029H14 gene [Source:MGI Symbol;Acc:MGI:1913751]	-
ENSMUSG00000046934	100.161184306393	104.241130024763	100.796723669707	85.662376458353	129.92670560059	123.033439590252	109.812207083841	104.243093707502	Csl	10	99757706	99759658	-	1953	protein_coding	citrate synthase like [Source:MGI Symbol;Acc:MGI:1919082]	-
ENSMUSG00000052837	114.937689473083	76.3042256339656	255.285133490281	123.639144195854	36.236285793658	45.1022954572172	126.056300248529	79.0758433536801	Junb	8	84974484	84978718	-	2301	protein_coding	jun B proto-oncogene [Source:MGI Symbol;Acc:MGI:96647]	TF_bZIP
ENSMUSG00000022542	62.3945971149119	138.780647507842	61.5096245626386	110.314427589642	100.376165739309	120.292692062878	119.937119760339	141.044292090652	Sept12	16	4986858	4997852	-	2711	protein_coding	septin 12 [Source:MGI Symbol;Acc:MGI:1918339]	-
ENSMUSG00000043644	63.5283969230748	133.173634162761	76.5002864218735	96.0543973159393	85.3751626466188	184.574985252447	100.569446937162	114.195439849237	0610009L18Rik	11	120348678	120351190	+	619	bidirectional_promoter_lncRNA	RIKEN cDNA 0610009L18 gene [Source:MGI Symbol;Acc:MGI:1914088]	-
ENSMUSG00000033826	82.8423993640356	167.285554507252	54.5140262157878	134.672631603403	85.0034174002184	82.1884613491112	76.4919761070439	170.21482488964	Dnah8	17	30624354	30875264	+	14583	protein_coding	dynein, axonemal, heavy chain 8 [Source:MGI Symbol;Acc:MGI:107714]	-
ENSMUSG00000024474	95.0601192546257	115.555113031542	114.074281059183	100.515693083604	103.161537702705	108.141647359692	106.212677685077	108.037829481917	Ik	18	36744656	36757639	+	1996	protein_coding	IK cytokine [Source:MGI Symbol;Acc:MGI:1345142]	-
ENSMUSG00000027938	101.59663903979	48.5659465192936	52.6129586215462	18.282609598692	196.651722363446	98.8602027371192	238.841855518626	94.9931630915774	Creb3l4	3	90237500	90243512	-	1679	protein_coding	cAMP responsive element binding protein 3-like 4 [Source:MGI Symbol;Acc:MGI:1916603]	TF_bZIP
ENSMUSG00000037894	69.5250818929598	135.311996135633	101.446772197599	124.620841362367	69.4815732649263	170.391254047108	74.7649233594537	99.968576260596	H2afz	3	137864487	137866922	+	1776	protein_coding	H2A histone family, member Z [Source:MGI Symbol;Acc:MGI:1888388]	-
ENSMUSG00000037622	98.464561972794	115.074088693804	71.2771496786217	86.115513776303	135.486434563884	88.4834236618926	136.177316743351	114.395550847835	Wdtc1	4	133292459	133353481	-	4800	protein_coding	WD and tetratricopeptide repeats 1 [Source:MGI Symbol;Acc:MGI:2685541]	-
ENSMUSG00000045128	104.360856525942	91.8992786057047	153.430375036211	84.7967093221914	91.0146258924916	162.475231152731	86.5836279070841	65.805485911416	Rpl18a	8	70894722	70897412	-	1739	protein_coding	ribosomal protein L18A [Source:MGI Symbol;Acc:MGI:1924058]	-
ENSMUSG00000094392	87.1723676249491	132.307470886553	68.8087397670973	64.4319788186518	107.093545008738	185.616740187502	95.0688442681443	99.290846407155	Gm3788	3	86672033	86672168	-	136	processed_pseudogene	predicted gene 3788 [Source:MGI Symbol;Acc:MGI:3781961]	-
ENSMUSG00000035504	66.8228723892766	41.3806458514714	19.6384678099499	18.0841991676438	255.965310933631	85.1884145501055	283.764946179457	66.5038597456135	Reep6	10	80329953	80336441	+	2506	protein_coding	receptor accessory protein 6 [Source:MGI Symbol;Acc:MGI:1917585]	-
ENSMUSG00000022671	79.2880393842881	86.7565141286084	112.660718654812	75.0739589071758	114.1752699557	138.184327086518	128.613715794079	102.317204036846	Mzt2	16	15848441	15863369	-	1309	protein_coding	mitotic spindle organizing protein 2 [Source:MGI Symbol;Acc:MGI:1922845]	-
ENSMUSG00000064337	75.3157520283919	80.5054120806134	85.593158910437	73.574105283609	70.9382210042992	198.08717130061	77.2917946939503	175.521688139602	mt-Rnr1	MT	70	1024	+	955	Mt_rRNA	mitochondrially encoded 12S rRNA [Source:MGI Symbol;Acc:MGI:102493]	-
ENSMUSG00000022312	90.3551942344385	93.7889023162062	114.320550541926	84.0404321146933	108.463694854958	138.89042824262	120.225572985626	85.8204368500188	Eif3h	15	51786558	51865523	-	1612	protein_coding	eukaryotic translation initiation factor 3, subunit H [Source:MGI Symbol;Acc:MGI:1915385]	-
ENSMUSG00000021257	100.871440601316	104.737319992288	91.829442595645	87.486678956412	127.498615842556	86.5197887391111	125.077326702702	109.464336351437	Angel1	12	86700502	86726460	-	4463	protein_coding	angel homolog 1 [Source:MGI Symbol;Acc:MGI:1915987]	-
ENSMUSG00000025428	90.303541868757	124.185246271014	116.882700090532	121.614107013308	80.4072056585808	137.803224579977	68.8239290747996	91.3774406032764	Atp5a1	18	77773729	77782869	+	3135	protein_coding	ATP synthase, H+ transporting, mitochondrial F1 complex, alpha subunit 1 [Source:MGI Symbol;Acc:MGI:88115]	-
ENSMUSG00000033486	88.6493941129303	99.9578190453897	93.0504793553248	75.5684085206082	122.899053093962	92.8126493349924	136.318775475372	119.332181813244	Catsper2	2	121392631	121413792	-	3695	protein_coding	cation channel, sperm associated 2 [Source:MGI Symbol;Acc:MGI:2387404]	-
ENSMUSG00000061111	86.7376714525381	91.1742977004481	124.619568990441	72.0423561106608	103.030155124553	146.491401153969	113.126188327561	90.3382634842646	Mcrip1	11	120542888	120549727	-	1282	protein_coding	MAPK regulated corepressor interacting protein 1 [Source:MGI Symbol;Acc:MGI:2384752]	-
ENSMUSG00000057072	98.9487589034748	39.3814939639456	86.4541068629503	16.2552512822632	174.288657214062	132.544826487475	205.903962770272	72.1634690754591	Spata45	1	191036639	191042942	+	506	protein_coding	spermatogenesis associated 45 [Source:MGI Symbol;Acc:MGI:1922808]	-
ENSMUSG00000003033	94.8148122740495	127.92542810936	73.7068372291766	81.381699053555	113.078707054603	119.121060169342	106.137586632086	108.904524016032	Ap1m1	8	72240018	72257385	+	3184	protein_coding	adaptor-related protein complex AP-1, mu subunit 1 [Source:MGI Symbol;Acc:MGI:102776]	-
ENSMUSG00000062190	90.9907977299965	96.578926151388	97.1041585025689	77.3990029067479	123.7545652013	87.0151124370447	136.592133234205	114.727291956844	Lancl2	6	57702540	57739439	+	3020	protein_coding	LanC (bacterial lantibiotic synthetase component C)-like 2 [Source:MGI Symbol;Acc:MGI:1919085]	-
ENSMUSG00000085260	80.5440539576142	92.9315071436338	103.012540063295	76.0993567365355	100.279365613391	158.605845378855	120.332915018358	91.6430326944248	Med9os	11	59946889	59948142	-	527	antisense	mediator complex subunit 9, opposite strand [Source:MGI Symbol;Acc:MGI:1916628]	-
ENSMUSG00000084135	78.9561352577137	87.8324287516644	107.266854590599	77.0427761397064	104.685025356486	121.841546376813	137.674593792351	104.636571496075	Pom121l12	11	14599276	14600314	+	1039	protein_coding	POM121 membrane glycoprotein-like 12 [Source:MGI Symbol;Acc:MGI:1920677]	-
ENSMUSG00000025423	90.5481164724588	78.7386096445246	88.0517002635033	70.8873343777661	130.669977439727	93.9260614763692	154.35853871268	110.273682041812	Pias2	18	77065208	77155708	+	5433	protein_coding	protein inhibitor of activated STAT 2 [Source:MGI Symbol;Acc:MGI:1096566]	zf-MIZ
ENSMUSG00000039001	107.681704205493	86.1044763088242	168.424307839856	75.0637677343766	71.1822131078582	169.523732035047	77.5305707047442	61.4957819697829	Rps21	2	180257377	180258445	+	810	protein_coding	ribosomal protein S21 [Source:MGI Symbol;Acc:MGI:1913731]	-
ENSMUSG00000042707	89.8974163550371	101.556384839697	80.344684982712	83.247364210001	117.239695350065	102.189389197681	129.826983624061	112.629755621951	Dnali1	4	125055338	125065703	-	2133	protein_coding	dynein, axonemal, light intermediate polypeptide 1 [Source:MGI Symbol;Acc:MGI:1922813]	-
ENSMUSG00000022620	95.7703176654417	104.285036970073	85.8316038705576	88.3374631979006	123.418155389707	86.382025626712	119.716322411737	112.105268421282	Arsa	15	89472476	89477425	-	3680	protein_coding	arylsulfatase A [Source:MGI Symbol;Acc:MGI:88077]	-
ENSMUSG00000058546	86.7312863247722	75.2617321487099	150.68410271012	92.2220936426373	70.5968518054203	182.576291069734	79.1512875449503	75.3216155044904	Rpl23a	11	78180932	78183584	-	847	protein_coding	ribosomal protein L23A [Source:MGI Symbol;Acc:MGI:3040672]	-
ENSMUSG00000047675	99.5967027557355	84.5212909790003	187.247304483968	84.2518122962615	78.036080124581	136.578317881811	79.2692086818323	62.7485652655617	Rps8	4	117153827	117156243	-	1726	protein_coding	ribosomal protein S8 [Source:MGI Symbol;Acc:MGI:98166]	-
ENSMUSG00000026931	88.2522389820487	57.5356025062806	32.0660295355769	23.3940181280639	176.832966569573	93.6198064065227	257.473768078158	82.707712983058	1700019N19Rik	19	58785803	58794461	-	1257	protein_coding	RIKEN cDNA 1700019N19 gene [Source:MGI Symbol;Acc:MGI:1914757]	-
ENSMUSG00000030224	91.9783338012205	94.8402296859652	124.222217869705	84.9012561843326	101.945703514449	107.010879947644	109.012144531742	97.6356710796887	Strap	6	137735078	137751932	+	3090	protein_coding	serine/threonine kinase receptor associated protein [Source:MGI Symbol;Acc:MGI:1329037]	-
ENSMUSG00000030591	73.8575920007542	97.9395605488822	93.7528604796526	85.3253595329263	103.155471743313	132.144048808529	124.421281856023	99.681267244803	Psmd8	7	29174188	29180701	-	3057	protein_coding	proteasome (prosome, macropain) 26S subunit, non-ATPase, 8 [Source:MGI Symbol;Acc:MGI:1888669]	-
ENSMUSG00000037012	84.2710737774758	51.6438618329558	40.337524820679	27.4970857865913	213.211489780362	88.0751555738662	223.348595345345	81.5572506296034	Hk1	10	62268855	62379908	-	8532	protein_coding	hexokinase 1 [Source:MGI Symbol;Acc:MGI:96103]	-
ENSMUSG00000036928	97.8020050865794	108.659155266022	81.6544434183964	94.3434993077918	113.646865104033	97.0130095790493	106.963406254398	108.973680615565	Stag3	5	138280240	138312393	+	5733	protein_coding	stromal antigen 3 [Source:MGI Symbol;Acc:MGI:1355311]	-
ENSMUSG00000027517	83.8181743374458	67.0796581364041	66.9464058840335	41.189763257858	145.646097399404	139.863694864561	182.90433206628	81.3536987709093	Ankrd60	2	173568666	173578365	-	1189	protein_coding	ankyrin repeat domain 60 [Source:MGI Symbol;Acc:MGI:1917315]	-
ENSMUSG00000058935	63.9107385282645	33.166401558946	47.782409876912	13.1081931851849	187.050431896862	149.810459811387	245.538847459445	67.695764420482	Tex48	4	63607089	63622428	-	689	protein_coding	testis expressed 48 [Source:MGI Symbol;Acc:MGI:1922774]	-
ENSMUSG00000041165	51.1466251928736	20.1897889060957	3.03257619565416	0.981195719473349	244.972390417542	106.99780031368	336.85514954443	42.2242553326669	Spem1	11	69820876	69822180	-	1041	protein_coding	sperm maturation 1 [Source:MGI Symbol;Acc:MGI:1921538]	-
ENSMUSG00000071322	71.8939985787041	108.853304264735	71.9899146101799	82.8759795533801	108.494689115753	100.425758868657	134.864101982202	124.504352885473	Tcp10a	17	7324646	7345974	+	3220	protein_coding	t-complex protein 10a [Source:MGI Symbol;Acc:MGI:98541]	-
ENSMUSG00000006589	76.7510093900867	99.6612690662342	115.678966943899	83.4182958576901	95.0241903950061	140.330597493803	98.8228855149343	94.1503321248511	Aprt	8	122574635	122576909	-	1615	protein_coding	adenine phosphoribosyl transferase [Source:MGI Symbol;Acc:MGI:88061]	-
ENSMUSG00000029030	79.176660781817	108.226531209339	87.8791800191757	90.8535225810832	103.970724616836	122.047795246249	112.500084295164	98.4882624204671	Tprgl	4	154157485	154160666	-	2242	protein_coding	transformation related protein 63 regulated like [Source:MGI Symbol;Acc:MGI:1915058]	-
ENSMUSG00000020530	94.9668136510236	86.4166520113606	100.090861642665	70.5603680296768	122.029104417587	83.3272272496413	138.584616500813	104.087012677593	Ggnbp2	11	84832361	84870817	-	4726	protein_coding	gametogenetin binding protein 2 [Source:MGI Symbol;Acc:MGI:2387356]	-
ENSMUSG00000064339	81.0618790599439	112.581592909509	76.5424258247246	110.576755502166	47.5951989427485	115.756753668961	58.2473853309049	197.585172283533	mt-Rnr2	MT	1094	2675	+	1582	Mt_rRNA	mitochondrially encoded 16S rRNA [Source:MGI Symbol;Acc:MGI:102492]	-
ENSMUSG00000015092	88.3708813028384	92.4774897696854	103.715117408001	73.4341651442748	109.220450728716	127.737418787902	118.950158725622	85.8449705490339	Edf1	2	25557847	25562082	+	1317	protein_coding	endothelial differentiation-related factor 1 [Source:MGI Symbol;Acc:MGI:1891227]	-
ENSMUSG00000003346	76.8061088375238	111.796268198028	87.9673230757436	85.104249242569	95.3142267705557	145.129072995335	109.667182410604	87.644936411429	Abhd17a	10	80583654	80590341	-	1547	protein_coding	abhydrolase domain containing 17A [Source:MGI Symbol;Acc:MGI:106388]	-
ENSMUSG00000024740	95.2414687677467	134.739026870086	94.9190093280607	119.861661006452	88.7110389191716	99.0088312414328	73.7108441378508	92.6899887921799	Ddb1	19	10605625	10629813	+	4155	protein_coding	damage specific DNA binding protein 1 [Source:MGI Symbol;Acc:MGI:1202384]	-
ENSMUSG00000053508	79.3891205155786	40.9489166092768	100.56835256295	34.9142611283252	147.146829866663	132.53712755471	179.016798885874	84.1538379348131	Gtsf2	15	103438957	103448469	-	736	protein_coding	gametocyte specific factor 2 [Source:MGI Symbol;Acc:MGI:2652828]	-
ENSMUSG00000064372	86.1036232457519	110.977032444623	100.125934579275	159.672839002655	53.847391109419	144.197563410818	59.2200144979169	84.3200974057715	mt-Tp	MT	15356	15422	-	67	Mt_tRNA	mitochondrially encoded tRNA proline [Source:MGI Symbol;Acc:MGI:102478]	-
ENSMUSG00000046750	87.2988721922914	39.1915033402691	53.3062761759042	13.8470659071131	191.183373813841	108.949697270754	220.257303138478	83.9844146958816	Selenov	7	28284652	28291186	-	1452	protein_coding	selenoprotein V [Source:MGI Symbol;Acc:MGI:3608324]	-
ENSMUSG00000027719	96.1895093219335	63.5159680289071	105.161435670727	59.1844371205267	123.834667082629	95.6688314902753	155.040221125974	98.5397978778816	Adad1	3	37063527	37121930	+	3270	protein_coding	adenosine deaminase domain containing 1 (testis specific) [Source:MGI Symbol;Acc:MGI:103258]	-
ENSMUSG00000042043	62.5193402827162	94.2497421289253	106.838415246653	87.7647064065549	79.5796421286893	192.064202971747	85.1953395355678	88.0097831813993	Tbca	13	94788910	94842922	+	811	protein_coding	tubulin cofactor A [Source:MGI Symbol;Acc:MGI:107549]	-
ENSMUSG00000026679	86.0175950237125	55.9525201290519	99.9987282497802	50.6941307234372	136.488897508859	89.243306122845	175.471457833475	100.496787082445	Enkur	2	21180731	21205365	-	1561	protein_coding	enkurin, TRPC channel interacting protein [Source:MGI Symbol;Acc:MGI:1918483]	-
ENSMUSG00000048758	87.8027691670224	120.094364014792	129.919217395001	92.813391711746	110.184174633952	207.860791787719	23.6941719059008	20.7421302731154	Rpl29	9	106429454	106431568	+	1126	protein_coding	ribosomal protein L29 [Source:MGI Symbol;Acc:MGI:99687]	-
ENSMUSG00000097075	75.8042007547439	33.5757992023697	59.4847336590542	15.1256096681917	190.581832663	90.6451365606541	252.911209655849	73.6553683836975	Cdiptos	7	126971722	126976098	-	2591	protein_coding	CDIP transferase, opposite strand [Source:MGI Symbol;Acc:MGI:2443610]	-
ENSMUSG00000042708	51.9988040034652	167.454869525798	66.5844608866969	137.48443709468	53.412505021693	118.444864058951	58.6734444226643	137.327122020744	Shcbp1l	1	153425162	153452574	+	3710	protein_coding	Shc SH2-domain binding protein 1-like [Source:MGI Symbol;Acc:MGI:1919086]	-
ENSMUSG00000035517	90.5546781424117	102.195322853502	89.9154710063455	84.8221792785247	109.246725443222	94.3777271575889	113.36452157635	103.099840319094	Tdrd7	4	45965334	46034761	+	3958	protein_coding	tudor domain containing 7 [Source:MGI Symbol;Acc:MGI:2140279]	-
ENSMUSG00000080893	81.3639742597472	53.7622068287284	92.6936173065842	63.120251264031	98.0554344276458	147.298586279868	125.587272124893	125.623234549656	Gm15920	5	130188395	130188796	+	402	processed_pseudogene	predicted gene 15920 [Source:MGI Symbol;Acc:MGI:3801934]	-
ENSMUSG00000070319	81.6566189174012	100.663551979835	94.6187028326704	85.3806602359668	93.2789848043335	149.857242749946	92.3043188641189	89.5921766667589	Eif3g	9	20894349	20898623	-	1984	protein_coding	eukaryotic translation initiation factor 3, subunit G [Source:MGI Symbol;Acc:MGI:1858258]	-
ENSMUSG00000115676	83.8920519111255	69.5763047527851	74.5187693035119	56.4854597683238	138.185485031308	82.5762360059674	169.503747598657	111.83277654162	4930449C09Rik	15	63717818	63737680	+	2386	lincRNA	RIKEN cDNA 4930449C09 gene [Source:MGI Symbol;Acc:MGI:1921244]	-
ENSMUSG00000031986	39.0401462947195	196.016707290071	43.0070241377152	163.377292333102	40.9713380241377	118.826312115778	30.6977961098235	151.421347371065	Sprtn	8	124897886	124906161	+	4711	protein_coding	SprT-like N-terminal domain [Source:MGI Symbol;Acc:MGI:2685351]	-
ENSMUSG00000004364	79.883300005757	97.3084637642418	83.6751458170252	81.5489399963194	112.877508179073	81.1717077062397	130.234624961295	115.933645109516	Cul3	1	80264923	80340480	-	4873	protein_coding	cullin 3 [Source:MGI Symbol;Acc:MGI:1347360]	-
ENSMUSG00000073702	79.5164997703168	88.4620049797847	127.060680725742	86.0082460643771	66.0468719159865	183.691384628992	78.3702519759146	72.004700595714	Rpl31	1	39367842	39371911	+	1662	protein_coding	ribosomal protein L31 [Source:MGI Symbol;Acc:MGI:2149632]	-
ENSMUSG00000051618	83.6437002065089	36.8643655838565	43.2291165783552	11.5844734386306	196.18599264729	86.5964551615086	244.643961407535	77.9425980454434	Ubqln3	7	104140623	104143279	-	2376	protein_coding	ubiquilin 3 [Source:MGI Symbol;Acc:MGI:3045291]	-
ENSMUSG00000022832	92.9654680050881	42.1508893545191	47.1807372263031	12.2089017874901	172.921687353559	118.441986800064	234.364343970387	60.1234161659445	Ropn1	16	34649921	34678618	+	1343	protein_coding	ropporin, rhophilin associated protein 1 [Source:MGI Symbol;Acc:MGI:1923628]	-
ENSMUSG00000031776	81.0135469643865	83.182342229739	86.5116805891628	72.753345902192	114.570015179705	102.438339497034	142.336322965316	95.8195936376001	Arl2bp	8	94666600	94674425	+	2802	protein_coding	ADP-ribosylation factor-like 2 binding protein [Source:MGI Symbol;Acc:MGI:1349429]	-
ENSMUSG00000067038	70.0681306574742	72.1470524150447	154.171047873852	101.96835554033	67.2163846360978	149.012937181766	92.7818808743366	68.1983645528116	Rps12-ps3	19	59322290	59322783	+	494	protein_coding	ribosomal protein S12, pseudogene 3 [Source:MGI Symbol;Acc:MGI:3704503]	-
ENSMUSG00000028953	83.4579803318046	95.9943410914854	73.4236984140287	74.8527239594963	122.334490731178	100.544118047406	131.04020966205	93.2733388624088	Abcf2	5	24565345	24577467	-	2569	protein_coding	ATP-binding cassette, sub-family F (GCN20), member 2 [Source:MGI Symbol;Acc:MGI:1351657]	-
ENSMUSG00000030976	81.4332384411711	30.2696227325469	59.6098954915704	14.3095983800021	157.472288165537	157.71323239561	197.872907487578	74.2174858066178	Tex36	7	133587024	133602158	-	958	protein_coding	testis expressed 36 [Source:MGI Symbol;Acc:MGI:1921058]	-
ENSMUSG00000024099	74.9888851446639	76.7442103452167	101.141329507884	74.291354285397	90.6471490815472	157.379582654726	109.576001802905	87.7962766858282	Ndufv2	17	66078638	66101559	-	2147	protein_coding	NADH:ubiquinone oxidoreductase core subunit V2 [Source:MGI Symbol;Acc:MGI:1920150]	-
ENSMUSG00000053184	93.2745643071221	38.7801129568844	65.0872986706517	16.2238586263708	164.040875143379	126.234130305341	196.452021334808	72.3006287750291	Spaca3	11	80858365	80867814	+	951	protein_coding	sperm acrosome associated 3 [Source:MGI Symbol;Acc:MGI:1922872]	-
ENSMUSG00000012848	97.4584628243916	91.6497059714335	159.724705162178	89.1026137975726	63.8053284887464	154.029093527659	63.9907315708808	51.0161851887903	Rps5	7	12922290	12926686	+	1734	protein_coding	ribosomal protein S5 [Source:MGI Symbol;Acc:MGI:1097682]	-
ENSMUSG00000028291	86.8594001199083	79.5549440219232	108.760185321349	81.7227770485262	102.109792403465	95.6998131195667	121.305609817888	94.3037430993802	Akirin2	4	34550937	34566908	+	1711	protein_coding	akirin 2 [Source:MGI Symbol;Acc:MGI:1889364]	-
ENSMUSG00000063015	68.8535777284169	108.639223810806	79.4143348955081	92.1865250068682	95.4524573016581	116.093733901584	100.201127603129	107.525667141078	Ccni	5	93181933	93206495	-	3303	protein_coding	cyclin I [Source:MGI Symbol;Acc:MGI:1341077]	-
ENSMUSG00000027642	83.1285930093899	110.541641739456	92.0044842641782	99.4241763972983	90.4733862167968	102.247444042132	90.4300269646093	99.999838031659	Rpn2	2	157279017	157326319	+	4430	protein_coding	ribophorin II [Source:MGI Symbol;Acc:MGI:98085]	-
ENSMUSG00000062353	27.3088907709601	22.974103778985	380.456267896371	202.517523137875	28.0665752408641	50.6613681319021	33.5799208330379	19.8193078934047	Gm15772	5	3236431	3236868	+	438	processed_pseudogene	predicted gene 15772 [Source:MGI Symbol;Acc:MGI:3805541]	-
ENSMUSG00000052642	74.3278833242394	82.7968171993343	76.4994569886354	65.2160751112252	110.742610670623	126.023535940567	133.952689661845	94.6217664210931	4930504O13Rik	11	58446149	58452923	-	549	protein_coding	RIKEN cDNA 4930504O13 gene [Source:MGI Symbol;Acc:MGI:2685370]	-
ENSMUSG00000032489	79.2659793328338	96.9366390037268	75.2607525979724	77.8745371894903	113.848584167144	89.8122745517257	123.050839402399	107.912001084704	Kif9	9	110476958	110525179	+	4298	protein_coding	kinesin family member 9 [Source:MGI Symbol;Acc:MGI:1098237]	-
ENSMUSG00000062554	78.2083549436059	97.318022012156	99.1343700404437	29.7721537474845	94.6922625808681	151.163876989873	98.5740697473472	113.198691677641	Gm12751	4	34354043	34354423	+	381	processed_pseudogene	predicted gene 12751 [Source:MGI Symbol;Acc:MGI:3651049]	-
ENSMUSG00000027793	88.4024175768387	83.2285408771886	114.344353764441	83.1436518970843	89.8575961680199	86.821204638233	113.518474657451	102.348582643616	Ccna1	3	55045469	55055501	-	1835	protein_coding	cyclin A1 [Source:MGI Symbol;Acc:MGI:108042]	-
ENSMUSG00000004070	68.6582801391683	44.8296486346366	59.0179162113212	28.346640213256	155.951792398915	107.173700249906	219.638065062632	77.6902225346641	Hmox2	16	4726361	4766742	+	2217	protein_coding	heme oxygenase 2 [Source:MGI Symbol;Acc:MGI:109373]	-
ENSMUSG00000028938	71.1102714390719	29.4006147621679	25.0510058568107	7.93005979857088	181.214140735198	77.1565747825167	294.576364849111	73.5536646527822	Galntl5	5	25181460	25220297	+	1627	protein_coding	UDP-N-acetyl-alpha-D-galactosamine:polypeptide N-acetylgalactosaminyltransferase-like 5 [Source:MGI Symbol;Acc:MGI:1915159]	-
ENSMUSG00000032010	77.2909716269007	88.8201692449519	58.900752017171	67.3942611434031	125.467575483863	89.8605370388641	149.072130581845	103.114739696494	Usp2	9	44067021	44095627	+	4818	protein_coding	ubiquitin specific peptidase 2 [Source:MGI Symbol;Acc:MGI:1858178]	-
ENSMUSG00000034932	68.9642865084824	99.8604967340487	76.8045213271818	61.0574153174823	88.1900605503152	175.507745586105	113.435102378706	72.8206558881714	Mrpl54	10	81264713	81266934	-	825	protein_coding	mitochondrial ribosomal protein L54 [Source:MGI Symbol;Acc:MGI:1913297]	-
ENSMUSG00000046196	82.8408214075603	64.4121985194582	72.1894314794651	46.1076624421429	149.871802877941	76.0085126713178	176.943895260381	87.5184372016256	Ttc39d	17	80207460	80217936	+	2438	protein_coding	tetratricopeptide repeat domain 39D [Source:MGI Symbol;Acc:MGI:1914987]	-
ENSMUSG00000038042	82.1479348375139	94.664636726292	84.8829910745726	84.8812948198336	104.852904332896	84.6926008766543	111.585161372651	107.924542285894	Ptpdc1	13	48577872	48625664	-	5151	protein_coding	protein tyrosine phosphatase domain containing 1 [Source:MGI Symbol;Acc:MGI:2145430]	-
ENSMUSG00000069971	82.433181885041	35.0105303735191	37.3517174107149	9.7294252331827	185.471288338992	98.658186468213	237.858810611226	69.1070258141198	4933402J07Rik	8	87563853	87589424	+	1304	protein_coding	RIKEN cDNA 4933402J07 gene [Source:MGI Symbol;Acc:MGI:3607717]	-
ENSMUSG00000074749	67.9349687994006	97.6815487537082	69.9347234604628	86.3026266971192	106.638951020614	92.2645510097303	126.157850357885	106.670367127029	Kiz	2	146855864	146970097	+	2278	protein_coding	kizuna centrosomal protein [Source:MGI Symbol;Acc:MGI:2684960]	-
ENSMUSG00000070563	87.2119994348412	43.5400413854165	56.6126336626072	13.0786165386095	171.798819253861	126.424360061912	188.101459501651	64.9977719834154	Spaca4	7	45725107	45725813	-	707	protein_coding	sperm acrosome associated 4 [Source:MGI Symbol;Acc:MGI:1916613]	-
ENSMUSG00000050677	92.6243314020902	74.5136220651843	100.733099804963	57.7930112789716	121.079164742698	76.7787312394575	137.181214077383	91.0345552081722	Ccdc96	5	36484588	36488172	+	3585	protein_coding	coiled-coil domain containing 96 [Source:MGI Symbol;Acc:MGI:1913967]	-
ENSMUSG00000018593	104.748369677102	85.7132535873332	197.485574026532	139.819326649388	15.8031531497157	86.617757679999	54.5938214890152	66.4767013071199	Sparc	11	55394500	55423183	-	3788	protein_coding	secreted acidic cysteine rich glycoprotein [Source:MGI Symbol;Acc:MGI:98373]	-
ENSMUSG00000021282	74.5543773991362	104.554358734081	83.3533168978126	95.3949857350378	96.3954274210323	91.046486130739	101.069263897835	104.101184558247	Eif5	12	111538016	111546752	+	6820	protein_coding	eukaryotic translation initiation factor 5 [Source:MGI Symbol;Acc:MGI:95309]	-
ENSMUSG00000031849	65.3950153488622	112.204375335742	56.7344280752111	79.6875458816771	110.495405807416	103.401083480086	119.180253367282	103.215820402064	Comp	8	70373558	70382066	+	2967	protein_coding	cartilage oligomeric matrix protein [Source:MGI Symbol;Acc:MGI:88469]	-
ENSMUSG00000016541	79.9219334049449	86.1392610943942	94.0042147056698	76.1287958241047	98.0947310762881	110.277144027827	111.920060689666	93.6867556692884	Atxn10	15	85336245	85463212	+	1937	protein_coding	ataxin 10 [Source:MGI Symbol;Acc:MGI:1859293]	-
ENSMUSG00000034913	64.7915932952715	29.1498174222121	14.2360016449023	4.38017749252751	197.828504278576	85.5152567103656	289.147115321813	63.491422214044	Spert	14	75582877	75593116	-	1976	protein_coding	spermatid associated [Source:MGI Symbol;Acc:MGI:1915176]	-
ENSMUSG00000024425	70.6819266525797	91.5174683541001	103.41189639722	111.506979689956	63.5778784514735	135.049545947121	88.8585668039193	83.7119666219639	Ndfip1	18	38418975	38464399	+	930	protein_coding	Nedd4 family interacting protein 1 [Source:MGI Symbol;Acc:MGI:1929601]	-
ENSMUSG00000006398	71.9658694181191	124.48161444057	92.5574387326613	107.144266927951	66.7033543111811	112.849011133214	67.7867582698457	104.634406139289	Cdc20	4	118432901	118437352	-	1868	protein_coding	cell division cycle 20 [Source:MGI Symbol;Acc:MGI:1859866]	-
ENSMUSG00000034371	37.5862088548382	154.033625322391	41.7608730188258	124.793875089875	65.7134508128887	139.323878600779	60.8184119689835	123.418997865662	Tkfc	19	10592200	10604258	-	2253	protein_coding	triokinase, FMN cyclase [Source:MGI Symbol;Acc:MGI:2385084]	-
ENSMUSG00000034401	70.2476856983764	57.8048851224465	54.5063567766858	37.89755361921	150.252587945491	86.2927531014847	205.27670586921	84.8560333316686	Spata6	4	111719984	111829184	+	5616	protein_coding	spermatogenesis associated 6 [Source:MGI Symbol;Acc:MGI:1915196]	-
ENSMUSG00000023949	96.90205929598	76.7162270483801	80.7744104383993	61.923601936636	126.90764810899	69.12104340408	128.453806384273	106.155374344924	Tcte1	17	45523434	45542680	+	3075	protein_coding	t-complex-associated testis expressed 1 [Source:MGI Symbol;Acc:MGI:98640]	-
ENSMUSG00000027431	100.907750550064	40.047132988657	32.043841778666	6.43695648901868	169.048531138613	100.302992728742	230.341405301982	65.9041659906567	Scp2d1	2	144823656	144824415	+	760	protein_coding	SCP2 sterol-binding domain containing 1 [Source:MGI Symbol;Acc:MGI:1913578]	-
ENSMUSG00000047841	77.8282496715435	54.4090921598444	43.3788730669762	22.7793207843835	151.24119783128	131.422400384526	183.61527183654	78.377604555116	Fndc11	2	181220013	181222854	+	1475	protein_coding	fibronectin type III domain containing 11 [Source:MGI Symbol;Acc:MGI:3051572]	-
ENSMUSG00000053510	79.8412901095516	72.6536892471611	56.1760394082498	55.0768244298496	144.213692937936	73.6530716972114	167.784893003149	90.5100232555018	Nrd1	4	109000655	109061777	+	7140	protein_coding	nardilysin, N-arginine dibasic convertase, NRD convertase 1 [Source:MGI Symbol;Acc:MGI:1201386]	-
ENSMUSG00000027030	71.8427480104651	106.302334924574	76.2946902938847	90.5931978561173	96.3529603847586	88.9861511787566	107.397811392925	101.793207201922	Stk39	2	68210445	68472268	-	4955	protein_coding	serine/threonine kinase 39 [Source:MGI Symbol;Acc:MGI:1858416]	-
ENSMUSG00000042726	72.345680933501	115.426998694319	74.1299233499005	99.8727481552035	82.2399509515868	92.6065938891143	92.9152987013203	109.809223987459	Trafd1	5	121371725	121385632	-	4486	protein_coding	TRAF type zinc finger domain containing 1 [Source:MGI Symbol;Acc:MGI:1923551]	-
ENSMUSG00000016526	97.7417135107889	50.0844678603709	95.0968953142303	43.4404084415798	133.116755202575	92.9270584350282	148.205858096703	78.0225254714037	Dyrk3	1	131127455	131138340	-	3178	protein_coding	dual-specificity tyrosine-(Y)-phosphorylation regulated kinase 3 [Source:MGI Symbol;Acc:MGI:1330300]	-
ENSMUSG00000048696	73.1177203033865	44.5915185315253	25.0452664374828	15.4891011711964	178.666330059579	79.5258549100268	260.148145281039	59.7616313260306	Mex3d	10	80380355	80387659	-	3266	protein_coding	mex3 RNA binding family member D [Source:MGI Symbol;Acc:MGI:2681847]	-
ENSMUSG00000078796	84.1350028993411	96.6401676369309	60.70628751712	76.126725235983	116.572879667473	76.1534056528723	112.547995197964	112.938660252354	Zfp541	7	16061814	16096334	+	4879	protein_coding	zinc finger protein 541 [Source:MGI Symbol;Acc:MGI:3647699]	zf-C2H2
ENSMUSG00000040850	90.9947200946475	77.9147386977489	74.0212263680545	65.4833454894048	127.053423025172	63.996277320683	135.276138935443	100.828372844149	Psme4	11	30771726	30880361	+	8382	protein_coding	proteasome (prosome, macropain) activator subunit 4 [Source:MGI Symbol;Acc:MGI:2143994]	-
ENSMUSG00000034349	68.4991477461992	129.756646817843	80.8596175913031	120.385518617219	74.6073652477365	72.176634640394	71.4424469692638	117.413594181011	Smc4	3	69004738	69034623	+	5210	protein_coding	structural maintenance of chromosomes 4 [Source:MGI Symbol;Acc:MGI:1917349]	-
ENSMUSG00000031727	74.6680493354612	34.6836429926846	33.8742625476146	12.2540446381541	180.256738054372	76.6771705349643	242.736017562282	79.8637757073971	Pmfbp1	8	109494027	109542640	+	3593	protein_coding	polyamine modulated factor 1 binding protein 1 [Source:MGI Symbol;Acc:MGI:1930136]	-
ENSMUSG00000071415	88.3297408674272	79.367596860716	132.93936577207	75.2325034438906	74.8883239735599	123.287734122782	91.4829814846109	69.4017028812931	Rpl23	11	97777527	97782437	-	1770	protein_coding	ribosomal protein L23 [Source:MGI Symbol;Acc:MGI:1929455]	-
ENSMUSG00000031985	83.0999956776765	95.532651416055	70.9264757766025	75.3408094720118	115.870941084284	90.011792327776	115.210689981967	87.6225633638536	Gnpat	8	124863033	124890057	+	3587	protein_coding	glyceronephosphate O-acyltransferase [Source:MGI Symbol;Acc:MGI:1343460]	-
ENSMUSG00000022783	79.5226256535371	109.620998105064	77.5675580673527	86.5052576370257	89.2323008585863	97.2077822414528	89.341770894555	102.746609310833	Spag6l	16	16753016	16829456	-	4559	protein_coding	sperm associated antigen 6-like [Source:MGI Symbol;Acc:MGI:1354388]	-
ENSMUSG00000059518	62.1739169629173	86.9335998168534	84.0448970426411	74.3957920481975	80.819337014585	141.55069034259	107.432066901593	91.7868377385958	Znhit1	5	136982164	136988021	-	1860	protein_coding	zinc finger, HIT domain containing 1 [Source:MGI Symbol;Acc:MGI:1917353]	-
ENSMUSG00000033368	76.6138652433179	82.2574147510001	80.2007523801612	67.9962725413848	107.328764465005	91.3499251065068	126.854371901783	95.7168395914356	Trim69	2	122160700	122179027	+	1888	protein_coding	tripartite motif-containing 69 [Source:MGI Symbol;Acc:MGI:1918178]	-
ENSMUSG00000024853	78.1523767625762	109.863483886327	91.0419478438191	96.7033281526633	81.8228875565303	97.190145344132	78.7204822437705	94.2704557687017	Sf3b2	19	5273923	5295455	-	3231	protein_coding	splicing factor 3b, subunit 2 [Source:MGI Symbol;Acc:MGI:2441856]	-
ENSMUSG00000032418	64.0119485238224	90.9594444700784	100.924253442177	105.967648033507	77.9746979799552	92.6211383006922	85.8849945903034	109.323565263222	Me1	9	86581371	86695953	-	3848	protein_coding	malic enzyme 1, NADP(+)-dependent, cytosolic [Source:MGI Symbol;Acc:MGI:97043]	-
ENSMUSG00000016982	85.184930672064	96.71289340366	51.1731603076266	76.5315564132175	118.535027621391	60.7255565751519	115.970650427475	122.448733663846	Pom121l2	13	21981194	21988734	+	3534	protein_coding	POM121 membrane glycoprotein-like 2 (rat) [Source:MGI Symbol;Acc:MGI:2684870]	-
ENSMUSG00000008348	91.1250626312011	65.5218424439957	88.116359985771	48.8534148107364	104.938680393801	96.6737715969154	143.912604453673	87.923568979291	Ubc	5	125385965	125390202	-	2893	protein_coding	ubiquitin C [Source:MGI Symbol;Acc:MGI:98889]	-
ENSMUSG00000031585	85.9936100985044	80.9413916533499	113.803252199928	76.5862496320614	88.578176943992	86.0363474802685	101.30290898652	89.2885786511931	Gtf2e2	8	33731833	33777173	+	2348	protein_coding	general transcription factor II E, polypeptide 2 (beta subunit) [Source:MGI Symbol;Acc:MGI:1915403]	-
ENSMUSG00000030125	69.5608633813932	108.973387137587	83.4872873715595	91.0247996206239	80.7199053043018	98.0609958327778	96.2228078306895	94.4435141695908	Lrrc23	6	124769863	124779727	-	1734	protein_coding	leucine rich repeat containing 23 [Source:MGI Symbol;Acc:MGI:1315192]	-
ENSMUSG00000028643	72.9535079291827	71.5852224431211	95.3848943503708	56.3840592545812	98.7417522451245	119.335221749157	126.733898923331	80.7341035690026	Svbp	4	119195306	119201298	+	1065	protein_coding	small vasohibin binding protein [Source:MGI Symbol;Acc:MGI:1916466]	-
ENSMUSG00000068522	69.9660795048274	168.897493428369	58.71534806625	203.949950830531	7.38485692720807	147.040934528137	18.5232970242832	47.1230160051398	Aard	15	52040107	52045722	+	1348	protein_coding	alanine and arginine rich domain containing protein [Source:MGI Symbol;Acc:MGI:2181621]	-
ENSMUSG00000056436	45.2497786144774	108.67503557824	69.4555026848014	102.511812392183	61.2005971896705	167.864285884243	66.0071675151302	100.556151164299	Cyct	2	76353942	76360450	-	655	protein_coding	cytochrome c, testis [Source:MGI Symbol;Acc:MGI:88579]	-
ENSMUSG00000106154	18.5956498504959	198.278964634393	20.5686822227923	165.636444968393	54.17079886383	96.8650589433612	26.8090606173002	137.79137868748	Mir7232	6	81895590	81895663	-	74	miRNA	microRNA 7232 [Source:MGI Symbol;Acc:MGI:5562768]	-
ENSMUSG00000043483	73.2310545636364	67.6517851032441	92.005684771554	56.5485893509686	92.5474596731795	119.662914079416	127.891021875612	87.9611631243978	Gm6863	12	96922423	96923058	-	636	processed_pseudogene	predicted gene 6863 [Source:MGI Symbol;Acc:MGI:3647386]	-
ENSMUSG00000024359	84.571353713018	87.2639237792006	96.746661818656	81.8829682449918	93.0285654445605	88.1378208935746	97.272774103186	88.5551408807891	Hspa9	18	34937414	34954357	-	3932	protein_coding	heat shock protein 9 [Source:MGI Symbol;Acc:MGI:96245]	-
ENSMUSG00000075701	56.7960984054128	97.9984049987181	82.8998509567684	100.894038067552	70.7912459537367	119.132816481034	83.4158416340222	105.512558764753	Selenos	7	66079649	66089405	+	1477	protein_coding	selenoprotein S [Source:MGI Symbol;Acc:MGI:95994]	-
ENSMUSG00000030695	73.9801514663665	69.6803094541339	76.9591179478845	63.58396270941	117.234218505306	86.3977355753984	148.686297668756	80.3270249511007	Aldoa	7	126795234	126800751	-	2911	protein_coding	aldolase A, fructose-bisphosphate [Source:MGI Symbol;Acc:MGI:87994]	-
ENSMUSG00000021987	78.0591097068509	107.775364651115	70.0824463011233	86.1334531973383	101.744326144897	82.0397720217597	89.6706437614429	101.161914824085	Mtmr6	14	60265228	60302370	+	4437	protein_coding	myotubularin related protein 6 [Source:MGI Symbol;Acc:MGI:2145637]	-
ENSMUSG00000028264	90.4651298105674	38.3264790662344	69.6190610072207	14.7197801449564	166.021958372517	83.4198467735832	183.453583932057	70.4928951743908	Spaca1	4	34024874	34050191	-	1596	protein_coding	sperm acrosome associated 1 [Source:MGI Symbol;Acc:MGI:1914902]	-
ENSMUSG00000027445	48.6889123394912	140.555830825254	39.0593165462094	176.145491356809	8.36348772366361	217.930137295925	20.9111480195174	63.8814470334243	Cst9	2	148835147	148838738	+	687	protein_coding	cystatin 9 [Source:MGI Symbol;Acc:MGI:1340053]	-
ENSMUSG00000044362	71.714459557949	67.6639992786025	61.3831994150703	51.7300634787416	121.523245057497	107.060851412378	146.885578573025	87.1647326240917	Ccdc89	7	90426577	90428669	+	2093	protein_coding	coiled-coil domain containing 89 [Source:MGI Symbol;Acc:MGI:1917304]	-
ENSMUSG00000029155	58.2764624572512	29.0548791318789	14.6619065460577	7.70539986210053	214.225327220207	69.7262122151139	270.97496151559	50.4864472457213	Spata18	5	73651379	73679512	+	2107	protein_coding	spermatogenesis associated 18 [Source:MGI Symbol;Acc:MGI:1920722]	-
ENSMUSG00000062997	75.1882994729869	65.6269820496187	126.874276395116	70.913622540471	75.5859430399742	153.942921339339	86.4901162030693	59.735505023259	Rpl35	2	39001580	39005624	-	1241	protein_coding	ribosomal protein L35 [Source:MGI Symbol;Acc:MGI:1913739]	-
ENSMUSG00000051234	60.4584818384201	95.7800872085564	95.7669033077266	87.5611018235141	70.4329161934335	148.551371497673	69.5426141376271	85.3933017016539	Rnf7	9	96470937	96478675	-	1328	protein_coding	ring finger protein 7 [Source:MGI Symbol;Acc:MGI:1337096]	-
ENSMUSG00000116875	67.0724733354871	83.8439687914782	104.311198818352	72.400157019344	84.5992465641217	86.4522932855112	121.428320535567	92.9274158640541	AC115954.1	16	24529394	24530362	+	969	processed_pseudogene	mortality factor 4 like 1 (Morf4l1) pseudogene	-
ENSMUSG00000029517	65.3923239116864	54.0571946750513	68.8483493184634	40.0602901747426	122.980881511146	114.995441600212	158.723400999013	86.5671737856383	Ankrd7	6	18866318	18879586	+	1193	protein_coding	ankyrin repeat domain 7 [Source:MGI Symbol;Acc:MGI:1922446]	-
ENSMUSG00000013787	92.825537523954	92.4928564303812	75.7431247888971	76.2070162606959	108.876167158362	82.1232660809378	103.779279777481	78.8993082919932	Ehmt2	17	34898469	34914052	+	5489	protein_coding	euchromatic histone lysine N-methyltransferase 2 [Source:MGI Symbol;Acc:MGI:2148922]	-
ENSMUSG00000049339	80.4921148541856	104.841903357449	88.1222467646417	86.8321275477648	85.9917027201533	89.8275021289338	85.6998472444904	88.7902098411323	Retreg2	1	75142778	75147913	+	2999	protein_coding	reticulophagy regulator family member 2 [Source:MGI Symbol;Acc:MGI:2388278]	-
ENSMUSG00000009630	83.9467441803032	69.2086719647957	110.367577474814	64.9209091686394	97.691817801265	100.4756741277	106.129922698181	75.9775471319667	Ppp2cb	8	33599625	33619441	+	1469	protein_coding	protein phosphatase 2 (formerly 2A), catalytic subunit, beta isoform [Source:MGI Symbol;Acc:MGI:1321161]	-
ENSMUSG00000085155	65.4396109676216	28.8196169526734	23.9259305270293	6.56362289577934	176.349046378801	69.6990948224408	274.432765661457	63.2879006762264	Gm11780	4	4528204	4528719	-	516	processed_pseudogene	predicted gene 11780 [Source:MGI Symbol;Acc:MGI:3650485]	-
ENSMUSG00000032412	67.9686958955756	57.1846825588516	58.8511188054767	44.3530252774411	135.103499156035	87.1166759025219	193.65938849981	64.0507852793834	Atp1b3	9	96332655	96364442	-	2389	protein_coding	ATPase, Na+/K+ transporting, beta 3 polypeptide [Source:MGI Symbol;Acc:MGI:107788]	-
ENSMUSG00000028832	55.8174635050565	113.89176740706	91.8927896075967	113.839714879376	57.8423125988256	136.173787744808	47.3384001211864	91.0125677647015	Stmn1	4	134468320	134473843	+	1922	protein_coding	stathmin 1 [Source:MGI Symbol;Acc:MGI:96739]	-
ENSMUSG00000063316	69.9589687409811	76.2760447013739	107.01769477124	72.2159376674014	70.9455131265491	167.338264750114	76.208436044326	66.5168805260084	Rpl27	11	101442298	101445529	+	1535	protein_coding	ribosomal protein L27 [Source:MGI Symbol;Acc:MGI:98036]	-
ENSMUSG00000072770	75.9086291167164	78.3253340614041	81.8335014941728	59.9930984485925	113.926738784356	86.3916393077849	117.299972210044	91.0339746287443	Acrbp	6	125049689	125063267	+	3277	protein_coding	proacrosin binding protein [Source:MGI Symbol;Acc:MGI:1859515]	-
ENSMUSG00000021364	68.8466082938091	113.850421637335	68.8819009714259	104.400740213797	80.7927096989776	78.298247167294	78.3274720944743	110.222680001521	Elovl2	13	41182381	41220405	-	3966	protein_coding	elongation of very long chain fatty acids (FEN1/Elo2, SUR4/Elo3, yeast)-like 2 [Source:MGI Symbol;Acc:MGI:1858960]	-
ENSMUSG00000030127	67.3728894379102	101.717620828212	74.5268743855635	88.9773209769413	85.2938643809845	101.738372014189	88.5712792675761	94.0803548323593	Cops7a	6	124958413	124965538	-	2711	protein_coding	COP9 signalosome subunit 7A [Source:MGI Symbol;Acc:MGI:1349400]	-
ENSMUSG00000027496	85.3174270258292	72.6605056097982	108.470399629043	72.4294199701322	89.4592253645757	85.3566652741795	95.1946463925357	92.5777319075703	Aurka	2	172356190	172370535	-	2531	protein_coding	aurora kinase A [Source:MGI Symbol;Acc:MGI:894678]	-
ENSMUSG00000030432	78.6412519889826	71.9838849868339	113.145141207913	68.4261084205336	83.8764162842672	125.880630285828	90.0103157014956	68.4463696306288	Rpl28	7	4792874	4795066	+	1840	protein_coding	ribosomal protein L28 [Source:MGI Symbol;Acc:MGI:101839]	-
ENSMUSG00000056201	76.960906124278	86.5048838910456	107.550150064972	88.4491801950233	80.6325667540246	113.910818900304	82.70728330715	63.5104697858607	Cfl1	19	5490455	5495201	+	2354	protein_coding	cofilin 1, non-muscle [Source:MGI Symbol;Acc:MGI:101757]	-
ENSMUSG00000018565	59.2015353801147	118.284552354911	75.0007385232524	108.408912623626	63.2575135119563	110.206081086753	56.9282499648789	106.436932447348	Elp5	11	69968222	69982517	-	2294	protein_coding	elongator acetyltransferase complex subunit 5 [Source:MGI Symbol;Acc:MGI:1859017]	-
ENSMUSG00000004207	85.2912271428301	106.220873911282	120.142781142396	130.499275349008	33.8679361652665	97.6981549313581	62.1268378696479	61.8655169617259	Psap	10	60277627	60302597	+	2744	protein_coding	prosaposin [Source:MGI Symbol;Acc:MGI:97783]	-
ENSMUSG00000033055	57.7228937144496	127.383786822786	61.8391391910434	102.910462926478	60.0670006480484	122.690481032486	62.577712323887	102.504523278872	Ankrd54	15	79053094	79062893	-	4270	protein_coding	ankyrin repeat domain 54 [Source:MGI Symbol;Acc:MGI:2444209]	-
ENSMUSG00000003545	123.180513758488	81.1393856959338	153.552794826177	107.630338610005	33.4855886425446	17.9813131446246	105.304121953895	75.1198073623001	Fosb	7	19302696	19310051	-	6243	protein_coding	FBJ osteosarcoma oncogene B [Source:MGI Symbol;Acc:MGI:95575]	TF_bZIP
ENSMUSG00000086788	37.401796856656	141.939281974967	48.7861290160386	124.798136011587	52.1405881480339	116.148380862641	56.5553299375176	117.696802628889	1700029M20Rik	4	135626655	135630198	+	3024	lincRNA	RIKEN cDNA 1700029M20 gene [Source:MGI Symbol;Acc:MGI:1913597]	-
ENSMUSG00000085593	68.7453146899967	57.7094219023532	83.3640229134916	53.1640767885863	105.762987744843	101.31590971849	137.197303596793	87.200079132483	4930589P08Rik	4	151376470	151379582	+	1084	antisense	RIKEN cDNA 4930589P08 gene [Source:MGI Symbol;Acc:MGI:1914998]	-
ENSMUSG00000106037	65.6222210042066	63.6097256486058	96.2910242273175	56.5559182850197	83.8029564696899	150.422015383521	108.150005547845	69.8912917909041	Gm4332	3	119709516	119709861	+	346	processed_pseudogene	predicted gene 4332 [Source:MGI Symbol;Acc:MGI:3782515]	-
ENSMUSG00000092518	88.6473269896986	40.3386414020225	29.4810005026228	15.6144606595345	184.63016530641	55.5159941065425	194.333347188566	85.0650858223731	Fam71e2	7	4753226	4771302	-	2744	protein_coding	family with sequence similarity 71, member E2 [Source:MGI Symbol;Acc:MGI:3045311]	-
ENSMUSG00000025584	69.844108003652	113.526349095984	60.1084260915703	95.1052692454868	83.6082867935902	81.052841496456	81.1610286073003	108.751292079056	Pde8a	7	81213596	81334533	+	4045	protein_coding	phosphodiesterase 8A [Source:MGI Symbol;Acc:MGI:1277116]	-
ENSMUSG00000085576	80.926775377395	76.7308486034315	83.4791833282584	69.9244407896503	104.89388815829	64.5760533921379	112.094307031161	100.000832063139	Dpy19l2	9	24557047	24696293	-	3442	protein_coding	dpy-19-like 2 (C. elegans) [Source:MGI Symbol;Acc:MGI:2444662]	-
ENSMUSG00000024169	71.0719835648886	114.415504793529	55.2233614716339	96.5381764878597	86.9268076619898	85.0247776005091	80.6578229548829	100.611021675744	Ift140	17	25016085	25099495	+	8333	protein_coding	intraflagellar transport 140 [Source:MGI Symbol;Acc:MGI:2146906]	-
ENSMUSG00000060860	68.2551862826021	92.8528705227194	83.7322458632485	80.5289975667902	72.5157435870215	124.224647803409	87.0252867505223	81.3052221841026	Ube2s	7	4794546	4812590	-	5141	protein_coding	ubiquitin-conjugating enzyme E2S [Source:MGI Symbol;Acc:MGI:1925141]	-
ENSMUSG00000070345	79.7327963619664	81.8532570454389	75.3679344704647	73.6053652746919	95.7972839872351	78.5652869695706	101.149721732613	103.625214323172	Hsf5	11	87617164	87659542	+	4158	protein_coding	heat shock transcription factor family member 5 [Source:MGI Symbol;Acc:MGI:2685585]	HSF
ENSMUSG00000024728	73.7677790629227	56.0969368887987	95.4496630483221	48.7505762078707	98.7635724213016	100.812905201998	131.634841821318	84.3865213576743	1700025F22Rik	19	11139664	11165320	-	805	protein_coding	RIKEN cDNA 1700025F22 gene [Source:MGI Symbol;Acc:MGI:1916666]	-
ENSMUSG00000004929	80.2522163108656	86.3918576389326	72.1410467927819	66.9784975317982	104.976847639439	91.9865504013751	109.976884214798	76.1406995692531	Thop1	10	81070035	81082559	+	5059	protein_coding	thimet oligopeptidase 1 [Source:MGI Symbol;Acc:MGI:1354165]	-
ENSMUSG00000028756	63.0638106602115	113.771179202394	68.5845040189346	90.1617958773974	75.9336926934489	108.804486124366	76.4966250202945	89.3350015957364	Pink1	4	138313409	138326307	-	2673	protein_coding	PTEN induced putative kinase 1 [Source:MGI Symbol;Acc:MGI:1916193]	-
ENSMUSG00000015656	99.1948694840083	94.102984552419	148.201423029014	116.755326587944	42.2983969335018	83.6484516166311	43.8990334282917	56.6415153497943	Hspa8	9	40800984	40810087	+	4301	protein_coding	heat shock protein 8 [Source:MGI Symbol;Acc:MGI:105384]	-
ENSMUSG00000079171	57.3230162491973	74.1258283171653	87.4221734679502	74.601224215589	93.7404839415938	63.6730640299799	116.822081650135	116.592705043253	Gm13942	2	111051320	111057574	-	325	lincRNA	predicted gene 13942 [Source:MGI Symbol;Acc:MGI:3650362]	-
ENSMUSG00000021916	63.4445628377275	88.2165792819484	79.1868079312514	85.90819750923	84.6214771844336	89.3510724750022	96.6479415481641	96.6525236575496	Glt8d1	14	31001400	31011991	+	3331	protein_coding	glycosyltransferase 8 domain containing 1 [Source:MGI Symbol;Acc:MGI:1923735]	-
ENSMUSG00000032306	57.9626487787197	98.6188580465936	68.3406674612724	88.5777731170522	82.4182326189219	104.109095205967	83.3452909324598	100.076360969074	Mpi	9	57544256	57552763	-	3142	protein_coding	mannose phosphate isomerase [Source:MGI Symbol;Acc:MGI:97075]	-
ENSMUSG00000045252	76.2374648072257	84.1464168702528	67.7522912898339	70.8362972232439	108.241487421751	72.0065151317488	108.345203257463	94.9543874487031	Zfp574	7	25072567	25083492	+	4870	protein_coding	zinc finger protein 574 [Source:MGI Symbol;Acc:MGI:2442951]	zf-C2H2
ENSMUSG00000027447	63.2939065089974	52.6629556542769	164.845513942119	80.2990850108336	32.2443193763719	119.146883409418	80.2431680349492	88.1603607716107	Cst3	2	148871722	148875692	-	1266	protein_coding	cystatin C [Source:MGI Symbol;Acc:MGI:102519]	-
ENSMUSG00000071573	52.9586102025659	156.691566551119	74.633287158465	135.637064471389	43.1579564723982	120.868417794856	14.9684821419189	81.4722226781537	Rnls	19	33137747	33392295	-	1627	protein_coding	renalase, FAD-dependent amine oxidase [Source:MGI Symbol;Acc:MGI:1915045]	-
ENSMUSG00000038546	76.5313185165123	73.7361978131116	77.5271960728698	68.5665548354078	104.683044879118	71.637617895117	114.468940304356	92.5189871128706	Ranbp9	13	43402675	43481282	-	5130	protein_coding	RAN binding protein 9 [Source:MGI Symbol;Acc:MGI:1928741]	-
ENSMUSG00000046364	72.3488452283283	64.240526122985	119.534422464557	71.1427586066163	65.8472683425536	151.60212187431	78.051737652312	56.8501200100293	Rpl27a	7	109519147	109522367	+	2774	protein_coding	ribosomal protein L27A [Source:MGI Symbol;Acc:MGI:1347076]	-
ENSMUSG00000063971	74.1669241180276	36.105676209755	55.4359515373098	13.8271992415362	150.953557247818	117.750857731824	165.790231733961	65.0766378280118	Krt88	15	101447744	101453907	+	902	protein_coding	keratin 88 [Source:MGI Symbol;Acc:MGI:1913572]	-
ENSMUSG00000034842	69.320781731982	92.9243545473111	86.88274609085	86.2033920161418	78.9086133195505	79.656933451477	90.5745058095487	94.5651158159119	Art3	5	92331827	92414628	+	3932	protein_coding	ADP-ribosyltransferase 3 [Source:MGI Symbol;Acc:MGI:1202729]	-
ENSMUSG00000041841	74.1719415743332	84.3038828255494	103.909211573997	55.2596021944965	73.1981311250861	161.970622985	74.3809251224604	51.7945027964222	Rpl37	15	5116645	5119140	+	1684	protein_coding	ribosomal protein L37 [Source:MGI Symbol;Acc:MGI:1914531]	-
ENSMUSG00000005575	67.4992776891046	94.7019704867067	77.5882018836663	72.8725645220231	81.4369974547304	106.731497165741	91.309182449197	85.5276992022842	Ube2m	7	13035120	13038275	-	2357	protein_coding	ubiquitin-conjugating enzyme E2M [Source:MGI Symbol;Acc:MGI:108278]	-
ENSMUSG00000068391	60.8436240245474	78.3678015767043	71.8743204649683	63.9033039320241	84.4148186119869	126.144549570144	104.053115879208	87.5762884943166	Chrac1	15	73090392	73097554	+	2353	protein_coding	chromatin accessibility complex 1 [Source:MGI Symbol;Acc:MGI:2135796]	-
ENSMUSG00000017707	72.7320119723452	74.0964360026963	131.200339157572	98.6145270906942	58.1287469023443	70.9010116222386	80.9688519882955	89.0440901596309	Serinc3	2	163623272	163645131	-	3840	protein_coding	serine incorporator 3 [Source:MGI Symbol;Acc:MGI:1349457]	-
ENSMUSG00000030292	65.4642456653206	88.3705101659289	74.6824799823924	74.0949631845749	79.9393826610638	97.6126504842854	99.2532704212095	94.5059319436785	Smco2	6	146850104	146871406	+	1832	protein_coding	single-pass membrane protein with coiled-coil domains 2 [Source:MGI Symbol;Acc:MGI:1916621]	-
ENSMUSG00000041673	66.5163497780712	28.4136602430625	32.8530297023697	10.014472433132	164.437317482536	81.0595508025635	220.939214293705	67.6650167430226	Lrrc18	14	32991382	33015291	+	3135	protein_coding	leucine rich repeat containing 18 [Source:MGI Symbol;Acc:MGI:1914830]	-
ENSMUSG00000045915	58.8503752439601	68.4550437577944	77.4706951220938	53.6141958453429	101.319727710854	103.646095846963	120.119951280287	88.128875714818	Ccdc42	11	68587021	68597966	+	1483	protein_coding	coiled-coil domain containing 42 [Source:MGI Symbol;Acc:MGI:3045254]	-
ENSMUSG00000048602	85.1003821151694	72.2004579473137	75.5178185798083	59.940979719868	93.7730561419422	72.0544921942178	117.695441411204	92.3599194791204	Morc2b	17	33135588	33139683	-	4096	protein_coding	microrchidia 2B [Source:MGI Symbol;Acc:MGI:3045293]	-
ENSMUSG00000041203	74.6950113941844	69.6834055311558	93.6223848961557	65.2023964234509	83.1059328910952	123.348169631048	92.2236604704926	66.1459722524157	Trir	8	85026823	85030286	+	902	protein_coding	telomerase RNA component interacting RNase [Source:MGI Symbol;Acc:MGI:1922833]	-
ENSMUSG00000023170	64.6067738859115	89.6829107495336	63.2268031216277	67.1319648961618	96.4672505452892	100.373962357974	102.102200161631	83.4565613434459	Gps2	11	69913888	69916591	+	1604	protein_coding	G protein pathway suppressor 2 [Source:MGI Symbol;Acc:MGI:1891751]	-
ENSMUSG00000079608	56.6173067127357	61.266848406301	61.1327968676486	52.9134834111166	115.998987177263	83.9354364064879	150.163315788608	83.7803374872226	Stard6	18	70472454	70501066	+	1907	protein_coding	StAR-related lipid transfer (START) domain containing 6 [Source:MGI Symbol;Acc:MGI:2156774]	-
ENSMUSG00000008668	74.4067175285846	60.2756908749072	139.315458234826	62.7586290745604	56.9674125667158	154.062326726324	73.7096081557843	42.9526316944314	Rps18	17	33951999	33956001	-	2491	protein_coding	ribosomal protein S18 [Source:MGI Symbol;Acc:MGI:98146]	-
ENSMUSG00000005610	80.451182328496	79.9279162966498	91.5693854836666	78.8778460766162	88.9253326079739	69.4734971077118	91.3021591569912	83.9001213924359	Eif4g2	7	111067750	111083030	-	10166	protein_coding	eukaryotic translation initiation factor 4, gamma 2 [Source:MGI Symbol;Acc:MGI:109207]	-
ENSMUSG00000031847	82.6042562373933	47.6670308003743	56.0723656699076	25.5158805763446	139.597690619051	79.2863027017272	166.365272762143	67.193993412019	1700030J22Rik	8	116969594	116978959	-	2996	protein_coding	RIKEN cDNA 1700030J22 gene [Source:MGI Symbol;Acc:MGI:1916778]	-
ENSMUSG00000006304	76.252085256642	81.4621275016609	93.0591320605772	80.9164500622252	77.1296606416811	87.1953328556386	88.1952023163975	79.943399489367	Arpc2	1	74236084	74268209	+	2033	protein_coding	actin related protein 2/3 complex, subunit 2 [Source:MGI Symbol;Acc:MGI:1923959]	-
ENSMUSG00000020307	70.5681071249588	70.8229253449183	58.2740561042969	46.8854065884986	112.668599409595	92.1477230713768	158.794932926365	53.9507592761731	Cdc34	10	79682195	79688398	+	1572	protein_coding	cell division cycle 34 [Source:MGI Symbol;Acc:MGI:102657]	-
ENSMUSG00000099764	67.3313643082394	67.2589431446302	141.842812174382	71.8595718647362	61.8267928161575	121.645124513164	74.8916625225499	56.9500657881723	Rps10-ps2	16	20822145	20822640	-	496	processed_pseudogene	ribosomal protein S10, pseudogene 2 [Source:MGI Symbol;Acc:MGI:3645627]	-
ENSMUSG00000025410	64.0742223973492	90.4970832330278	64.6971761644456	77.2473133852741	84.6732704465297	102.263714892051	92.2776908516749	85.3473190201912	Dctn2	10	127266368	127281950	+	4795	protein_coding	dynactin 2 [Source:MGI Symbol;Acc:MGI:107733]	-
ENSMUSG00000105734	63.8588274461836	27.3277779574762	65.087785220992	12.7963068220236	135.814813640269	113.150003665261	176.404352351866	65.5027415785218	4930558C23Rik	3	95386461	95402841	-	731	protein_coding	RIKEN cDNA 4930558C23 gene [Source:MGI Symbol;Acc:MGI:1914904]	-
ENSMUSG00000071072	79.3294384222727	73.4267162674048	114.018240539235	79.3414942495925	65.9065835703241	83.6978241458477	79.0240354910649	85.0552556309503	Ptges3	10	128058954	128077272	+	2217	protein_coding	prostaglandin E synthase 3 [Source:MGI Symbol;Acc:MGI:1929282]	-
ENSMUSG00000026219	82.534206851286	90.3249605474125	69.8309209641167	82.8068446355539	92.7123057983733	60.7498617810165	86.9446655215347	93.8792475540477	Trip12	1	84721189	84840516	-	16601	protein_coding	thyroid hormone receptor interactor 12 [Source:MGI Symbol;Acc:MGI:1309481]	-
ENSMUSG00000037683	76.7521673959799	77.5600048940893	71.0743398069403	59.4390556795169	103.025330399822	75.7217187767658	113.757700811638	81.3602098186501	Armc3	2	19199302	19310241	+	2830	protein_coding	armadillo repeat containing 3 [Source:MGI Symbol;Acc:MGI:1918132]	-
ENSMUSG00000026401	61.7102297977811	65.3432767033939	69.9030474356824	56.390990578425	104.783034403292	77.2526817137699	127.751865758265	95.3845394556021	Cd55b	1	130388537	130423009	-	1675	protein_coding	CD55 molecule, decay accelerating factor for complement B [Source:MGI Symbol;Acc:MGI:104849]	-
ENSMUSG00000031809	62.9877617691865	51.1786508407165	59.11803570463	37.3073871344113	117.615660820113	106.886794360954	150.986891944324	72.1434768630355	1700018B08Rik	8	121530780	121544320	-	1294	protein_coding	RIKEN cDNA 1700018B08 gene [Source:MGI Symbol;Acc:MGI:1923655]	-
ENSMUSG00000066441	75.046271375942	93.343194204874	73.456775957108	72.742184143011	91.5818372070106	89.4817875406061	74.5671565354728	86.9421723701034	Rdh11	12	79174337	79192293	-	3455	protein_coding	retinol dehydrogenase 11 [Source:MGI Symbol;Acc:MGI:102581]	-
ENSMUSG00000045942	81.2484517694838	34.5449258237616	46.1027767783563	12.2100137093287	138.697603398167	99.8103733244183	182.368982273342	61.0717507663056	BC049762	11	51253651	51263046	-	1224	protein_coding	cDNA sequence BC049762 [Source:MGI Symbol;Acc:MGI:3039622]	-
ENSMUSG00000079652	38.3257823178655	21.8712886146479	7.81982467648131	6.10899966490285	192.735117368261	72.4421786735883	279.64188880413	36.0136557933187	Fam71f2	6	29279593	29290680	+	1276	protein_coding	family with sequence similarity 71, member F2 [Source:MGI Symbol;Acc:MGI:2141439]	-
ENSMUSG00000024357	74.0028380027222	79.7795008145462	68.4795768722381	63.4326808863069	96.6093851831691	98.9198852546645	96.7013260846262	76.3746314317922	Sil1	18	35266400	35498925	-	1695	protein_coding	endoplasmic reticulum chaperone SIL1 homolog (S. cerevisiae) [Source:MGI Symbol;Acc:MGI:1932040]	-
ENSMUSG00000085861	65.9889483775686	27.2260223744792	59.3782661000965	14.3274800947432	123.092626386988	136.289416098877	162.105531754347	65.5427125738247	Armh2	13	24741232	24746592	+	863	protein_coding	armadillo-like helical domain containing 2 [Source:MGI Symbol;Acc:MGI:1916676]	-
ENSMUSG00000031991	59.1697606037463	29.0686753707829	32.981160373599	7.96432548905853	135.408420068058	89.8192769974363	244.312322476158	54.5778608998765	Spata19	9	27396800	27401785	+	1458	protein_coding	spermatogenesis associated 19 [Source:MGI Symbol;Acc:MGI:1922719]	-
ENSMUSG00000032611	24.5789402243485	132.466711202953	37.2630165955166	128.178279700424	29.6756051057437	166.61825982423	22.1389408066088	109.97669504466	1700102P08Rik	9	108392805	108410934	+	1236	protein_coding	RIKEN cDNA 1700102P08 gene [Source:MGI Symbol;Acc:MGI:2148248]	-
ENSMUSG00000032966	61.9826561868237	86.737408109769	81.3665695958007	78.7780611182452	78.0352571827629	99.70950302073	79.7251556340248	83.8644701760073	Fkbp1a	2	151542483	151561692	+	3857	protein_coding	FK506 binding protein 1a [Source:MGI Symbol;Acc:MGI:95541]	-
ENSMUSG00000047141	80.1964101933977	60.7884479501225	81.971516434875	57.2881908201948	106.314410669076	52.0964412621197	122.767481106923	87.3382984062076	Zfp654	16	64780347	64851652	-	6261	protein_coding	zinc finger protein 654 [Source:MGI Symbol;Acc:MGI:1919270]	zf-C2H2
ENSMUSG00000043621	75.6898611751653	58.497507861571	63.512741708299	43.5232763155085	119.041240471404	77.926856587434	130.583272924885	79.6285629465884	Ubxn10	4	138709837	138737167	-	4564	protein_coding	UBX domain protein 10 [Source:MGI Symbol;Acc:MGI:2443123]	-
ENSMUSG00000053375	76.9403018728095	31.6161234653348	52.8956617973427	12.7845254678842	136.479869071157	99.5428340965002	175.413767081761	61.903291022286	Atp6v1e2	17	86944109	86947887	-	1005	protein_coding	ATPase, H+ transporting, lysosomal V1 subunit E2 [Source:MGI Symbol;Acc:MGI:1922165]	-
ENSMUSG00000034341	73.0836369115189	89.247377849286	74.8984036537856	81.3071897484268	81.7205519068219	72.5718414263675	81.6949911830804	92.3596918208969	Wbp2	11	116078573	116086995	-	3177	protein_coding	WW domain binding protein 2 [Source:MGI Symbol;Acc:MGI:104709]	-
ENSMUSG00000039110	75.1438226734901	57.1121275038357	51.7715130777766	36.2329488779224	129.42730013911	81.298629750255	137.295805265053	78.5421537261497	Mycbpap	11	94501347	94521742	-	3871	protein_coding	MYCBP associated protein [Source:MGI Symbol;Acc:MGI:2388726]	-
ENSMUSG00000032101	64.5127244108903	77.9147114057631	81.1617977044411	66.6756698355707	85.1657560466471	92.1474714675027	95.3725072111965	83.5710474574847	Ddx25	9	35536647	35558528	-	6934	protein_coding	DEAD (Asp-Glu-Ala-Asp) box polypeptide 25 [Source:MGI Symbol;Acc:MGI:1353582]	-
ENSMUSG00000081344	48.9024602006293	31.3072049422725	98.2414079222475	58.1605348214142	42.9776123539548	236.564521780517	70.809654358822	58.823220141439	Gm14303	2	172509521	172509691	-	171	processed_pseudogene	predicted gene 14303 [Source:MGI Symbol;Acc:MGI:3651379]	-
ENSMUSG00000020481	68.7521653228645	77.4093696030476	53.7800532822892	56.7681457839291	97.7507583280411	80.0607782891722	114.815424194219	96.443400283177	Ankrd36	11	5569684	5689337	+	5217	protein_coding	ankyrin repeat domain 36 [Source:MGI Symbol;Acc:MGI:1923639]	-
ENSMUSG00000056209	65.1432210464815	87.2794936996379	78.1249239283757	70.6070667251349	72.7768938063603	134.743231767343	65.9311459087868	71.0432382112367	Npm3	19	45747734	45749591	-	1187	protein_coding	nucleoplasmin 3 [Source:MGI Symbol;Acc:MGI:894653]	-
ENSMUSG00000056612	74.5226854894151	64.9422941838435	100.478422987511	65.2832033831098	95.2360762034762	92.5802110410079	87.6145571140151	63.0481770817035	Ppp1r14b	19	6975048	6977324	+	919	protein_coding	protein phosphatase 1, regulatory inhibitor subunit 14B [Source:MGI Symbol;Acc:MGI:107682]	-
ENSMUSG00000019297	69.3749489979118	79.2854965163052	77.157417171686	70.1274578375069	87.1879007713343	86.7542973904036	90.9123952149283	82.7654794353089	Nop9	14	55745693	55755500	+	3800	protein_coding	NOP9 nucleolar protein [Source:MGI Symbol;Acc:MGI:1915092]	-
ENSMUSG00000038936	67.5958852102141	71.6997922233201	85.2534372279974	62.4038920543443	89.6669275930238	84.7174679009121	98.8325705480961	79.6646267682708	Sccpdh	1	179668210	179687189	+	7562	protein_coding	saccharopine dehydrogenase (putative) [Source:MGI Symbol;Acc:MGI:1924486]	-
ENSMUSG00000020708	70.011256925264	78.5150562971196	86.5012602772971	68.3752197788237	82.1473869523283	99.3980158836056	79.6473011987086	74.7276056583466	Psmc5	11	106256154	106263120	+	1394	protein_coding	protease (prosome, macropain) 26S subunit, ATPase 5 [Source:MGI Symbol;Acc:MGI:105047]	-
ENSMUSG00000038462	67.9535147479885	70.9178248417215	90.0816730852935	62.5941641380537	74.6534283877643	118.624704166205	88.4854318884364	65.4584869406776	Uqcrfs1	13	30540308	30545362	-	1363	protein_coding	ubiquinol-cytochrome c reductase, Rieske iron-sulfur polypeptide 1 [Source:MGI Symbol;Acc:MGI:1913944]	-
ENSMUSG00000028234	59.3732033659809	62.7032926763542	95.5308487449218	58.9901777446021	71.6413240693012	144.383852799349	90.1058146555569	56.011519988526	Rps20	4	3831334	3835665	-	4080	protein_coding	ribosomal protein S20 [Source:MGI Symbol;Acc:MGI:1914677]	-
ENSMUSG00000050944	65.0712014140729	101.577653164269	58.3820834196468	87.0724097861691	83.3451238858077	50.8880014639572	85.7501112062826	105.918450367923	Efcab5	11	77089915	77188968	-	5164	protein_coding	EF-hand calcium binding domain 5 [Source:MGI Symbol;Acc:MGI:2442440]	-
ENSMUSG00000042632	70.1460490679913	85.3103090385002	56.3837995555068	64.7405567726708	99.6627060289389	79.5018603346023	99.5800105449121	81.447535580454	Pla2g6	15	79286228	79328390	-	5434	protein_coding	phospholipase A2, group VI [Source:MGI Symbol;Acc:MGI:1859152]	-
ENSMUSG00000071724	46.8675341526745	120.729653431411	49.1595156391078	93.0842122974922	59.1938023632557	115.640735875256	56.631080920157	95.0561744551836	Smpd5	15	76294348	76296896	+	2149	protein_coding	sphingomyelin phosphodiesterase 5 [Source:MGI Symbol;Acc:MGI:3709877]	-
ENSMUSG00000028998	65.8165212452115	81.4706234686649	86.7399104739543	54.0459127687512	79.57890985685	142.446105694379	71.0240835946205	54.5041453474922	Tomm7	5	23838944	23844161	-	1125	protein_coding	translocase of outer mitochondrial membrane 7 [Source:MGI Symbol;Acc:MGI:1913419]	-
ENSMUSG00000041623	84.721723069102	40.7254338570011	53.131125068764	20.7408489042831	134.883469832604	79.8888323535285	155.916975980166	64.0365475260457	D11Wsu47e	11	113684412	113694647	+	2382	protein_coding	DNA segment, Chr 11, Wayne State University 47, expressed [Source:MGI Symbol;Acc:MGI:106356]	-
ENSMUSG00000035984	68.2443739613986	58.5902313174419	69.6118987224293	44.1626679414952	103.342299565617	88.2566156822807	123.184212909923	78.5673545722375	Nme5	18	34562634	34579115	-	1154	protein_coding	NME/NM23 family member 5 [Source:MGI Symbol;Acc:MGI:1922783]	-
ENSMUSG00000021997	65.8579593311594	83.6009341351805	70.886726752898	76.6340878106907	85.2054798179987	54.7775915714737	101.594781355372	95.1455765430436	Lrrc63	14	75084303	75130881	-	2517	protein_coding	leucine rich repeat containing 63 [Source:MGI Symbol;Acc:MGI:1918109]	-
ENSMUSG00000024397	72.0996930008758	28.0528495982406	32.7495747798352	7.75507999236492	155.688007439584	70.874565888698	214.694546122951	51.4019405482344	Aif1	17	35170991	35176068	-	1532	protein_coding	allograft inflammatory factor 1 [Source:MGI Symbol;Acc:MGI:1343098]	-
ENSMUSG00000032518	77.3188258901461	56.9661094765846	146.517555668716	73.533084673112	58.317058011357	102.04908664871	66.3160448438519	51.6174328679441	Rpsa	9	120127689	120132369	+	3170	protein_coding	ribosomal protein SA [Source:MGI Symbol;Acc:MGI:105381]	-
ENSMUSG00000028484	50.426619642717	127.728406232161	68.1428476846487	112.58542585898	49.1022796076806	72.7803111116353	47.3427003904065	104.455192127808	Psip1	4	83455680	83486459	-	5082	protein_coding	PC4 and SFRS1 interacting protein 1 [Source:MGI Symbol;Acc:MGI:2142116]	-
ENSMUSG00000022092	71.2241422916983	69.0489057746905	72.539472956302	61.287285616431	89.103251370693	87.8474588016294	101.685823889137	79.5358611318354	Ppp3cc	14	70217865	70289471	-	2985	protein_coding	protein phosphatase 3, catalytic subunit, gamma isoform [Source:MGI Symbol;Acc:MGI:107162]	-
ENSMUSG00000070280	80.2378528895116	32.876641648363	48.2141137873446	13.9703176547384	148.153719518743	75.4784120978501	161.431384943835	71.8985442246762	Slc22a14	9	119169455	119365553	-	2432	protein_coding	solute carrier family 22 (organic cation transporter), member 14 [Source:MGI Symbol;Acc:MGI:2685974]	-
ENSMUSG00000028851	68.0053706030524	114.862656354871	79.47663967079	110.762808801517	51.3855961526557	102.09089562448	43.3019038858695	61.305076552886	Nudc	4	133532542	133545996	-	1425	protein_coding	nudC nuclear distribution protein [Source:MGI Symbol;Acc:MGI:106014]	-
ENSMUSG00000043716	63.6806913849065	68.5342718288769	110.334143625897	72.1057484824439	60.9675171333843	125.936958852639	69.4531612609324	59.2549081032317	Rpl7	1	16101295	16104662	-	2687	protein_coding	ribosomal protein L7 [Source:MGI Symbol;Acc:MGI:98073]	-
ENSMUSG00000114532	64.555167201249	52.5713690834268	52.8622777516183	44.8303338731002	122.409135633302	76.2417053377279	138.120561793868	77.7162447268488	2610318M16Rik	14	8367440	8371010	+	578	antisense	RIKEN cDNA 2610318M16 gene [Source:MGI Symbol;Acc:MGI:1925643]	-
ENSMUSG00000023456	58.9434661583155	45.4824432134468	59.7316679077035	38.8792449432727	110.78482603336	106.389865557382	135.77499572575	71.6234881590208	Tpi1	6	124810586	124814296	-	2753	protein_coding	triosephosphate isomerase 1 [Source:MGI Symbol;Acc:MGI:98797]	-
ENSMUSG00000110170	56.6683284488305	25.5359272635203	14.5706714366252	6.06907156251786	188.760932820517	54.7383049252283	218.19445503988	62.4686999040686	St6galnac2	11	116677483	116681290	-	1683	protein_coding	ST6 (alpha-N-acetyl-neuraminyl-2,3-beta-galactosyl-1,3)-N-acetylgalactosaminide alpha-2,6-sialyltransferase 2 [Source:MGI Symbol;Acc:MGI:107553]	-
ENSMUSG00000033916	64.7684046891296	76.9994688393027	94.9421630056844	66.620691698493	65.2007567047785	105.296806048272	81.1845628747409	71.5637668140227	Chmp2a	7	13032010	13034807	-	1162	protein_coding	charged multivesicular body protein 2A [Source:MGI Symbol;Acc:MGI:1916203]	-
ENSMUSG00000010277	80.0448312177229	90.7219791015854	58.8659534783945	80.2355099430082	91.0881757132329	61.2536961682974	79.0773876483206	84.8705934425388	2610507B11Rik	11	78261752	78290623	+	8798	protein_coding	RIKEN cDNA 2610507B11 gene [Source:MGI Symbol;Acc:MGI:1919753]	-
ENSMUSG00000059291	59.3235227582732	72.8566755478988	96.3176655613838	65.6193091184166	60.6423714978403	137.094875769371	73.1018467483716	60.1336495050665	Rpl11	4	136028265	136053428	-	2697	protein_coding	ribosomal protein L11 [Source:MGI Symbol;Acc:MGI:1914275]	-
ENSMUSG00000009079	65.2996907982097	92.1827673315052	70.8890813458402	82.144999590932	74.3999438647487	78.4856446266896	75.5085174610779	85.6676550245085	Ewsr1	11	5069689	5099266	-	5907	protein_coding	Ewing sarcoma breakpoint region 1 [Source:MGI Symbol;Acc:MGI:99960]	-
ENSMUSG00000052684	80.0114874057917	82.0566521092003	157.435473872431	102.983673498101	20.510388285194	29.7677774770194	70.2327177486947	80.7995854956376	Jun	4	95049034	95052222	-	3189	protein_coding	jun proto-oncogene [Source:MGI Symbol;Acc:MGI:96646]	TF_bZIP
ENSMUSG00000009927	59.4754615233766	60.8615476729872	98.3759217577003	65.5258886390769	64.1292879749175	139.207232851762	78.8067313216299	56.8626258017268	Rps25	9	44407139	44410427	+	2691	protein_coding	ribosomal protein S25 [Source:MGI Symbol;Acc:MGI:1922867]	-
ENSMUSG00000028813	60.6401877849338	121.583737693017	52.3623795630972	99.4510372356241	54.0477718950146	62.5187071097629	61.0344535378265	111.558134318993	CK137956	4	127927592	127970951	-	2319	protein_coding	cDNA sequence CK137956 [Source:MGI Symbol;Acc:MGI:3616080]	-
ENSMUSG00000059920	60.7208426808236	48.5780129814171	69.8981190259341	39.6415329970279	106.281504468918	81.0255358695727	145.053536195295	71.8956865764283	4930453N24Rik	16	64751751	64771161	-	5948	protein_coding	RIKEN cDNA 4930453N24 gene [Source:MGI Symbol;Acc:MGI:1914859]	-
ENSMUSG00000024193	42.3800849191163	142.219648470264	51.4996421797697	115.530262909418	43.9536524443915	82.038204717284	37.5138837740244	107.697378525394	Phf1	17	26933127	26937890	+	2429	protein_coding	PHD finger protein 1 [Source:MGI Symbol;Acc:MGI:98647]	-
ENSMUSG00000075053	66.4523236203085	68.6305560472502	80.2313462796567	61.7001804373634	78.7159498144399	103.470190492086	91.2659017950474	71.7225933613614	Vdac3-ps1	13	18030741	18031593	-	853	unprocessed_pseudogene	voltage-dependent anion channel 3, pseudogene 1 [Source:MGI Symbol;Acc:MGI:1270159]	-
ENSMUSG00000003032	92.4687536867798	42.6114436132128	90.8372052316221	30.4852908171301	109.824528528524	51.8024395534483	143.54964733923	59.9702064671323	Klf4	4	55527143	55532466	-	3049	protein_coding	Kruppel-like factor 4 (gut) [Source:MGI Symbol;Acc:MGI:1342287]	zf-C2H2
ENSMUSG00000036533	26.6349525159816	145.102590078374	36.3534128835731	127.331766423868	36.9787843954824	102.0396342766	31.4048881411722	115.651663878881	Cdc42ep3	17	79333727	79355091	-	2309	protein_coding	CDC42 effector protein (Rho GTPase binding) 3 [Source:MGI Symbol;Acc:MGI:2384718]	-
ENSMUSG00000029003	56.8622304836982	99.7444524610084	69.4455239835555	78.793514213406	63.396225021723	103.337506817838	68.0179693859429	81.8760366114014	Mad2l2	4	148130384	148145699	+	2622	protein_coding	MAD2 mitotic arrest deficient-like 2 [Source:MGI Symbol;Acc:MGI:1919140]	-
ENSMUSG00000039224	73.0287634132512	80.8363338072034	60.4101276648101	60.2029364237138	103.27362604068	68.4627068830505	96.2245765266374	78.8053432904426	D1Pas1	1	186967416	186970627	+	3212	protein_coding	DNA segment, Chr 1, Pasteur Institute 1 [Source:MGI Symbol;Acc:MGI:91842]	-
ENSMUSG00000035202	10.6816275416398	10.1741122623293	13.0753404277834	11.0727753688173	32.7696939181583	186.435206336457	92.1295780321237	264.821883180411	Lars2	9	123366927	123462666	+	11089	protein_coding	leucyl-tRNA synthetase, mitochondrial [Source:MGI Symbol;Acc:MGI:2142973]	-
ENSMUSG00000028576	70.3422679267049	68.4570069916183	82.6923438135866	61.3696857903132	88.5190828873902	61.2510394326899	104.236651635177	83.2921906938064	Ift74	4	94614491	94693229	+	2656	protein_coding	intraflagellar transport 74 [Source:MGI Symbol;Acc:MGI:1914944]	-
ENSMUSG00000028433	76.975373827683	83.9753944867131	42.7085633961341	67.9210846541643	102.748160041283	57.3072513398141	98.4399104974242	89.6562188065457	Ubap2	4	41194313	41275144	-	4802	protein_coding	ubiquitin-associated protein 2 [Source:MGI Symbol;Acc:MGI:1916176]	-
ENSMUSG00000091383	0.312248261614862	1.90090452820583	107.259172128688	82.4624851521989	0.197081569121112	0.919329788612124	259.309691191037	166.650340005507	Hist1h2al	13	51202727	51203065	-	339	processed_pseudogene	histone cluster 1, H2al [Source:MGI Symbol;Acc:MGI:3646032]	-
ENSMUSG00000024335	78.5064137534974	80.1349130576267	73.5214707293398	68.9313191015437	82.3554776046495	72.4095437844138	85.8943191371829	76.678963513939	Brd2	17	34112023	34122634	-	7285	protein_coding	bromodomain containing 2 [Source:MGI Symbol;Acc:MGI:99495]	-
ENSMUSG00000079019	8.15554368057308	5.17180284961297	71.3942738398403	39.4349166169716	16.9439534594944	165.581181782308	37.7733684105825	273.039256805288	Insl3	8	71689214	71690575	+	623	protein_coding	insulin-like 3 [Source:MGI Symbol;Acc:MGI:108427]	-
ENSMUSG00000100680	48.0255173489303	57.4233832763185	71.2207472545948	53.0955032603902	79.7328767913437	117.607249414539	105.5699492167	84.631124564224	1810044D09Rik	6	91440987	91441755	+	486	lincRNA	RIKEN cDNA 1810044D09 gene [Source:MGI Symbol;Acc:MGI:1917048]	-
ENSMUSG00000049091	60.5355719135785	84.0886789612784	75.2508838176586	77.4655953832991	60.6727877214867	97.0318175078181	83.5241118105906	78.6746365220662	Sephs2	7	127271879	127274055	-	2177	protein_coding	selenophosphate synthetase 2 [Source:MGI Symbol;Acc:MGI:108388]	-
ENSMUSG00000055826	70.630008973314	36.5250724326513	40.2196368003832	11.1919731872559	131.511493803102	104.175871070681	169.223072281253	53.2632171417687	Tescl	7	24333082	24333936	-	855	protein_coding	tescalcin-like [Source:MGI Symbol;Acc:MGI:1916551]	-
ENSMUSG00000074734	63.1872591858687	74.772457825747	93.5888898246571	70.5977033147246	73.8948337473904	79.7521446682473	79.6692473902422	80.6024546581379	4933416C03Rik	10	116111664	116113917	-	2254	protein_coding	RIKEN cDNA 4933416C03 gene [Source:MGI Symbol;Acc:MGI:3588269]	-
ENSMUSG00000097169	57.1961250423631	86.1945180655879	69.0604382754413	68.5971919909515	78.8677759537657	91.8416314427261	90.4862224598269	73.7227758582698	Gm26661	14	7791587	7792057	+	471	protein_coding	predicted gene, 26661 [Source:MGI Symbol;Acc:MGI:5477155]	-
ENSMUSG00000050612	59.6117603468763	27.3918348224161	8.82341987129943	2.59732406487666	155.678569927239	49.9397337651233	255.355802236783	55.8585583959564	Txndc2	17	65637507	65642168	-	1987	protein_coding	thioredoxin domain containing 2 (spermatozoa) [Source:MGI Symbol;Acc:MGI:2389312]	-
ENSMUSG00000039886	57.0561501971307	82.2341948700444	61.8804247064893	68.706118312186	79.1300727218409	104.26857784908	88.2203518746774	73.6745810901268	Tmem120a	5	135735485	135744448	-	1730	protein_coding	transmembrane protein 120A [Source:MGI Symbol;Acc:MGI:2686991]	-
ENSMUSG00000004285	61.1911126457486	75.963413308896	62.631246792053	51.584554084824	86.4201753589636	115.748377031457	98.1413206170672	62.8681266824346	Atp6v1f	6	29467718	29470512	+	1063	protein_coding	ATPase, H+ transporting, lysosomal V1 subunit F [Source:MGI Symbol;Acc:MGI:1913394]	-
ENSMUSG00000038564	65.571710239959	96.2103952999662	43.2023031519919	72.3803364861193	94.6980662642832	70.3844554690288	88.1867251168738	83.4515566102581	Ift172	5	31253277	31291116	-	6617	protein_coding	intraflagellar transport 172 [Source:MGI Symbol;Acc:MGI:2682064]	-
ENSMUSG00000024855	83.0545473750595	66.9231490451874	53.8009574510183	54.2919570127028	111.710366390199	57.1878216266232	102.479978359239	83.9482621710888	Pacs1	19	5133688	5273119	-	4339	protein_coding	phosphofurin acidic cluster sorting protein 1 [Source:MGI Symbol;Acc:MGI:1277113]	-
ENSMUSG00000040163	71.2486774963002	32.2277499052409	59.7667043631944	24.5107612760625	125.222758326928	69.4404306243671	156.656676540876	73.4322196031551	1700034J05Rik	6	146950329	146954422	-	3007	protein_coding	RIKEN cDNA 1700034J05 gene [Source:MGI Symbol;Acc:MGI:1920594]	-
ENSMUSG00000025963	55.3584016625985	87.7779476944577	68.0154067357266	77.2768911654331	72.4462217576231	92.6437347012738	78.1991435349668	80.4384226369323	Mdh1b	1	63698819	63730318	-	1719	protein_coding	malate dehydrogenase 1B, NAD (soluble) [Source:MGI Symbol;Acc:MGI:1923918]	-
ENSMUSG00000022108	62.8061319452186	69.2016811050123	92.5456854688269	76.7229536246027	57.5911732430432	90.0735906181834	85.536698882764	76.6124100389029	Itm2b	14	73362226	73385289	-	2732	protein_coding	integral membrane protein 2B [Source:MGI Symbol;Acc:MGI:1309517]	-
ENSMUSG00000040729	65.2862004933138	83.0851575702067	51.1952770955129	67.3853366849925	89.3751680416923	50.4882934571676	104.170095349356	99.7614357828335	Cep126	9	8076461	8134294	-	4616	protein_coding	centrosomal protein 126 [Source:MGI Symbol;Acc:MGI:2680221]	-
ENSMUSG00000025613	70.9223188025614	90.5354080746418	97.3938550030727	87.4805586729287	53.8725787923646	88.6716802529448	49.5790395184064	71.2606320478971	Cct8	16	87483326	87495873	-	3088	protein_coding	chaperonin containing Tcp1, subunit 8 (theta) [Source:MGI Symbol;Acc:MGI:107183]	-
ENSMUSG00000009115	69.5747497611502	31.9672730144413	58.0239986161488	13.3590797476945	130.361024302865	97.5201849458767	150.582692969204	58.2406503010897	Spatc1l	10	76562272	76570201	+	1332	protein_coding	spermatogenesis and centriole associated 1 like [Source:MGI Symbol;Acc:MGI:1923823]	-
ENSMUSG00000031682	59.3741895473886	27.8769402032272	43.8459974954997	10.9509475474555	137.398124343704	92.4630719440028	179.491138920856	58.0174226052549	1700011L22Rik	8	79210431	79248570	-	1026	protein_coding	RIKEN cDNA 1700011L22 gene [Source:MGI Symbol;Acc:MGI:1914937]	-
ENSMUSG00000058925	58.6023241675647	60.8255921465343	66.0886680339501	51.2939084289772	90.0362483877276	111.752423546594	101.045433582519	69.7619812955476	Ccdc192	18	57533780	57731065	+	1352	protein_coding	coiled-coil domain containing 192 [Source:MGI Symbol;Acc:MGI:1922694]	-
ENSMUSG00000047021	44.9434976745052	138.816835576676	27.5773287122411	112.483744015419	63.7679767257358	54.4445517989555	54.9147406300299	112.311343137685	Cfap65	1	74902071	74935599	-	7817	protein_coding	cilia and flagella associated protein 65 [Source:MGI Symbol;Acc:MGI:2444274]	-
ENSMUSG00000051343	71.7146660176651	80.2796689763189	40.9729125145149	56.6824192291384	108.16910743082	68.5086540046781	103.116671846855	79.7857983059774	Rab11fip5	6	85334962	85374634	-	6124	protein_coding	RAB11 family interacting protein 5 (class I) [Source:MGI Symbol;Acc:MGI:1098586]	-
ENSMUSG00000007107	65.1508935564625	30.1176392967976	13.0364506948324	4.92584952527536	161.843201830505	57.2482478760551	220.021708134174	56.7586248997652	Atp1a4	1	172223513	172258414	-	3667	protein_coding	ATPase, Na+/K+ transporting, alpha 4 polypeptide [Source:MGI Symbol;Acc:MGI:1351335]	-
ENSMUSG00000049670	59.4544074345743	88.9580321783433	58.391196633206	69.6264490442143	81.931344632539	92.1229196853794	79.0700316998856	78.6457951594567	Morn4	19	42074939	42086370	-	1816	protein_coding	MORN repeat containing 4 [Source:MGI Symbol;Acc:MGI:2449568]	-
ENSMUSG00000095597	34.8775552495476	37.3105578613105	56.3734253513568	36.6652588182925	41.1537195464744	80.7137662059008	176.01478168941	144.670364566656	Gm6472	X	152909505	152910155	-	651	transcribed_processed_pseudogene	predicted pseudogene 6472 [Source:MGI Symbol;Acc:MGI:3648396]	-
ENSMUSG00000025139	73.0649822337486	88.0575733924337	68.1294964613946	80.3146889331003	74.2193840399605	71.521822271629	66.9759630537187	84.2981452930919	Tollip	7	141874813	141918507	-	5059	protein_coding	toll interacting protein [Source:MGI Symbol;Acc:MGI:1891808]	-
ENSMUSG00000086459	58.9023357803067	60.891487000639	65.6323626203564	48.6546026348259	97.1583475487569	79.499456342893	116.74645641521	78.3843172174289	1700030C12Rik	11	23497753	23499661	+	1169	processed_transcript	RIKEN cDNA 1700030C12 gene [Source:MGI Symbol;Acc:MGI:1919496]	-
ENSMUSG00000028757	79.6387718379546	75.921202614136	98.7066768416209	76.226484120633	70.6869303224546	90.9967368736588	55.5019068863041	57.7488867753898	Ddost	4	138304730	138312628	+	2120	protein_coding	dolichyl-di-phosphooligosaccharide-protein glycotransferase [Source:MGI Symbol;Acc:MGI:1194508]	-
ENSMUSG00000024870	63.3093985582907	85.6327408570879	71.7033105013988	73.9445304398311	76.4954657816085	92.6636331193661	70.5715837525632	70.998228092105	Rab1b	19	5099207	5106996	-	1835	protein_coding	RAB1B, member RAS oncogene family [Source:MGI Symbol;Acc:MGI:1923558]	-
ENSMUSG00000019362	59.7995972714748	73.7913192247314	91.3322702932696	59.8681967160479	73.6435595160173	109.078479418829	77.848925798356	59.3889789635163	D8Ertd738e	8	84246238	84249719	-	616	protein_coding	DNA segment, Chr 8, ERATO Doi 738, expressed [Source:MGI Symbol;Acc:MGI:1289231]	-
ENSMUSG00000029620	50.8977189758225	64.6350546479761	68.1806935844841	63.6773376835756	76.7548398755984	96.05128134207	96.5778735422418	85.8432920700078	1700018F24Rik	5	145042990	145045681	+	1122	protein_coding	RIKEN cDNA 1700018F24 gene [Source:MGI Symbol;Acc:MGI:1916646]	-
ENSMUSG00000020945	69.9285170301706	35.0432611211842	43.9973863517639	12.1810869451235	133.419458994229	90.2004171629156	157.003883629031	60.4311635633411	Lyzl6	11	103631070	103638890	-	993	protein_coding	lysozyme-like 6 [Source:MGI Symbol;Acc:MGI:1916694]	-
ENSMUSG00000025757	61.8892233598662	77.5283867187946	59.7342223342269	64.5730382490179	87.819293160353	66.2737921570688	102.358731955451	81.9596955659758	Hspa4l	3	40744495	40796103	+	11792	protein_coding	heat shock protein 4 like [Source:MGI Symbol;Acc:MGI:107422]	-
ENSMUSG00000001416	64.5581859137672	82.7355554157325	81.6750930247522	74.8240252834305	69.6425006010766	85.7363208493183	71.0082371640643	71.6536800474535	Cct3	3	88297116	88321767	+	6370	protein_coding	chaperonin containing Tcp1, subunit 3 (gamma) [Source:MGI Symbol;Acc:MGI:104708]	-
ENSMUSG00000017843	66.4162905399458	84.650233815371	63.4150009292779	68.3116806361944	88.2906877451151	62.5562314987054	84.8470497862435	82.1077639716913	Ppp2r5c	12	110447120	110583062	+	8286	protein_coding	protein phosphatase 2, regulatory subunit B', gamma [Source:MGI Symbol;Acc:MGI:1349475]	-
ENSMUSG00000020131	57.9180940069705	80.2366195630048	42.4039457088468	57.3213345163325	103.784633410345	74.0254415528532	104.672283441616	79.4932345267699	Pcsk4	10	80321283	80329498	-	2958	protein_coding	proprotein convertase subtilisin/kexin type 4 [Source:MGI Symbol;Acc:MGI:97514]	-
ENSMUSG00000025651	60.7977948325673	80.774103005232	67.6208439522925	65.0570790916396	73.5159531537749	100.949881038921	77.7235837195152	71.9447609640315	Uqcrc1	9	108936633	108949623	+	4135	protein_coding	ubiquinol-cytochrome c reductase core protein 1 [Source:MGI Symbol;Acc:MGI:107876]	-
ENSMUSG00000050141	56.6883297748867	26.7321586472611	20.4583408944796	6.23503247466514	147.690463063061	65.3621368617978	208.957404774552	65.2870428682263	Fam205c	4	42868004	42874234	-	1871	protein_coding	family with sequence similarity 205, member C [Source:MGI Symbol;Acc:MGI:2679716]	-
ENSMUSG00000073380	73.3246738095275	31.6382628228174	36.9950603868279	10.2325744387123	133.874374515372	91.3709340586291	164.609943316139	54.9338735108231	Arrdc5	17	56294111	56300286	-	1056	protein_coding	arrestin domain containing 5 [Source:MGI Symbol;Acc:MGI:1924170]	-
ENSMUSG00000051695	33.8090644381462	143.941860391689	44.759883625968	116.977662654459	28.476671315303	121.391319484373	19.0275122896407	87.9455356868727	Pcbp1	6	86524492	86526321	-	1830	protein_coding	poly(rC) binding protein 1 [Source:MGI Symbol;Acc:MGI:1345635]	-
ENSMUSG00000031701	70.6985691717444	80.9278093469954	95.5032147128868	72.9318048061921	68.4949540816046	71.9053716908369	69.0761743144987	66.6030260680998	Dnaja2	8	85537633	85555344	-	2975	protein_coding	DnaJ heat shock protein family (Hsp40) member A2 [Source:MGI Symbol;Acc:MGI:1931882]	-
ENSMUSG00000050058	51.764288336174	24.905772387003	17.8745007211619	3.67135979861478	139.813510628548	95.7762258311665	219.91095879954	42.3456432063964	Prm3	16	10790505	10790914	-	410	protein_coding	protamine 3 [Source:MGI Symbol;Acc:MGI:106601]	-
ENSMUSG00000039742	60.4822961220223	29.4978090463781	20.3985071425217	7.24508563335432	143.653180215758	55.9248959974161	225.140357717089	53.6750416671847	Fam71f1	6	29319140	29336019	+	1625	protein_coding	family with sequence similarity 71, member F1 [Source:MGI Symbol;Acc:MGI:3032524]	-
ENSMUSG00000041740	64.2663826301777	86.7732882880861	60.5738274785158	75.5303911983796	76.8906073585452	74.291823765104	78.6852119852082	78.8890291426734	Rnf10	5	115241412	115272898	-	7556	protein_coding	ring finger protein 10 [Source:MGI Symbol;Acc:MGI:1859162]	-
ENSMUSG00000025935	57.0101928054102	72.7085577146042	69.7090743592046	64.3852242987623	75.2834765445664	79.2437855360424	89.5898240005429	87.4596132276322	Tram1	1	13564698	13589910	-	3162	protein_coding	translocating chain-associating membrane protein 1 [Source:MGI Symbol;Acc:MGI:1919515]	-
ENSMUSG00000044084	37.0805282408129	17.9539184440289	3.12803762620333	1.18007993526904	179.859163585385	61.4184051361766	255.116734449542	39.5730118059776	Spem2	11	69816566	69818465	-	1640	protein_coding	SPEM family member 2 [Source:MGI Symbol;Acc:MGI:1918293]	-
ENSMUSG00000027905	76.3352013455765	42.9277309357537	60.1570594043933	28.1645238051629	126.878944494824	78.1163532680056	119.377744139068	61.6102446473234	Ddx20	3	105678270	105687574	-	4142	protein_coding	DEAD (Asp-Glu-Ala-Asp) box polypeptide 20 [Source:MGI Symbol;Acc:MGI:1858415]	-
ENSMUSG00000071657	58.7150106170273	78.326411415265	62.7019326572069	62.1462517038589	81.244562490212	74.8135834033255	87.8753014626236	87.4719393109348	Bscl2	19	8837467	8848683	+	5897	protein_coding	Berardinelli-Seip congenital lipodystrophy 2 (seipin) [Source:MGI Symbol;Acc:MGI:1298392]	-
ENSMUSG00000078938	58.4770978119572	56.4718570161245	64.9364773034616	43.3573270973069	77.6839949228076	139.652013433148	97.4801984608101	54.6929613415948	Syce3	15	89390174	89410503	-	553	protein_coding	synaptonemal complex central element protein 3 [Source:MGI Symbol;Acc:MGI:1922709]	-
ENSMUSG00000020562	52.4542282158405	40.3628798735688	68.0166736780115	28.5970171535066	94.3092412116703	124.012807422468	127.46700768781	56.9182812408908	Efcab10	12	33394854	33401267	+	673	protein_coding	EF-hand calcium binding domain 10 [Source:MGI Symbol;Acc:MGI:1922290]	-
ENSMUSG00000070493	56.518242694064	88.4346902644361	91.7527808825741	85.839387799162	42.7246610636468	130.567276377937	41.8174247144946	52.8028222868066	Chchd2	5	129881156	129887470	-	2269	protein_coding	coiled-coil-helix-coiled-coil-helix domain containing 2 [Source:MGI Symbol;Acc:MGI:1261428]	-
ENSMUSG00000020213	58.4785932369217	26.5552184778205	81.5401330974982	25.5596182408346	104.839036402313	73.6697128217726	147.965709715527	70.9717871253038	Glipr1l1	10	112060189	112078510	+	896	protein_coding	GLI pathogenesis-related 1 like 1 [Source:MGI Symbol;Acc:MGI:1916536]	-
ENSMUSG00000047368	76.855083941546	46.7457680259265	100.401639979305	44.15856468888	88.1090779419127	59.8877054102105	104.673180484444	68.2832832162403	Abhd17b	19	21653309	21685637	+	2475	protein_coding	abhydrolase domain containing 17B [Source:MGI Symbol;Acc:MGI:1917816]	-
ENSMUSG00000078442	65.709859376566	36.1217075303904	55.1893860790996	21.8926018329634	122.083408314587	89.313800784345	137.177863020217	60.9771066128669	Ccdc105	10	78746926	78753065	-	1714	protein_coding	coiled-coil domain containing 105 [Source:MGI Symbol;Acc:MGI:1918226]	-
ENSMUSG00000041870	63.5502191524783	93.5387560890145	52.7458524347142	80.1131540879173	71.500685997152	73.4569239876947	70.0558159945287	82.541250412156	Ankrd13a	5	114774677	114806200	+	5983	protein_coding	ankyrin repeat domain 13a [Source:MGI Symbol;Acc:MGI:1915670]	-
ENSMUSG00000009013	58.7084927206036	53.4690575582206	70.7493734101089	44.1267650859399	84.1402014948964	109.006374658287	106.676343995534	60.3058668934281	Dynll1	5	115297110	115300999	-	3890	protein_coding	dynein light chain LC8-type 1 [Source:MGI Symbol;Acc:MGI:1861457]	-
ENSMUSG00000005469	64.9663381711085	75.5898705609813	68.0197037398606	72.5576301035953	78.4112152900347	70.5978766656543	77.0154843994663	79.6121812151338	Prkaca	8	83972993	83996443	+	2488	protein_coding	protein kinase, cAMP dependent, catalytic, alpha [Source:MGI Symbol;Acc:MGI:97592]	-
ENSMUSG00000030887	63.0985700978559	53.9582549400704	76.2075617020406	56.3731763573017	74.4417768545717	72.8238236119938	101.672577880479	87.130924550776	Pdzd9	7	120658731	120670343	-	2180	protein_coding	PDZ domain containing 9 [Source:MGI Symbol;Acc:MGI:1915233]	-
ENSMUSG00000042079	58.0154605671223	84.9209218404603	65.050529548858	77.4365329364869	72.4238868826991	77.5910117559411	71.2831025659461	78.2114176042	Hnrnpf	6	117900324	117925622	+	3047	protein_coding	heterogeneous nuclear ribonucleoprotein F [Source:MGI Symbol;Acc:MGI:2138741]	-
ENSMUSG00000075272	53.5356773201173	68.8593236909034	67.9449347097801	60.8799134026336	70.1085862108915	82.5091489145655	97.1406816631174	83.6327351926686	Ttc30a2	2	75975740	75978170	-	2431	protein_coding	tetratricopeptide repeat domain 30A2 [Source:MGI Symbol;Acc:MGI:3700200]	-
ENSMUSG00000041629	67.3549544809529	51.2920956623906	65.8228082185754	37.3994872192388	99.4889433123414	81.2510617434965	122.530795490855	59.3991853906702	Fam104a	11	113661319	113684155	-	2619	protein_coding	family with sequence similarity 104, member A [Source:MGI Symbol;Acc:MGI:106351]	-
ENSMUSG00000098076	51.5084174773695	57.8805410155457	48.7115609930871	44.69266580244	93.7204978491354	90.4040458675325	117.205265762512	80.1049086417297	Gm6981	9	52002274	52003281	-	1008	processed_pseudogene	predicted pseudogene 6981 [Source:MGI Symbol;Acc:MGI:3646966]	-
ENSMUSG00000027443	48.4011024822713	119.951205704394	44.7544750881	162.016267143451	3.57003483606411	143.312706656275	18.6950680145701	43.0203617428851	Cst12	2	148789361	148793546	+	655	protein_coding	cystatin 12 [Source:MGI Symbol;Acc:MGI:1916612]	-
ENSMUSG00000097047	56.4007116441274	65.2019338569134	59.81002337981	54.5785048608343	88.036544867095	60.5037554572367	113.160094404931	84.0802023526771	1110020A21Rik	17	84954967	84957710	-	853	lincRNA	RIKEN cDNA 1110020A21 gene [Source:MGI Symbol;Acc:MGI:1915781]	-
ENSMUSG00000061589	78.2065676578126	74.3859309310475	46.5558362838488	62.1025256227817	98.4699212278335	47.5946272386611	87.9065747106059	86.4025549185079	Dot1l	10	80755206	80795461	+	8705	protein_coding	DOT1-like, histone H3 methyltransferase (S. cerevisiae) [Source:MGI Symbol;Acc:MGI:2143886]	-
ENSMUSG00000031848	59.6565645492787	91.498674431478	73.7525160184417	57.5399498302718	63.785506806039	131.866964384116	50.9445181526413	51.6385802595663	Lsm4	8	70673248	70678752	+	1038	protein_coding	LSM4 homolog, U6 small nuclear RNA and mRNA degradation associated [Source:MGI Symbol;Acc:MGI:1354692]	-
ENSMUSG00000032221	65.933086477044	75.0986662154783	71.6887490017254	62.7107098176326	83.0181212894327	52.8002484749727	87.9129372218847	81.228313205383	Mns1	9	72438011	72462025	+	5363	protein_coding	meiosis-specific nuclear structural protein 1 [Source:MGI Symbol;Acc:MGI:107933]	-
ENSMUSG00000024223	65.0196730901809	29.9970059490826	31.5662871396172	9.14547545565619	126.743119986614	82.5596239166813	179.762362340788	55.574991090211	Armc12	17	28530806	28539110	+	1593	protein_coding	armadillo repeat containing 12 [Source:MGI Symbol;Acc:MGI:1914895]	-
ENSMUSG00000014867	71.1542031076333	73.5161110873937	77.4382895637199	68.735090408276	70.8221418530003	74.2229492906105	68.4718775286533	75.6781665330203	Surf4	2	26920040	26933928	-	3281	protein_coding	surfeit gene 4 [Source:MGI Symbol;Acc:MGI:98445]	-
ENSMUSG00000003423	55.8605956895094	70.4528350823443	65.8620216976248	58.9222090451659	73.2932696442764	104.758539639865	81.0074803985504	69.4755045510885	Pih1d1	7	45154303	45160065	+	2020	protein_coding	PIH1 domain containing 1 [Source:MGI Symbol;Acc:MGI:1916095]	-
ENSMUSG00000022773	50.9163737330406	90.9794580444864	54.0747031525636	75.2280802748062	67.2142545758752	86.9938275062909	67.8337146314495	86.3760195849998	Ypel1	16	17069696	17087045	+	4635	protein_coding	yippee like 1 [Source:MGI Symbol;Acc:MGI:1913303]	-
ENSMUSG00000000552	63.3218989082508	81.0066147760789	51.9352789419855	66.2851968411932	85.6185809848984	69.8399670553272	79.6703455481916	81.9351915813626	Zfp385a	15	103313895	103340093	-	2515	protein_coding	zinc finger protein 385A [Source:MGI Symbol;Acc:MGI:1352495]	-
ENSMUSG00000106209	65.4876500455511	59.2954498669307	72.8216209760248	54.4396932163494	92.0549299089164	62.2911099465932	99.4100094963287	73.7358295444713	Gm42918	5	121385522	121387101	+	1580	antisense	predicted gene 42918 [Source:MGI Symbol;Acc:MGI:5663055]	-
ENSMUSG00000073894	44.6204250723882	82.2345841775114	52.4288174633203	66.0303181171673	73.5280272621822	121.358277179489	75.4268599667118	63.5132136137605	Rbmxl2	7	107209445	107210916	+	1472	protein_coding	RNA binding motif protein, X-linked-like 2 [Source:MGI Symbol;Acc:MGI:1923822]	-
ENSMUSG00000034793	55.6128040988135	75.0672046027109	54.9805509603754	61.7530399190377	80.7670549636861	82.5193887427256	91.6119515105606	74.4667693445817	G6pc3	11	102189620	102194081	+	2226	protein_coding	glucose 6 phosphatase, catalytic, 3 [Source:MGI Symbol;Acc:MGI:1915651]	-
ENSMUSG00000033739	61.9583754921981	52.055648836462	58.4832092342669	34.3640376359864	100.866081547125	78.6596733533554	123.403052614323	66.7298068943112	Fkbpl	17	34644764	34646324	+	1336	protein_coding	FK506 binding protein-like [Source:MGI Symbol;Acc:MGI:1932127]	-
ENSMUSG00000045573	65.5907666438379	37.9508850608362	83.5596304779597	33.9202767195413	100.052426730565	69.7308831535648	119.486058458856	66.0285492731316	Penk	4	4133531	4138819	-	1634	protein_coding	preproenkephalin [Source:MGI Symbol;Acc:MGI:104629]	-
ENSMUSG00000038709	57.4913416599171	23.9152259975693	40.384471377434	8.25250831925473	116.527935314246	99.1456855536219	171.923440455954	57.6145238371628	Txndc8	4	57984027	58009124	-	684	protein_coding	thioredoxin domain containing 8 [Source:MGI Symbol;Acc:MGI:1914652]	-
ENSMUSG00000039391	68.9936036595363	27.4854442911654	49.604573203434	12.312590292359	134.507323262496	64.1624972638762	150.941870100697	66.4510035928333	Ccdc81	7	89866148	89903629	-	2790	protein_coding	coiled-coil domain containing 81 [Source:MGI Symbol;Acc:MGI:1918134]	-
ENSMUSG00000039630	65.1731360935718	85.2032010931091	67.3866318214124	75.6262452179959	72.3460460614394	57.5156461872192	70.2317671365249	80.8346785308182	Hnrnpu	1	178321108	178337797	-	11599	protein_coding	heterogeneous nuclear ribonucleoprotein U [Source:MGI Symbol;Acc:MGI:1858195]	-
ENSMUSG00000024116	57.328523955491	70.8203888764981	71.2139614584781	54.8402777962321	71.8794673894251	82.9554797773906	82.7290125624071	78.7199375499773	Prss21	17	23868056	23873114	+	1094	protein_coding	protease, serine 21 [Source:MGI Symbol;Acc:MGI:1916698]	-
ENSMUSG00000020844	55.0503132689069	82.9631265269406	62.2735770012827	70.25707969049	68.0895220832726	82.8251709819853	73.8161772732363	75.0003706779956	Nxn	11	76257198	76399140	-	3239	protein_coding	nucleoredoxin [Source:MGI Symbol;Acc:MGI:109331]	-
ENSMUSG00000028139	47.3926033090129	45.6066007215639	45.1403442850348	33.3928591769105	96.8877719900309	108.177637996814	133.621170261704	59.828236994687	Riiad1	3	94464983	94480341	-	813	protein_coding	regulatory subunit of type II PKA R-subunit (RIIa) domain containing 1 [Source:MGI Symbol;Acc:MGI:1913603]	-
ENSMUSG00000026331	59.6861673123222	58.7790386011527	84.7188246571586	56.6722569898771	73.1814072711095	61.4532822623017	96.0426513366506	79.4409479167616	Slco6c1	1	97059038	97128301	-	2842	protein_coding	solute carrier organic anion transporter family, member 6c1 [Source:MGI Symbol;Acc:MGI:1921691]	-
ENSMUSG00000024317	53.0792426341028	42.0466164554283	39.6245362759054	30.6652140092384	123.180796841934	82.1320365013063	150.566509307918	48.6035827717575	Rnf138	18	21001341	21028223	+	3110	protein_coding	ring finger protein 138 [Source:MGI Symbol;Acc:MGI:1929211]	zf-MIZ
ENSMUSG00000091396	57.9191067912397	27.9414342851532	26.8571507570143	6.97348074955891	108.094592512715	72.4739762176314	211.036320370017	58.1713603421202	Spanxn4	12	62687822	62688245	+	424	processed_pseudogene	SPANX family, member N4 [Source:MGI Symbol;Acc:MGI:1920559]	-
ENSMUSG00000020612	66.3505154413159	66.892191783334	86.5497115901182	64.6205205932996	66.8261137816131	80.0012228461432	77.3859733459281	60.0465554428432	Prkar1a	11	109649405	109669656	+	4321	protein_coding	protein kinase, cAMP dependent regulatory, type I, alpha [Source:MGI Symbol;Acc:MGI:104878]	-
ENSMUSG00000024966	73.994216329599	62.3898951075775	80.0331418356814	54.4271668258256	77.6331781539088	81.7496985980307	76.7519279573507	61.1912933425764	Stip1	19	7020696	7040026	-	2173	protein_coding	stress-induced phosphoprotein 1 [Source:MGI Symbol;Acc:MGI:109130]	-
ENSMUSG00000014470	41.5676369047144	123.712089521257	51.8578713811473	96.5498929407215	40.9278351382273	100.105704897366	31.0168233668409	82.4318701216035	Rnf166	8	122466147	122476064	-	1985	protein_coding	ring finger protein 166 [Source:MGI Symbol;Acc:MGI:1915968]	-
ENSMUSG00000028730	58.7453160432026	84.2069060627032	50.9324081781413	72.8290017762528	78.1950540647582	63.6174841585577	76.5095359720214	83.1204212231691	Cfap57	4	118554551	118620777	-	4020	protein_coding	cilia and flagella associated protein 57 [Source:MGI Symbol;Acc:MGI:2686209]	-
ENSMUSG00000040997	65.3223077618271	67.0604976454838	57.0783080715171	69.7443196875789	77.9763235571766	68.8316427439687	91.5045162023055	70.4505173435684	Abhd4	14	54254188	54270637	+	3279	protein_coding	abhydrolase domain containing 4 [Source:MGI Symbol;Acc:MGI:1915938]	-
ENSMUSG00000050621	47.2655369914497	38.3038908952804	82.449902853455	101.337523853094	62.7019754763422	144.826888640125	50.8497137211046	40.1584499383298	Rps27rt	9	114982366	114982739	-	374	protein_coding	ribosomal protein S27, retrogene [Source:MGI Symbol;Acc:MGI:3704345]	-
ENSMUSG00000026766	63.158806612957	49.6436523034669	70.5228188913345	37.2199609802411	95.6667436462505	76.7979410619926	111.182156854979	62.9375134263392	Mmadhc	2	50279881	50296801	-	2012	protein_coding	methylmalonic aciduria (cobalamin deficiency) cblD type, with homocystinuria [Source:MGI Symbol;Acc:MGI:1923786]	-
ENSMUSG00000045031	53.6480382849156	62.3801752576208	73.6126201574637	58.4524602857688	72.2622155445685	66.8909552785248	99.5260696240435	80.3270425607447	Cetn4	3	37307749	37312708	-	4032	protein_coding	centrin 4 [Source:MGI Symbol;Acc:MGI:2677454]	-
ENSMUSG00000109511	63.9600739682856	59.2613724012393	69.7458181204067	56.5846629087736	82.8929637321001	71.5250816091027	95.1834050049071	67.6886870777321	Nup62	7	44816088	44830812	+	2854	protein_coding	nucleoporin 62 [Source:MGI Symbol;Acc:MGI:1351500]	-
ENSMUSG00000044468	71.007928032085	37.9923569680383	49.7994536562912	27.6246620241492	124.789192094844	55.3174771794354	143.730273914042	56.4318636350071	Tent5c	3	100451628	100489324	-	6097	protein_coding	terminal nucleotidyltransferase 5C [Source:MGI Symbol;Acc:MGI:1921895]	-
ENSMUSG00000029131	61.9711841438004	72.1549646953927	63.5247226286899	56.623634637341	79.4630155773887	67.975475084873	86.4765215290703	78.2605933389962	Dnajb6	5	29735688	29818134	+	6062	protein_coding	DnaJ heat shock protein family (Hsp40) member B6 [Source:MGI Symbol;Acc:MGI:1344381]	-
ENSMUSG00000028141	40.0921787532056	18.3795341697622	13.6959015358937	4.68497856871976	160.416606939037	74.7073397776403	211.332003528229	42.761194148854	Oaz3	3	94432414	94443915	-	4326	protein_coding	ornithine decarboxylase antizyme 3 [Source:MGI Symbol;Acc:MGI:1858170]	-
ENSMUSG00000021961	65.4739048628987	27.9865635872633	43.6508513928819	10.2534638752564	123.366173400379	85.491383131127	154.284865357376	53.9752702989332	4930578I06Rik	14	63969339	63987790	-	1316	protein_coding	RIKEN cDNA 4930578I06 gene [Source:MGI Symbol;Acc:MGI:1915000]	-
ENSMUSG00000020156	52.4459093609655	82.6672673949829	62.6032846339843	70.912744532188	66.0562029140036	80.2819533605011	68.7724689696613	80.0868335542908	Mum1	10	80226434	80243903	+	10361	protein_coding	melanoma associated antigen (mutated) 1 [Source:MGI Symbol;Acc:MGI:1915364]	-
ENSMUSG00000027680	56.3586431616773	53.548633856511	62.2576650797755	48.4677760076553	94.6237846148971	59.2963084037389	115.574494161483	71.9025819352723	Fxr1	3	34019943	34070322	+	6553	protein_coding	fragile X mental retardation gene 1, autosomal homolog [Source:MGI Symbol;Acc:MGI:104860]	-
ENSMUSG00000035152	68.0814982102758	61.9296206502281	53.3728523971898	50.1425017840834	92.2223562077565	60.0238661976107	104.422872331595	71.8151982810934	Ap2b1	11	83299024	83405035	+	8755	protein_coding	adaptor-related protein complex 2, beta 1 subunit [Source:MGI Symbol;Acc:MGI:1919020]	-
ENSMUSG00000033319	66.9201574726731	53.8809062122101	62.7235579660311	45.5066063756375	99.5275691548106	51.58653899165	110.869464795262	70.7005013244529	Fem1c	18	46501746	46525971	-	5726	protein_coding	fem-1 homolog c (C.elegans) [Source:MGI Symbol;Acc:MGI:2444737]	-
ENSMUSG00000031913	57.626890017388	70.4629349934871	55.6134346844471	56.6368701684744	83.1821756806736	77.0852559889716	91.9538536254196	69.1142323710003	Vps4a	8	107031222	107045755	+	2522	protein_coding	vacuolar protein sorting 4A [Source:MGI Symbol;Acc:MGI:1890520]	-
ENSMUSG00000085416	56.3983679209412	41.1931447401472	73.2966603971915	46.2777978591368	95.2350644836677	96.655738650027	98.8739180838773	53.28115935331	1700019G24Rik	6	5963909	5977393	-	503	antisense	RIKEN cDNA 1700019G24 gene [Source:MGI Symbol;Acc:MGI:1919499]	-
ENSMUSG00000018286	59.3439330349713	62.597685950281	74.5321729404958	55.6832708772277	69.7014974483479	107.846518570692	72.8676272554957	58.5907785444628	Psmb6	11	70525367	70527858	+	1872	protein_coding	proteasome (prosome, macropain) subunit, beta type 6 [Source:MGI Symbol;Acc:MGI:104880]	-
ENSMUSG00000030654	45.3987208105471	121.507778085782	56.3507124483143	105.070856122121	32.9208006901312	104.168880540877	22.0221806393411	72.0046003858429	Arl6ip1	7	118118891	118129662	-	2482	protein_coding	ADP-ribosylation factor-like 6 interacting protein 1 [Source:MGI Symbol;Acc:MGI:1858943]	-
ENSMUSG00000051113	54.1300626728009	25.0610251261436	24.9414458495093	7.16290137125285	139.979792093488	84.4385204786156	184.076350894928	39.1176546273882	Fam71e1	7	44496581	44501486	+	2154	protein_coding	family with sequence similarity 71, member E1 [Source:MGI Symbol;Acc:MGI:1922788]	-
ENSMUSG00000025794	65.7488738855044	57.3159514668467	132.482671328446	68.9980245617059	44.5539235476649	106.350809560557	35.8827845318212	45.360154037944	Rpl14	9	120571444	120574654	+	1651	protein_coding	ribosomal protein L14 [Source:MGI Symbol;Acc:MGI:1914365]	-
ENSMUSG00000110622	70.1640031083728	35.9012959525624	13.6506331020956	7.82229154300038	150.790358832692	42.7638765609843	172.590285301888	62.5832570740258	Iqcn	8	70703457	70717650	+	4584	protein_coding	IQ motif containing N [Source:MGI Symbol;Acc:MGI:3708784]	-
ENSMUSG00000047945	66.9737502667249	98.7997520039599	84.1913399172599	118.672171434397	34.1754175926597	92.6608818489808	23.9539201407731	36.7872933131373	Marcksl1	4	129513581	129515985	+	1605	protein_coding	MARCKS-like 1 [Source:MGI Symbol;Acc:MGI:97143]	-
ENSMUSG00000033949	69.3529211185793	33.4076952168073	26.3324001692768	7.43914646758473	133.511077999924	55.2992509159238	174.007143814792	55.7814964659773	Trim36	18	46165302	46212607	-	4849	protein_coding	tripartite motif-containing 36 [Source:MGI Symbol;Acc:MGI:106264]	-
ENSMUSG00000057240	51.7067609981474	49.3556170067252	62.5830251200807	42.148139372712	92.0630581698754	83.0625384775282	106.775681163693	66.514844787585	Ms4a13	19	11169418	11196737	-	1389	protein_coding	membrane-spanning 4-domains, subfamily A, member 13 [Source:MGI Symbol;Acc:MGI:1920716]	-
ENSMUSG00000028277	50.6770967597083	47.2246570867892	38.3115715064887	34.3571525629981	103.52812069925	75.0615323366152	145.558769345942	59.4298510061441	Ube2j1	4	33031416	33052363	+	3530	protein_coding	ubiquitin-conjugating enzyme E2J 1 [Source:MGI Symbol;Acc:MGI:1926245]	-
ENSMUSG00000039543	49.6189715696187	95.6838160531673	48.7237789175751	83.1769717023545	67.4804719444324	70.7304345776822	56.2714166430549	82.1961395131542	Cfap70	14	20394193	20452226	-	4289	protein_coding	cilia and flagella associated protein 70 [Source:MGI Symbol;Acc:MGI:1923920]	-
ENSMUSG00000024429	60.6491255417463	69.7230548373133	66.9629085665288	59.6470259124502	75.6912358255283	73.2085286447182	78.4584060153249	69.4106717470246	Gnl1	17	35979851	35989462	+	3077	protein_coding	guanine nucleotide binding protein-like 1 [Source:MGI Symbol;Acc:MGI:95764]	-
ENSMUSG00000026994	66.4298539293593	56.9587377830623	76.7756046680458	52.5055532241636	79.1829948824379	53.124903164595	93.0110352580314	75.6056947530756	Galnt3	2	66082766	66124994	-	4374	protein_coding	polypeptide N-acetylgalactosaminyltransferase 3 [Source:MGI Symbol;Acc:MGI:894695]	-
ENSMUSG00000038967	71.901159417313	56.7317303174598	55.8743877573517	44.4452419502827	96.2977433317254	53.6795588161129	97.888275188207	76.3232676131728	Pdk2	11	95026258	95041354	-	3163	protein_coding	pyruvate dehydrogenase kinase, isoenzyme 2 [Source:MGI Symbol;Acc:MGI:1343087]	-
ENSMUSG00000035211	60.0021456557034	54.1908402661528	52.6946683991423	40.6066513424065	101.279357987954	69.21838413325	110.064665417456	64.9167204730467	Xrra1	7	99859116	99917822	+	4398	protein_coding	X-ray radiation resistance associated 1 [Source:MGI Symbol;Acc:MGI:2181647]	-
ENSMUSG00000037418	71.7158226218796	34.3901596420944	27.2960544684544	9.19302254406198	130.485673824552	64.1263285802672	148.644058310484	64.3175835927389	Best1	19	9985174	10001633	-	2152	protein_coding	bestrophin 1 [Source:MGI Symbol;Acc:MGI:1346332]	-
ENSMUSG00000090497	65.0401281090501	28.0915424191321	66.171499280234	13.2259468877358	113.586285842873	84.9129900983781	125.68225210003	53.0420913062577	Gm17611	13	49976258	49977074	-	817	TEC	predicted gene, 17611 [Source:MGI Symbol;Acc:MGI:4937245]	-
ENSMUSG00000020361	59.8769367709152	75.0719741280362	71.03785835701	66.2654067848232	69.1915669882464	65.72446315199	71.478341766611	70.640515050709	Hspa4	11	53259814	53300457	-	5528	protein_coding	heat shock protein 4 [Source:MGI Symbol;Acc:MGI:1342292]	-
ENSMUSG00000033983	55.0912381759621	66.2713641739668	52.8340710892403	51.9417696508365	86.6450642243863	68.900058996536	99.4073034311747	67.8387668367623	Coil	11	88970252	88991613	+	3520	protein_coding	coilin [Source:MGI Symbol;Acc:MGI:104842]	-
ENSMUSG00000006333	64.153460591098	58.630665295836	108.38808070132	54.2068350916185	57.9626115889535	98.2410684694332	62.5774455203077	44.2549630201662	Rps9	7	3703993	3706897	+	2522	protein_coding	ribosomal protein S9 [Source:MGI Symbol;Acc:MGI:1924096]	-
ENSMUSG00000024206	63.3505852944721	76.5073121643581	42.2704305534315	53.0679968702112	88.952932007474	61.0346705871304	86.5058444767385	76.1989528154128	Rfx2	17	56775897	56831013	-	7311	protein_coding	regulatory factor X, 2 (influences HLA class II expression) [Source:MGI Symbol;Acc:MGI:106583]	RFX
ENSMUSG00000038555	62.1867704142452	83.8001439316696	53.9440409774406	77.2055758273454	69.1001135247443	76.2465205491055	65.461261594669	59.666671768099	Reep2	18	34840589	34847463	+	1926	protein_coding	receptor accessory protein 2 [Source:MGI Symbol;Acc:MGI:2385070]	-
ENSMUSG00000026963	59.260862160921	31.8662621733845	39.0696133226585	8.82148986360489	130.654807735857	95.7820955514479	129.026858241883	51.6052653771645	Tmem210	2	25288145	25289189	+	518	protein_coding	transmembrane protein 210 [Source:MGI Symbol;Acc:MGI:1925467]	-
ENSMUSG00000004843	54.2162908085297	63.1962778878809	73.2152785683597	58.8060926249299	64.4889124717624	75.5855023358687	76.2508526564385	79.1156930534444	Chmp2b	16	65539128	65562726	-	1928	protein_coding	charged multivesicular body protein 2B [Source:MGI Symbol;Acc:MGI:1916192]	-
ENSMUSG00000100253	18.2870734642832	124.150905644021	25.3525825163323	116.953280604868	31.3900137962315	114.747483703066	27.138617877615	86.6549072550151	1700020N18Rik	1	91404879	91406029	-	547	lincRNA	RIKEN cDNA 1700020N18 gene [Source:MGI Symbol;Acc:MGI:1914336]	-
ENSMUSG00000023577	48.6556158856528	22.1091785369317	10.5502749723682	2.73113589800363	152.164566615522	55.2755878414641	213.022095869415	40.0197224241748	Iqcf3	9	106503225	106561631	-	2677	protein_coding	IQ motif containing F3 [Source:MGI Symbol;Acc:MGI:1915515]	-
ENSMUSG00000045022	35.7608650971075	14.6338944792535	10.7824431025464	1.90001320139182	121.120350280153	72.1790472661568	244.054896654044	43.5432215394948	1700024P04Rik	13	98984085	98984565	-	481	protein_coding	RIKEN cDNA 1700024P04 gene [Source:MGI Symbol;Acc:MGI:1916632]	-
ENSMUSG00000022568	58.9717283929009	90.7805427045871	46.2293542365203	75.0978987944777	68.5192318404248	69.5567311855075	57.5520501329298	77.2567130195227	Scrib	15	76047158	76069784	-	6452	protein_coding	scribbled planar cell polarity [Source:MGI Symbol;Acc:MGI:2145950]	-
ENSMUSG00000050685	54.2308835571235	25.3195211002701	20.282272449217	5.30136920072925	122.606296534792	51.9581398772496	212.764602058632	51.4329144638553	Ccdc54	16	50589857	50591154	-	1298	protein_coding	coiled-coil domain containing 54 [Source:MGI Symbol;Acc:MGI:1916589]	-
ENSMUSG00000026622	64.5051253790589	81.7198234999476	76.5585070150291	74.7938518760727	55.0196666375819	62.8274374686204	52.9127058312284	75.4404747131965	Nek2	1	191821444	191833050	+	4516	protein_coding	NIMA (never in mitosis gene a)-related expressed kinase 2 [Source:MGI Symbol;Acc:MGI:109359]	-
ENSMUSG00000030544	39.310586733727	72.2357482922944	52.5709825433437	63.4569345584105	56.9069552927167	119.674674562372	58.9125028607675	80.0811071430768	Mesp1	7	79792241	79793788	-	1275	protein_coding	mesoderm posterior 1 [Source:MGI Symbol;Acc:MGI:107785]	bHLH
ENSMUSG00000027475	65.3897730883713	69.2832797453628	56.9736747783455	57.8996569482519	82.5203438238006	60.7930356583477	75.1349290816318	75.1311465869181	Kif3b	2	153291413	153333390	+	5635	protein_coding	kinesin family member 3B [Source:MGI Symbol;Acc:MGI:107688]	-
ENSMUSG00000007907	41.0045247048348	16.8965297105388	2.43473265637089	0.785848727657934	142.67736565424	53.1362844212082	253.455420509861	32.7311746716108	Cabs1	5	87979439	87981544	+	1505	protein_coding	calcium binding protein, spermatid specific 1 [Source:MGI Symbol;Acc:MGI:1918227]	-
ENSMUSG00000062270	57.8855264616357	76.5449499006362	72.4636053983301	61.8115024532081	72.3177017734937	69.6346225857216	68.9072830308632	62.7082150906013	Morf4l1	9	90091665	90114774	-	9754	protein_coding	mortality factor 4 like 1 [Source:MGI Symbol;Acc:MGI:1096551]	-
ENSMUSG00000039977	61.7177880420113	30.5263371254551	45.783189601268	16.3664363115537	121.857302028901	60.9374876608272	143.719504456322	61.2591088577382	Deup1	9	15559864	15627933	-	3311	protein_coding	deuterosome assembly protein 1 [Source:MGI Symbol;Acc:MGI:2443026]	-
ENSMUSG00000031068	51.5754945614232	66.5574574767063	65.5105056565109	61.5508510097141	67.9028515848537	81.3552978759479	79.3199055760611	68.2364004504986	Glrx3	7	137437614	137468594	+	5016	protein_coding	glutaredoxin 3 [Source:MGI Symbol;Acc:MGI:1353653]	-
ENSMUSG00000056018	52.8794904842616	49.8533708395233	69.6727897828388	49.6420754459957	90.3649354697232	46.2541036972195	105.685184020422	75.4153078335748	Ccdc7b	8	129067134	129183732	+	2272	protein_coding	coiled-coil domain containing 7B [Source:MGI Symbol;Acc:MGI:1922703]	-
ENSMUSG00000036781	52.2774764179382	56.4949255851671	87.1162859902707	53.8909597890155	51.9092565256423	134.667618498176	53.5705392304623	49.3076992362062	Rps27l	9	66946086	66949516	+	816	protein_coding	ribosomal protein S27-like [Source:MGI Symbol;Acc:MGI:1915191]	-
ENSMUSG00000035478	48.0516602617359	89.0359366859773	53.5646839775348	71.588744538163	58.5391771583851	96.5857036826725	50.3343916502868	71.2881415655409	Mbd3	10	80392539	80399550	-	1987	protein_coding	methyl-CpG binding domain protein 3 [Source:MGI Symbol;Acc:MGI:1333812]	MBD
ENSMUSG00000052915	56.5109869453183	73.1548287520045	55.9065002380104	59.755529356132	78.013395151292	57.3858751074629	80.6482127787518	76.9861457768906	Msl1	11	98795516	98807859	+	5433	protein_coding	male specific lethal 1 [Source:MGI Symbol;Acc:MGI:1921276]	-
ENSMUSG00000032534	55.561907224767	76.3068270075316	56.0503853019377	63.292240745774	80.286940965237	62.7721597989103	76.427715608672	67.2303632416619	Cep63	9	102584588	102626534	-	9598	protein_coding	centrosomal protein 63 [Source:MGI Symbol;Acc:MGI:2158560]	-
ENSMUSG00000033065	53.2271568486684	71.3566812845928	56.7616255858122	68.6636930000553	69.5710920418246	68.8435432978714	71.4201567578662	77.6417289490533	Pfkm	15	98092589	98132451	+	3340	protein_coding	phosphofructokinase, muscle [Source:MGI Symbol;Acc:MGI:97548]	-
ENSMUSG00000008036	58.6789151636885	60.5141473247289	76.3262477753085	47.8792848736761	70.2147272682691	91.1245682101394	77.0069667066183	54.8544483090105	Ap2s1	7	16738410	16749294	+	1472	protein_coding	adaptor-related protein complex 2, sigma 1 subunit [Source:MGI Symbol;Acc:MGI:2141861]	-
ENSMUSG00000020096	57.3983995813375	27.4002567574939	28.7908796415215	10.1269386036164	125.634869791444	63.7436597428132	161.999828584485	61.3415865550201	Tbata	10	61171954	61188841	+	2426	protein_coding	thymus, brain and testes associated [Source:MGI Symbol;Acc:MGI:1923820]	-
ENSMUSG00000030086	50.1427000804867	65.348168059615	55.7715738351501	44.7461881347016	71.4073515904903	108.542421817889	80.906404639554	59.388138698835	Chchd6	6	89383146	89595652	-	2529	protein_coding	coiled-coil-helix-coiled-coil-helix domain containing 6 [Source:MGI Symbol;Acc:MGI:1913348]	-
ENSMUSG00000059070	56.984226499186	55.908488667625	93.7697960642776	53.9187593476115	53.6897868234611	113.46844401577	60.8966530313194	46.9131419152403	Rpl18	7	45715457	45720836	+	4043	protein_coding	ribosomal protein L18 [Source:MGI Symbol;Acc:MGI:98003]	-
ENSMUSG00000028878	63.0896702542843	40.3075194459974	63.3653365915024	36.3849487813773	93.1844164091222	63.6223847387394	116.393330486911	58.9004598016432	Fam76a	4	132899213	132922558	-	3088	protein_coding	family with sequence similarity 76, member A [Source:MGI Symbol;Acc:MGI:2385211]	-
ENSMUSG00000045107	58.2376582993611	39.067510056896	44.1154045461633	19.4826241802238	97.116240363205	103.88426611317	121.044460482528	52.2685337315114	Saysd1	14	20075636	20138534	-	2511	protein_coding	SAYSVFN motif domain containing 1 [Source:MGI Symbol;Acc:MGI:1914759]	-
ENSMUSG00000032968	50.1631595393351	115.304258925526	55.2268472086173	148.703406080455	5.34485215456456	94.404386642775	15.9544464540969	50.0252768048446	Inha	1	75507077	75510366	+	1475	protein_coding	inhibin alpha [Source:MGI Symbol;Acc:MGI:96569]	-
ENSMUSG00000044056	54.4991469694672	20.8164397195264	51.2927906600552	12.3187421814225	103.002424071666	96.5735229370371	143.049609193261	53.4387465763047	Efcab9	11	32522751	32532081	-	1043	protein_coding	EF-hand calcium binding domain 9 [Source:MGI Symbol;Acc:MGI:1916556]	-
ENSMUSG00000025868	54.4779252920689	58.6728263405012	67.6829088323389	55.3354698041879	70.3161491013315	90.5139763078639	72.737695010306	65.0681510468657	Higd2a	13	54590207	54591158	+	648	protein_coding	HIG1 domain family, member 2A [Source:MGI Symbol;Acc:MGI:1914294]	-
ENSMUSG00000069565	42.4990672325244	104.54433520847	43.4481325143439	81.0770499005041	47.3620348444983	89.6425236528183	44.9865683596901	79.4032180513962	Dazap1	10	80261486	80288408	+	2944	protein_coding	DAZ associated protein 1 [Source:MGI Symbol;Acc:MGI:1917498]	-
ENSMUSG00000011349	45.1457176989969	95.6490867075113	41.9579848970877	73.3170519388068	58.8461949691867	77.9228244396749	61.9444555389065	76.9384844555171	Dmrtc2	7	24870057	24877651	+	1619	protein_coding	doublesex and mab-3 related transcription factor like family C2 [Source:MGI Symbol;Acc:MGI:1918491]	DM
ENSMUSG00000066382	55.0392813737768	23.7502934044826	26.6008903654315	4.97589664175753	123.436013914399	97.511692257226	165.125961947224	35.2605887385385	Iqcf5	9	106514573	106516010	+	551	protein_coding	IQ motif containing F5 [Source:MGI Symbol;Acc:MGI:1922720]	-
ENSMUSG00000003345	50.3865042031311	33.6479608030029	32.3199865716569	17.3119068890657	134.878753569557	68.5056037384139	154.433879051454	40.069219945108	Csnk1g2	10	80622838	80640749	+	4835	protein_coding	casein kinase 1, gamma 2 [Source:MGI Symbol;Acc:MGI:1920014]	-
ENSMUSG00000047674	42.3273627238672	83.0798978091811	43.9338812368355	69.4618196591964	59.2830912339298	96.4374603025066	62.330437057423	74.6077044041268	Pdha2	3	141210004	141212355	-	2352	protein_coding	pyruvate dehydrogenase E1 alpha 2 [Source:MGI Symbol;Acc:MGI:97533]	-
ENSMUSG00000022193	49.8058553623875	69.6953869015218	82.396752960715	61.2340575977448	53.8795580097233	109.130479329564	48.3202699707314	56.2507630459458	Psmb5	14	54614119	54618022	-	899	protein_coding	proteasome (prosome, macropain) subunit, beta type 5 [Source:MGI Symbol;Acc:MGI:1194513]	-
ENSMUSG00000062651	50.8754388543868	24.4190422312652	2.6002502468338	0.991867104264669	132.758435665729	64.4005782546589	224.539101286748	30.1259748606392	H2al2a	2	17996417	17996958	-	542	protein_coding	H2A histone family member L2A [Source:MGI Symbol;Acc:MGI:1915481]	-
ENSMUSG00000028314	56.4328858112179	38.1635241617151	66.0565812363396	36.0653165669007	92.9623187128081	54.1829207916152	111.691713733179	75.0980380423124	Toporsl	4	52596274	52612430	+	2777	protein_coding	topoisomerase I binding, arginine/serine-rich like [Source:MGI Symbol;Acc:MGI:1915524]	-
ENSMUSG00000024248	59.5706797940203	60.2010893059523	95.1025092021581	66.3670645374206	53.4135726431528	78.9592878792168	63.8765382005085	52.8580702898791	Cox7a2l	17	83501919	83514333	-	1147	protein_coding	cytochrome c oxidase subunit 7A2 like [Source:MGI Symbol;Acc:MGI:106015]	-
ENSMUSG00000040097	60.9406719757028	84.0570809988981	49.4093383470987	70.7085922770687	62.2375833984984	62.9734440151565	63.1655741718349	76.7122654436863	Flywch1	17	23752793	23771602	-	4266	protein_coding	FLYWCH-type zinc finger 1 [Source:MGI Symbol;Acc:MGI:2442638]	-
ENSMUSG00000028441	49.5367254448602	29.7557981761325	19.9548437380243	9.26882707778363	127.415106781052	66.3660357336634	188.715385082542	38.4477703374989	1110017D15Rik	4	41505009	41517333	-	1421	protein_coding	RIKEN cDNA 1110017D15 gene [Source:MGI Symbol;Acc:MGI:1920971]	-
ENSMUSG00000042200	40.2618868451528	16.5918082439568	6.70555266973262	2.0076048691299	151.455959220804	56.9854770961041	224.435579340558	30.5885425717021	Cdrt4	11	62951193	62993095	+	723	protein_coding	CMT1A duplicated region transcript 4 [Source:MGI Symbol;Acc:MGI:1913588]	-
ENSMUSG00000034088	60.014060714839	77.3629520361267	44.7152814690665	64.3685650910972	75.0085313961583	56.6481270197329	73.407075635304	77.4954781284314	Hdlbp	1	93405940	93478815	-	11320	protein_coding	high density lipoprotein (HDL) binding protein [Source:MGI Symbol;Acc:MGI:99256]	-
ENSMUSG00000037621	48.1549219242215	36.539641667766	59.9937370711687	38.2768913986015	89.4095481579781	65.4135231297368	121.565038770138	69.6102038722353	Atoh8	6	72206177	72235577	-	2507	protein_coding	atonal bHLH transcription factor 8 [Source:MGI Symbol;Acc:MGI:1918343]	bHLH
ENSMUSG00000021807	53.8324429027968	69.3770585909389	77.290394280376	61.9890689401372	59.9458314429302	98.0727851131702	54.3156566950724	53.629234050654	Rtraf	14	19811351	19823824	-	1927	protein_coding	RNA transcription, translation and transport factor [Source:MGI Symbol;Acc:MGI:1915295]	-
ENSMUSG00000044786	56.9527331422038	34.7416744950175	172.531924274181	79.879659941125	16.4234830253731	20.6750646045404	77.3399971710573	69.1935093264941	Zfp36	7	28376784	28380253	-	3470	protein_coding	zinc finger protein 36 [Source:MGI Symbol;Acc:MGI:99180]	-
ENSMUSG00000028648	50.5259441420853	64.1524673366509	63.1251262946007	64.6985685441106	52.9047139136404	114.80419362088	61.2502114664702	56.0778866751374	Ndufs5	4	123712710	123718202	-	860	protein_coding	NADH:ubiquinone oxidoreductase core subunit S5 [Source:MGI Symbol;Acc:MGI:1890889]	-
ENSMUSG00000038759	53.580120666041	93.1576620591794	47.0323742131887	77.929461446373	58.5544462881857	61.8751031820416	53.6997780367653	81.4221783153293	Nup205	6	35177421	35247596	+	9306	protein_coding	nucleoporin 205 [Source:MGI Symbol;Acc:MGI:2141625]	-
ENSMUSG00000053856	46.8080196801332	70.2768562725569	50.1671766888221	58.4281915350977	74.6971692549236	68.4301863020698	85.0200322029358	73.4044592273978	Dnajc5g	5	31106285	31112526	+	1635	protein_coding	DnaJ heat shock protein family (Hsp40) member C5 gamma [Source:MGI Symbol;Acc:MGI:3045263]	-
ENSMUSG00000068396	13.7548005413055	10.2220087699934	22.6130689262505	9.1117283137534	10.7576473449922	17.6075027310458	247.549005664948	195.399073731964	Rpl34-ps1	6	71124610	71124963	+	354	processed_pseudogene	ribosomal protein L34, pseudogene 1 [Source:MGI Symbol;Acc:MGI:3704270]	-
ENSMUSG00000090173	56.7393879958131	63.0674893101072	43.5020768052955	49.8324383100179	88.1568627108458	58.8927002278339	94.0904434245079	72.610065638794	Fbxw10	11	62847069	62877465	+	4025	protein_coding	F-box and WD-40 domain protein 10 [Source:MGI Symbol;Acc:MGI:3052463]	-
ENSMUSG00000025290	53.1122014702475	48.3178199464725	89.732507936191	51.3530948813368	54.5506409956756	112.744982928705	68.1140822344457	48.7093404679288	Rps24	14	24487125	24496959	+	6256	protein_coding	ribosomal protein S24 [Source:MGI Symbol;Acc:MGI:98147]	-
ENSMUSG00000037103	62.7883600704998	67.5837027432152	60.4849778748748	65.0685728220225	72.134097638279	68.0328073272337	65.3522492375323	64.8293333116476	Dcaf15	8	84097072	84104768	-	2372	protein_coding	DDB1 and CUL4 associated factor 15 [Source:MGI Symbol;Acc:MGI:2684420]	-
ENSMUSG00000030708	57.7886155436728	38.4292502832763	47.8101122031822	27.1747624918123	97.5503991789807	81.4495234313361	119.015201929092	56.7153753052971	Dnajb13	7	100501716	100514960	-	2732	protein_coding	DnaJ heat shock protein family (Hsp40) member B13 [Source:MGI Symbol;Acc:MGI:1916637]	-
ENSMUSG00000028800	60.0853121115487	61.1096344558974	68.0572063966017	55.0856213615507	74.1607933202281	72.5169472130483	73.0559983666235	61.156173588725	Hdac1	4	129516104	129542713	-	3445	protein_coding	histone deacetylase 1 [Source:MGI Symbol;Acc:MGI:108086]	-
ENSMUSG00000032396	45.4981987857695	91.265358904865	39.7444010172263	76.1375216572648	55.5000908501184	69.3424621296264	64.1979797301909	83.2352831683076	Dis3l	9	64306756	64341288	-	5458	protein_coding	DIS3 like exosome 3'-5' exoribonuclease [Source:MGI Symbol;Acc:MGI:2143272]	-
ENSMUSG00000037487	63.6812046766285	81.9537161954703	47.3356530390487	69.6689568231047	70.870176207887	47.2947501093335	63.6613961504726	79.9410276340318	Ubr5	15	37967328	38078854	-	15388	protein_coding	ubiquitin protein ligase E3 component n-recognin 5 [Source:MGI Symbol;Acc:MGI:1918040]	-
ENSMUSG00000056999	53.3532700700036	57.1460883389438	52.9656551772751	51.9496826046356	99.3611962444811	69.6736412293275	71.5108318755914	68.3987601058152	Ide	19	37268743	37337852	-	5823	protein_coding	insulin degrading enzyme [Source:MGI Symbol;Acc:MGI:96412]	-
ENSMUSG00000049760	50.8887205357915	41.4282610025239	39.8327197093419	30.4436171495792	96.8725877030253	93.1492623950597	132.195611549854	39.1921586087145	2410015M20Rik	17	56607452	56609771	-	1169	protein_coding	RIKEN cDNA 2410015M20 gene [Source:MGI Symbol;Acc:MGI:2442174]	-
ENSMUSG00000074093	52.7923160294553	56.5298283754752	69.0855456987703	53.2610073564841	67.4297902397677	59.1448921982142	90.3479543149838	75.2802940849461	Svip	7	51997171	52006018	-	3561	protein_coding	small VCP/p97-interacting protein [Source:MGI Symbol;Acc:MGI:1922994]	-
ENSMUSG00000024975	62.3061720478289	63.2227528079147	74.2602985751245	57.0823399048543	75.3580240689046	53.4784496681178	74.6989170246275	63.3430633637674	Pdcd4	19	53892231	53929861	+	2556	protein_coding	programmed cell death 4 [Source:MGI Symbol;Acc:MGI:107490]	-
ENSMUSG00000053560	54.4561378569409	68.2316739338129	160.971686318657	101.655038839156	8.51594380737125	32.885308418742	42.1153347474368	54.8177922439352	Ier2	8	84661331	84662852	-	1522	protein_coding	immediate early response 2 [Source:MGI Symbol;Acc:MGI:104815]	-
ENSMUSG00000021056	64.5152550499107	28.1474365259339	62.6500541533635	19.2424672331521	115.244930734761	74.770968277908	113.742848180059	45.1160225475709	Tex21	12	76198686	76246746	-	2425	protein_coding	testis expressed gene 21 [Source:MGI Symbol;Acc:MGI:1931131]	-
ENSMUSG00000049719	60.1611463045247	23.3486002188345	69.6081968305758	16.4952068217852	110.44108510314	81.8262250618	112.270582130133	49.1892700292231	Prss46	9	110844506	110856522	+	1346	protein_coding	protease, serine 46 [Source:MGI Symbol;Acc:MGI:1921556]	-
ENSMUSG00000079235	57.9430639690453	74.4416270822365	50.5018807565402	55.0960992598482	77.6786222287871	65.7406868352214	72.4322278371775	68.6134951802491	Ccdc13	9	121797627	121839461	-	3418	protein_coding	coiled-coil domain containing 13 [Source:MGI Symbol;Acc:MGI:1920144]	-
ENSMUSG00000035372	59.9847658730886	74.6443392366989	45.6498938551901	59.7863971456146	80.0520829472839	67.2322189829124	65.5740839929479	69.4081971284439	1810055G02Rik	19	3708333	3717881	+	1882	protein_coding	RIKEN cDNA 1810055G02 gene [Source:MGI Symbol;Acc:MGI:1919306]	-
ENSMUSG00000028551	36.2364340104614	93.547661181286	48.5659368067906	82.8604154101789	46.6878606390435	74.02624175004	55.2419324137981	84.7216909539739	Cdkn2c	4	109660876	109667189	-	2686	protein_coding	cyclin dependent kinase inhibitor 2C [Source:MGI Symbol;Acc:MGI:105388]	-
ENSMUSG00000034552	54.9964800693951	31.8057646732552	51.5320025806243	25.3567435731345	106.6447007009	63.2554285838376	121.807974499095	66.1076443613047	Zswim2	2	83915079	83941228	-	2224	protein_coding	zinc finger SWIM-type containing 2 [Source:MGI Symbol;Acc:MGI:1919111]	-
ENSMUSG00000025508	65.4934700778454	49.0673451333421	111.685767889633	47.2728074455532	57.9434080704181	98.8204095120937	49.788255432129	41.1645093665784	Rplp2	7	141447370	141451585	+	2072	protein_coding	ribosomal protein, large P2 [Source:MGI Symbol;Acc:MGI:1914436]	-
ENSMUSG00000070858	36.8662981168507	79.7265194120353	59.4069729038962	56.0895658321364	49.5337568883412	132.301038458028	54.7070104550753	52.4183944334286	Gm1673	5	33983433	33985013	+	669	protein_coding	predicted gene 1673 [Source:MGI Symbol;Acc:MGI:2686519]	-
ENSMUSG00000004980	57.8135434131269	98.8157431206867	72.5131438791982	94.4051999248693	40.1939538734626	68.929040847812	25.1443759969106	63.0776451038982	Hnrnpa2b1	6	51460932	51469894	-	6584	protein_coding	heterogeneous nuclear ribonucleoprotein A2/B1 [Source:MGI Symbol;Acc:MGI:104819]	-
ENSMUSG00000064307	41.0286474069492	34.9855859086305	37.6909926522708	31.7667982574948	98.1177921349299	85.047730588187	136.931727452764	55.2873672336956	Lrrc51	7	101912984	101933895	-	1210	protein_coding	leucine rich repeat containing 51 [Source:MGI Symbol;Acc:MGI:1916608]	-
ENSMUSG00000024346	51.156963452007	70.4194094453623	59.8280642308271	59.8988267979332	61.5997932855456	96.6499857431721	61.1047099934162	60.1957694266105	Pfdn1	18	36403679	36454495	-	1077	protein_coding	prefoldin 1 [Source:MGI Symbol;Acc:MGI:1914449]	-
ENSMUSG00000007836	44.9614760201497	115.631879394236	62.1833825570978	99.8499798851365	33.779545450338	79.8333904633697	24.0377807296372	60.4573823591447	Hnrnpa0	13	58125879	58128556	-	2678	protein_coding	heterogeneous nuclear ribonucleoprotein A0 [Source:MGI Symbol;Acc:MGI:1924384]	-
ENSMUSG00000057265	56.1337215766717	61.3770508919359	71.6552982326031	54.668443512898	70.3261760177466	48.9039392273415	84.3506126164246	73.3139470817813	Bbof1	12	84409071	84442887	+	4257	protein_coding	basal body orientation factor 1 [Source:MGI Symbol;Acc:MGI:1920123]	-
ENSMUSG00000036377	52.5088654072428	68.25759400173	33.416315685721	46.9044079269479	90.0491395605985	55.4263294503197	90.2413813380075	83.5650681394004	C530008M17Rik	5	76656512	76873554	+	12305	protein_coding	RIKEN cDNA C530008M17 gene [Source:MGI Symbol;Acc:MGI:2444817]	-
ENSMUSG00000005474	53.3220360570137	47.0974348663988	70.2441933513581	43.2129206554092	67.5881657533776	113.417784798867	75.9155874217643	49.5384632438364	Myl10	5	136693146	136701094	+	1203	protein_coding	myosin, light chain 10, regulatory [Source:MGI Symbol;Acc:MGI:1891705]	-
ENSMUSG00000049476	58.7171611569515	56.7099808822744	60.277402176243	53.3869034427576	71.4374283816454	59.6543168012746	85.7485332668162	73.8577057507686	1700104B16Rik	8	33730534	33731819	-	722	lincRNA	RIKEN cDNA 1700104B16 gene [Source:MGI Symbol;Acc:MGI:1925886]	-
ENSMUSG00000028760	60.0543330520388	72.2195686517478	38.095247936974	59.9791891170825	81.1052205954556	52.0820476877959	76.8623280989602	79.2334679128994	Eif4g3	4	137993022	138208508	+	11063	protein_coding	eukaryotic translation initiation factor 4 gamma, 3 [Source:MGI Symbol;Acc:MGI:1923935]	-
ENSMUSG00000025762	57.7087861457573	66.770429490347	64.8503281832964	56.9271726842092	68.8071452362662	58.4265179196375	76.3083720328084	69.7850910230521	Larp1b	3	40949828	41040234	+	8366	protein_coding	La ribonucleoprotein domain family, member 1B [Source:MGI Symbol;Acc:MGI:1914604]	-
ENSMUSG00000018707	83.7765296537921	72.2746960436069	44.0136112479459	61.927106732118	83.1911662229732	44.0191166692847	58.9155559995722	69.5512940002875	Dync1h1	12	110601452	110666945	+	15658	protein_coding	dynein cytoplasmic 1 heavy chain 1 [Source:MGI Symbol;Acc:MGI:103147]	-
ENSMUSG00000036743	21.070394655444	105.873705865027	31.6996461515013	103.739690942759	32.5963369733485	116.156477112954	21.6582394102409	84.7258270606421	Psma8	18	14706151	14762299	+	1693	protein_coding	proteasome (prosome, macropain) subunit, alpha type, 8 [Source:MGI Symbol;Acc:MGI:1920927]	-
ENSMUSG00000028932	54.0096395318334	47.2543189418877	58.6592887526044	39.5687351779746	84.3267023988395	70.6809467114651	101.070667516988	61.1584473482695	Psmc2	5	21785283	21803787	+	5031	protein_coding	proteasome (prosome, macropain) 26S subunit, ATPase 2 [Source:MGI Symbol;Acc:MGI:109555]	-
ENSMUSG00000041343	54.6594899176357	53.7888562130857	53.034579605895	44.2071608620222	91.2995925990533	57.6242906990567	96.4224031796885	65.6258802005385	Ankrd42	7	92581723	92637142	-	5099	protein_coding	ankyrin repeat domain 42 [Source:MGI Symbol;Acc:MGI:1921095]	-
ENSMUSG00000092981	56.9457826483053	99.7669473951533	58.514188339383	103.435417111064	32.1367692837742	39.4497213087987	35.5035748201174	90.6981226803668	Mir5125	17	23823291	23823369	+	79	miRNA	microRNA 5125 [Source:MGI Symbol;Acc:MGI:4950450]	-
ENSMUSG00000048478	47.735560728323	56.7581024142257	48.1067204020874	42.0028864712874	73.9683815487612	93.5755090529043	96.2309218894785	57.5918648778604	Spata33	8	123212832	123222046	+	4303	protein_coding	spermatogenesis associated 33 [Source:MGI Symbol;Acc:MGI:2444920]	-
ENSMUSG00000023047	38.03814552384	91.1786560563143	32.4744669729761	139.532599229007	5.63142153442276	140.609038093726	15.0807593889527	53.3297306042318	Amhr2	15	102445367	102454633	+	2005	protein_coding	anti-Mullerian hormone type 2 receptor [Source:MGI Symbol;Acc:MGI:105062]	-
ENSMUSG00000024949	59.9306268004148	65.8349371787597	50.9548236874122	57.1694568544217	75.2332474018365	56.790957520634	79.8310743464611	69.8274616678223	Sf1	19	6363690	6378030	+	6211	protein_coding	splicing factor 1 [Source:MGI Symbol;Acc:MGI:1095403]	-
ENSMUSG00000066500	51.537136246301	24.3056051261082	32.7028158115606	7.35105042550188	118.210559564869	70.9397529921979	161.857979709002	48.2460144990004	Izumo2	7	44708742	44719844	+	724	protein_coding	IZUMO family member 2 [Source:MGI Symbol;Acc:MGI:1922760]	-
ENSMUSG00000007867	54.1763027140431	49.4196208037872	60.0610873367878	43.1115547520994	74.984941265961	92.0423406846427	81.6685546330481	58.6301899018504	Ift43	12	86082541	86162459	+	1651	protein_coding	intraflagellar transport 43 [Source:MGI Symbol;Acc:MGI:1923661]	-
ENSMUSG00000024067	54.173029880613	28.6777821886131	52.5856821122168	23.0329544084749	101.265359865605	73.4804416329281	122.432399534517	57.172600842842	Dpy30	17	74299474	74323944	-	1146	protein_coding	dpy-30, histone methyltransferase complex regulatory subunit [Source:MGI Symbol;Acc:MGI:1913560]	-
ENSMUSG00000022441	56.8079869856585	48.7033536726801	48.2446730066855	37.5341210372695	93.6370887955374	60.3073454964096	103.745605599899	63.8102241346907	Efcab6	15	83866712	84065379	-	6408	protein_coding	EF-hand calcium binding domain 6 [Source:MGI Symbol;Acc:MGI:1924877]	-
ENSMUSG00000045211	54.3207540825063	65.5682634739746	56.2083680248776	48.6375438185698	76.8021548336078	70.4868783992198	80.1806617542704	59.0423644038134	Nudt18	14	70577637	70582688	+	4440	protein_coding	nudix (nucleoside diphosphate linked moiety X)-type motif 18 [Source:MGI Symbol;Acc:MGI:2385853]	-
ENSMUSG00000004934	67.3357249515084	49.3014340346004	68.7771045964591	39.5737526330486	82.9753942398402	62.6173308490534	84.5905860582606	56.0488341454081	Pias4	10	81153266	81167923	-	3695	protein_coding	protein inhibitor of activated STAT 4 [Source:MGI Symbol;Acc:MGI:2136940]	zf-MIZ
ENSMUSG00000034151	54.8275117074189	32.0716552057773	40.988719948943	22.7688095618726	113.296243965205	50.7848198744409	136.457893066359	59.9033712883278	Zbbx	3	75037907	75165034	-	3034	protein_coding	zinc finger, B-box domain containing [Source:MGI Symbol;Acc:MGI:2674085]	-
ENSMUSG00000029073	52.6525605486611	55.626435261033	47.570930362939	44.7298745490148	84.1730361919935	73.5818124097271	89.9750581138047	62.5630844538947	Cptp	4	155864723	155869440	-	2709	protein_coding	ceramide-1-phosphate transfer protein [Source:MGI Symbol;Acc:MGI:1933107]	-
ENSMUSG00000022428	44.6940922772286	78.0683057009193	48.3856598699756	69.1252216154382	53.9164137334434	95.3738775374494	49.3572180813398	71.9253043474551	Cby1	15	79659199	79667660	+	1228	protein_coding	chibby family member 1, beta catenin antagonist [Source:MGI Symbol;Acc:MGI:1920989]	-
ENSMUSG00000003868	55.205804686574	60.3479998322975	61.7154970162855	50.257995037821	68.9977683805564	77.4084552181664	76.777800944182	60.0166446109494	Ruvbl2	7	45421760	45438096	-	2902	protein_coding	RuvB-like protein 2 [Source:MGI Symbol;Acc:MGI:1342299]	-
ENSMUSG00000041009	50.6158149318901	24.3914599351832	17.4489173706581	4.97770343066158	156.421764444102	87.5595957239576	134.465952459442	34.1744490792362	Iqcf4	9	106568319	106570996	-	756	protein_coding	IQ motif containing F4 [Source:MGI Symbol;Acc:MGI:1914570]	-
ENSMUSG00000023966	52.3974802903486	60.5233543734195	54.6843339550614	41.4435757541599	72.1488313623337	94.779802341454	81.0492526975129	52.7254151906526	Rsph9	17	46122035	46144216	-	1602	protein_coding	radial spoke head 9 homolog (Chlamydomonas) [Source:MGI Symbol;Acc:MGI:1922814]	-
ENSMUSG00000005881	53.325334132262	72.8939286533087	53.7687126288519	56.217774191155	63.4086951151488	81.9025317276959	69.9252339162515	57.8515901561533	Ergic3	2	156008045	156018279	+	2121	protein_coding	ERGIC and golgi 3 [Source:MGI Symbol;Acc:MGI:1913616]	-
ENSMUSG00000026649	48.8686130794881	39.8458009538675	53.5134432309385	24.940146095317	94.642146733517	65.0360010965539	121.972210593759	60.0410009726169	Cfap126	1	171113918	171126967	+	1774	protein_coding	cilia and flagella associated protein 126 [Source:MGI Symbol;Acc:MGI:1922722]	-
ENSMUSG00000068856	63.3791036123444	59.3828074009109	54.1831535060682	44.3600404899365	80.4385416184756	61.1196977317078	80.4331681169912	65.4222248948652	Sf3b4	3	96172332	96177564	+	2162	protein_coding	splicing factor 3b, subunit 4 [Source:MGI Symbol;Acc:MGI:109580]	-
ENSMUSG00000020435	56.3540861763888	37.0935337077389	28.8026461864345	21.9228670257303	118.223659510648	54.8050338347077	138.991061679367	51.5553342676	Osbp2	11	3703731	3863903	-	6361	protein_coding	oxysterol binding protein 2 [Source:MGI Symbol;Acc:MGI:1921559]	-
ENSMUSG00000113948	58.9231002387808	59.4658585481744	112.138504385972	62.6546037574496	42.4175541942736	74.2137239211351	53.7677624809139	44.1130672776466	Rpl17-ps3	12	67510756	67511311	+	556	processed_pseudogene	ribosomal protein L17, pseudogene 3 [Source:MGI Symbol;Acc:MGI:3642206]	-
ENSMUSG00000020317	55.7009771392338	22.6613586498707	32.2236843120927	8.76508647573017	122.42923813125	75.4821483446333	141.848751765168	48.1917417788055	Theg	10	79576379	79587331	-	1564	protein_coding	testicular haploid expressed gene [Source:MGI Symbol;Acc:MGI:1338756]	-
ENSMUSG00000028758	57.8120978001558	25.9965272815608	24.4834387711043	10.7940771032417	138.885085039904	64.2078222681138	134.220831637029	50.6868984674265	Kif17	4	138250435	138301967	+	4582	protein_coding	kinesin family member 17 [Source:MGI Symbol;Acc:MGI:1098229]	-
ENSMUSG00000003072	50.5103671330099	64.6874837941043	72.6597313268266	57.9974739970859	58.9444600292681	91.2651296382196	53.3294702385421	57.3177830432361	Atp5d	10	80138632	80145818	+	1928	protein_coding	ATP synthase, H+ transporting, mitochondrial F1 complex, delta subunit [Source:MGI Symbol;Acc:MGI:1913293]	-
ENSMUSG00000052533	66.2487645641938	65.7726368425495	50.8273136439809	62.0026759131777	73.4478261345686	50.1161269690005	65.8224658211809	71.9977064412552	Nup188	2	30286397	30344266	+	6241	protein_coding	nucleoporin 188 [Source:MGI Symbol;Acc:MGI:2446190]	-
ENSMUSG00000030062	53.55950417762	68.75164897396	65.0443378499919	62.3735364722395	59.9548602998445	78.3414458946526	56.9319643688036	61.0471999105215	Rpn1	6	88084482	88105304	+	4512	protein_coding	ribophorin I [Source:MGI Symbol;Acc:MGI:98084]	-
ENSMUSG00000026000	48.9313681743986	59.204891195837	57.2030502909586	49.8661006014264	70.8019629173612	77.3887074064102	80.1514496794637	62.3404095620904	Lancl1	1	67000517	67038872	-	6863	protein_coding	LanC (bacterial lantibiotic synthetase component C)-like 1 [Source:MGI Symbol;Acc:MGI:1336997]	-
ENSMUSG00000076432	55.9519098308641	70.1684705783097	73.372011303432	70.0924388863508	52.8417472484514	77.0935965052849	50.284542946079	55.6837423836698	Ywhaq	12	21390071	21417637	-	3061	protein_coding	tyrosine 3-monooxygenase/tryptophan 5-monooxygenase activation protein theta [Source:MGI Symbol;Acc:MGI:891963]	-
ENSMUSG00000020869	58.7474324934675	79.6374266514804	52.5944062747608	70.2910685816794	58.6142263614792	62.8984918744433	56.2768561307	66.2950059841978	Lrrc59	11	94629767	94645216	+	3073	protein_coding	leucine rich repeat containing 59 [Source:MGI Symbol;Acc:MGI:2138133]	-
ENSMUSG00000027742	60.5388088660253	75.6996047146638	57.9542012488429	66.7516356364329	57.9151445132235	59.8785808227858	56.0716352585249	70.1048733205216	Cog6	3	52981875	53017237	-	4957	protein_coding	component of oligomeric golgi complex 6 [Source:MGI Symbol;Acc:MGI:1914792]	-
ENSMUSG00000026203	58.3195830005396	71.5605536048108	54.303702038857	57.3144652016209	70.1126610885013	58.6631932482796	70.5989407625953	63.8205303028857	Dnajb2	1	75236406	75245692	+	4249	protein_coding	DnaJ heat shock protein family (Hsp40) member B2 [Source:MGI Symbol;Acc:MGI:1928739]	-
ENSMUSG00000045248	67.8838347818672	61.9911210752172	63.6528766730035	53.9206360813287	68.3042500900309	53.8659157623845	70.8288761987932	64.114139999897	Med26	8	72494561	72548270	-	2997	protein_coding	mediator complex subunit 26 [Source:MGI Symbol;Acc:MGI:1917875]	-
ENSMUSG00000028333	63.9060830257494	74.7301400800079	99.5076371732283	72.1488524526731	46.9543392949072	75.1526386671849	26.2714140757026	45.8100125531513	Anp32b	4	46450902	46472657	+	1716	protein_coding	acidic (leucine-rich) nuclear phosphoprotein 32 family, member B [Source:MGI Symbol;Acc:MGI:1914878]	-
ENSMUSG00000070372	53.653971424881	76.1965976233199	51.3935988326175	69.4134884960831	63.0115802141537	58.0938620126122	58.3315711573569	73.6515145007664	Capza1	3	104822779	104864505	-	3781	protein_coding	capping protein (actin filament) muscle Z-line, alpha 1 [Source:MGI Symbol;Acc:MGI:106227]	-
ENSMUSG00000056197	56.0678111403782	51.6068538089515	76.5031142211107	45.1184493972624	53.9976501916625	68.0797711075898	90.7751162240074	61.3454768129193	4931417E11Rik	6	73468573	73469667	-	1095	protein_coding	RIKEN cDNA 4931417E11 gene [Source:MGI Symbol;Acc:MGI:1913990]	-
ENSMUSG00000053896	47.000420444318	60.1524327689526	45.9847204013501	51.4413457179246	72.0607240240753	47.7231892867595	99.7596376306033	78.8132190336944	4933409G03Rik	2	68582413	68616463	+	1438	protein_coding	RIKEN cDNA 4933409G03 gene [Source:MGI Symbol;Acc:MGI:3045336]	-
ENSMUSG00000034175	45.7554501036023	76.0957711047584	61.8087125984948	62.892479991017	59.6746038045469	74.5509238751932	58.5034603736621	62.9938722279144	Rhbdd3	11	5098926	5106093	+	2790	protein_coding	rhomboid domain containing 3 [Source:MGI Symbol;Acc:MGI:2444684]	-
ENSMUSG00000018428	51.4311295549671	25.73335765386	12.2377845922194	7.26177764267176	132.632080088355	51.7102274055807	177.505841665096	43.440379978012	Akap1	11	88830792	88864586	-	4390	protein_coding	A kinase (PRKA) anchor protein 1 [Source:MGI Symbol;Acc:MGI:104729]	-
ENSMUSG00000019303	40.7862698358363	58.7038793808921	52.3113138436408	47.2241131411874	62.7682032452988	108.958481091635	68.8232449131125	62.3396088946384	Psmc3ip	11	101091823	101095436	-	1818	protein_coding	proteasome (prosome, macropain) 26S subunit, ATPase 3, interacting protein [Source:MGI Symbol;Acc:MGI:1098610]	-
ENSMUSG00000028426	56.628044100536	51.5411175730689	60.2378516836581	48.320450445587	75.58588669655	57.3402008875833	88.8259254972936	62.5745428942709	Rad23b	4	55350043	55392237	+	5733	protein_coding	RAD23 homolog B, nucleotide excision repair protein [Source:MGI Symbol;Acc:MGI:105128]	-
ENSMUSG00000035242	64.0989041848482	61.5842992189308	95.9317906780516	61.3670271264048	51.5053188467616	79.8503690507095	46.5868052365121	39.9961292710923	Oaz1	10	80826656	80829290	+	2558	protein_coding	ornithine decarboxylase antizyme 1 [Source:MGI Symbol;Acc:MGI:109433]	-
ENSMUSG00000028188	57.9709383536831	49.2090590740098	70.5659103173302	47.4092749158291	74.8318192147075	46.0940762618077	88.6683104491631	65.7709030455885	Spata1	3	146457196	146499753	-	4123	protein_coding	spermatogenesis associated 1 [Source:MGI Symbol;Acc:MGI:1918201]	-
ENSMUSG00000056987	55.6722448898554	23.1676188040775	21.9599310232683	5.81123395796576	123.825559693258	42.0927285807609	178.713988937198	49.126092951865	Fam71d	12	78691535	78734516	+	2544	protein_coding	family with sequence similarity 71, member D [Source:MGI Symbol;Acc:MGI:1918147]	-
ENSMUSG00000030858	49.5014516155961	21.1400366705786	42.3629711096225	9.72409005483947	103.851263370859	83.4129548496924	133.901197588254	54.0020623826669	Fam24b	7	131325944	131329516	-	680	protein_coding	family with sequence similarity 24 member B [Source:MGI Symbol;Acc:MGI:1916568]	-
ENSMUSG00000022472	54.9790589760339	43.2149957996142	42.756955624124	33.1428777418476	91.2190551688579	59.6041335366238	116.982772271387	55.9505020475161	Desi1	15	81992523	82033862	-	3635	protein_coding	desumoylating isopeptidase 1 [Source:MGI Symbol;Acc:MGI:106313]	-
ENSMUSG00000007850	59.9834950283745	89.5513605251361	66.8915755795285	84.135627976484	47.3575675540308	50.0714338448244	37.5185696686268	62.3033082511091	Hnrnph1	11	50376990	50386528	+	5842	protein_coding	heterogeneous nuclear ribonucleoprotein H1 [Source:MGI Symbol;Acc:MGI:1891925]	-
ENSMUSG00000090862	51.2936520016423	49.053965330861	85.7646983977907	53.3596489496873	55.6383021106427	97.7693394121941	62.4352684277171	41.7060861913611	Rps13	7	116331505	116334195	-	2691	protein_coding	ribosomal protein S13 [Source:MGI Symbol;Acc:MGI:1915302]	-
ENSMUSG00000042616	50.145799000958	58.570413611073	46.834792854715	44.0387484027652	75.3686208605447	73.8974221871644	88.1222546177212	59.9919639793703	Oscp1	4	126058565	126092195	+	5254	protein_coding	organic solute carrier partner 1 [Source:MGI Symbol;Acc:MGI:1916308]	-
ENSMUSG00000049897	37.9975921408809	72.3523652328603	40.4982982670176	62.9848739526652	60.6510208547975	79.2858374232966	65.9427196801432	76.4110110019574	Stkld1	2	26934047	26953496	+	2191	protein_coding	serine/threonine kinase-like domain containing 1 [Source:MGI Symbol;Acc:MGI:2685557]	-
ENSMUSG00000027133	51.0171144160827	52.6538819520547	60.4908712065956	46.1485623017945	51.9303714746917	114.319529634367	65.3250472415457	54.0480159865229	Nop10	2	112261926	112263269	+	1109	protein_coding	NOP10 ribonucleoprotein [Source:MGI Symbol;Acc:MGI:1913431]	-
ENSMUSG00000029119	51.7559459143511	75.029029984953	36.8951924989464	61.8505047705776	70.6549156344967	63.1432597089234	67.7500535320068	68.2903133886223	Man2b2	5	36806921	36830653	-	3528	protein_coding	mannosidase 2, alpha B2 [Source:MGI Symbol;Acc:MGI:1195262]	-
ENSMUSG00000086951	47.6628756873159	56.4268886855376	53.3981612355907	49.7869897134771	72.3039722020261	56.5476688542689	83.7254153247801	75.2494029165518	1700051A21Rik	11	72266421	72268575	+	1800	processed_transcript	RIKEN cDNA 1700051A21 gene [Source:MGI Symbol;Acc:MGI:1920616]	-
ENSMUSG00000039703	60.7719063243206	76.6483539481255	56.2317835791172	72.0841494798017	55.4377331672407	53.364668861401	46.5515730842482	73.8003238447602	Nploc4	11	120380370	120437708	-	4776	protein_coding	NPL4 homolog, ubiquitin recognition factor [Source:MGI Symbol;Acc:MGI:2679787]	-
ENSMUSG00000031552	49.0928064179351	71.488762662019	50.8817320727409	51.3228420810169	67.7444729882865	60.53535506925	68.7570237993714	75.0236413819381	Adam18	8	24602246	24674755	-	2361	protein_coding	a disintegrin and metallopeptidase domain 18 [Source:MGI Symbol;Acc:MGI:105986]	-
ENSMUSG00000063524	49.0493605713775	60.6558907428692	53.3027033532256	52.1301304738376	72.0521643163901	70.870738599905	81.6867648103034	54.8322078602996	Eno1	4	150236721	150248879	+	5379	protein_coding	enolase 1, alpha non-neuron [Source:MGI Symbol;Acc:MGI:95393]	-
ENSMUSG00000024905	30.1023846535723	105.170974339562	30.6652988618832	83.3459944057246	37.5041389679952	114.702888305017	28.8011660841559	64.03495052501	Tesmin	19	3388857	3407823	+	3912	protein_coding	testis expressed metallothionein like [Source:MGI Symbol;Acc:MGI:1340029]	-
ENSMUSG00000028792	50.8733398444066	75.6054369820862	61.5629416103368	61.5467442875259	57.1012534503421	72.961706527147	55.3987681547505	59.1086381472462	Ak2	4	128991958	129011529	+	2140	protein_coding	adenylate kinase 2 [Source:MGI Symbol;Acc:MGI:87978]	-
ENSMUSG00000013584	49.4896254804122	84.5137813039704	46.5877556680161	64.3733141367731	53.0294794708067	70.4522536175624	54.96314751816	70.2955134205123	Aldh1a2	9	71215789	71296243	+	2264	protein_coding	aldehyde dehydrogenase family 1, subfamily A2 [Source:MGI Symbol;Acc:MGI:107928]	-
ENSMUSG00000021790	58.6176286821894	36.5172063007562	74.9001691602951	37.9826286703065	81.3142708439407	47.233409034772	96.4605888549418	60.5866614831886	Dydc1	14	41072911	41092197	+	995	protein_coding	DPY30 domain containing 1 [Source:MGI Symbol;Acc:MGI:1916746]	-
ENSMUSG00000016626	45.6537944949638	45.3513379669844	66.6216901240236	46.418034434322	69.5495675470268	66.1017611858356	88.3693003916519	65.3505902596122	Nlrp14	7	107166990	107198102	+	3537	protein_coding	NLR family, pyrin domain containing 14 [Source:MGI Symbol;Acc:MGI:1924108]	-
ENSMUSG00000021759	52.8051064457906	66.4517787188979	64.8455458470178	52.8990498983267	63.8328057316567	59.5523975798469	71.810247925016	60.6675755878306	Plpp1	13	112800792	112867894	+	1750	protein_coding	phospholipid phosphatase 1 [Source:MGI Symbol;Acc:MGI:108412]	-
ENSMUSG00000099398	53.9806959668043	23.4374028307074	23.4785262287447	8.54328199139968	126.636180353382	32.5069585475897	167.093778278143	56.4724322000842	Ms4a14	19	11301249	11314454	-	4065	protein_coding	membrane-spanning 4-domains, subfamily A, member 14 [Source:MGI Symbol;Acc:MGI:2686122]	-
ENSMUSG00000073102	51.9200311087099	63.1861776975049	54.1672346462161	48.20895568582	69.3007992273256	57.2428248310513	78.863230971621	68.664581925144	Drc1	5	30281388	30366695	+	2683	protein_coding	dynein regulatory complex subunit 1 [Source:MGI Symbol;Acc:MGI:2685906]	-
ENSMUSG00000029020	82.181139386233	77.0745532531457	34.3406849849235	39.5586544338615	97.5276016459099	62.1505522757152	47.8628214581939	50.0601331504188	Mfn2	4	147873599	147904704	-	5194	protein_coding	mitofusin 2 [Source:MGI Symbol;Acc:MGI:2442230]	-
ENSMUSG00000041881	46.0186201224929	47.7046832901971	60.6818000107785	43.1084919328406	65.2395607637546	110.223588172281	69.9777949093551	47.6720907451982	Ndufa7	17	33824591	33838316	+	1701	protein_coding	NADH:ubiquinone oxidoreductase subunit A7 [Source:MGI Symbol;Acc:MGI:1913666]	-
ENSMUSG00000096255	45.3750182972741	56.4490696981183	52.863795757498	35.3513786056168	100.085996084988	110.836831783001	49.8651644953836	39.6753386104029	Dynlt1b	17	6430112	6436296	+	771	protein_coding	dynein light chain Tctex-type 1B [Source:MGI Symbol;Acc:MGI:98643]	-
ENSMUSG00000047518	42.893554330778	23.1813091456781	4.51115378804842	2.89848111229216	136.275529536784	49.4540989873593	196.259448610777	34.6042480529001	Slfnl1	4	120532231	120536661	+	1762	protein_coding	schlafen like 1 [Source:MGI Symbol;Acc:MGI:3045330]	-
ENSMUSG00000083596	48.9812793243114	50.0828854770102	109.128680545587	52.7574728824902	50.2117321973844	81.8169251127327	57.2202239033917	39.3689653392801	Rpl21-ps15	X	151215167	151215649	-	483	processed_pseudogene	ribosomal protein L21, pseudogene 15 [Source:MGI Symbol;Acc:MGI:3705426]	-
ENSMUSG00000042213	47.7486666004564	57.7029251898822	47.4879703629463	48.0631137472328	74.9922003150307	58.8867999732631	89.8434860235554	64.4959885413535	Zfand4	6	116264222	116330302	+	4181	protein_coding	zinc finger, AN1-type domain 4 [Source:MGI Symbol;Acc:MGI:1914742]	-
ENSMUSG00000006599	53.4581790066921	75.683559222042	66.9151047568719	76.2249204837114	46.2345831902472	58.0275786720616	42.8475309436111	69.2881915953634	Gtf2h1	7	46796103	46823800	+	2984	protein_coding	general transcription factor II H, polypeptide 1 [Source:MGI Symbol;Acc:MGI:1277216]	-
ENSMUSG00000021414	53.3494889864688	22.4658687755316	37.3143055456111	10.9762256240077	115.936814778794	52.0758275903654	141.506180249958	55.0206966028617	Fam217a	13	34909960	34924310	-	2875	protein_coding	family with sequence similarity 217, member A [Source:MGI Symbol;Acc:MGI:1919114]	-
ENSMUSG00000029279	48.0111461964529	68.1765648193036	47.9532304406165	60.6958676383896	65.5697893839542	57.7608705426893	68.2087132299802	72.1687396879296	Brdt	5	107331159	107387058	+	5115	protein_coding	bromodomain, testis-specific [Source:MGI Symbol;Acc:MGI:1891374]	-
ENSMUSG00000036825	56.0638408212396	51.871193426676	45.4611408726299	37.7978354504837	84.8972498479495	55.236748353317	99.7636020097811	57.0357885352821	Ssx2ip	3	146404642	146440144	+	4200	protein_coding	synovial sarcoma, X 2 interacting protein [Source:MGI Symbol;Acc:MGI:2139150]	-
ENSMUSG00000012405	46.2059876514717	59.4115296377214	87.3753899602711	65.1936239208993	33.8781065599674	110.496228703632	40.3319041248485	44.6303656808216	Rpl15	14	18267823	18271391	-	2473	protein_coding	ribosomal protein L15 [Source:MGI Symbol;Acc:MGI:1913730]	-
ENSMUSG00000040562	38.5833962720144	54.5591909833767	95.9254772059716	94.9671104548518	12.1763308464618	64.1496170971618	37.7697714202945	89.2074024021984	Gstm2	3	107981702	107986453	-	1679	protein_coding	glutathione S-transferase, mu 2 [Source:MGI Symbol;Acc:MGI:95861]	-
ENSMUSG00000031545	48.3637603380348	41.2685528382642	38.0491092988056	29.1805758312636	105.075297987726	59.3642145654787	116.967459148595	48.5424880919379	Gpat4	8	23171265	23208346	-	6682	protein_coding	glycerol-3-phosphate acyltransferase 4 [Source:MGI Symbol;Acc:MGI:2142716]	-
ENSMUSG00000049008	40.6757741068583	22.5570170440812	25.5580641901938	7.06722028649884	124.575592001403	72.6256071636117	147.925561785803	45.4788960555588	BB014433	8	15041444	15046078	-	1780	protein_coding	expressed sequence BB014433 [Source:MGI Symbol;Acc:MGI:2142823]	-
ENSMUSG00000037101	49.1894183595537	61.1327477095731	44.449196153908	48.0659751098349	74.4709526054303	62.9290456969076	78.8223819647215	67.0084027392943	Ttc29	8	78213297	78394326	+	3541	protein_coding	tetratricopeptide repeat domain 29 [Source:MGI Symbol;Acc:MGI:1920551]	-
ENSMUSG00000002332	51.4878716387267	56.0892397240225	55.3930179539419	47.8768501274328	71.1194548465157	60.9529639650969	78.1750063947452	63.7285126429597	Dhrs1	14	55739020	55745690	-	2760	protein_coding	dehydrogenase/reductase (SDR family) member 1 [Source:MGI Symbol;Acc:MGI:1196314]	-
ENSMUSG00000040412	57.7115920499246	60.7433772922226	47.4488253353901	52.3435836770191	73.0847486870978	49.496634152525	72.8368343027176	71.0268218662702	5330417C22Rik	3	108455694	108536536	-	6304	protein_coding	RIKEN cDNA 5330417C22 gene [Source:MGI Symbol;Acc:MGI:1923930]	-
ENSMUSG00000021012	51.7657442773823	63.6723984771957	50.4224605411071	54.4064057344373	66.5989846784387	56.2325756273976	72.9607016613633	68.5202597857905	Zc3h14	12	98746964	98787753	+	7891	protein_coding	zinc finger CCCH type containing 14 [Source:MGI Symbol;Acc:MGI:1919824]	-
ENSMUSG00000038756	47.4921348378563	50.3665583615624	44.8999643970361	54.8881820034766	84.3231147537602	48.4972801564361	83.3611193503708	69.2529394829351	Ttll6	11	96133786	96165451	+	3857	protein_coding	tubulin tyrosine ligase-like family, member 6 [Source:MGI Symbol;Acc:MGI:2683461]	-
ENSMUSG00000063065	53.9344194907195	53.4132080184806	55.5991337315553	49.3765243628816	70.8660614644858	61.9715444815118	85.1706730747469	52.6867345180751	Mapk3	7	126759601	126765819	+	2257	protein_coding	mitogen-activated protein kinase 3 [Source:MGI Symbol;Acc:MGI:1346859]	-
ENSMUSG00000041164	50.6180257121885	86.3184364836943	30.312069528345	59.9839461833829	69.250568329146	47.5613636821456	64.6471814993687	74.2090196282521	Zmiz2	11	6389074	6406158	+	4655	protein_coding	zinc finger, MIZ-type containing 2 [Source:MGI Symbol;Acc:MGI:106374]	zf-MIZ
ENSMUSG00000038467	52.0644322670823	60.3787325705865	66.8304593583179	53.8918048386417	60.9766680188976	66.8200819725462	68.5443232978331	53.3287304293677	Chmp4b	2	154651705	154694785	+	2027	protein_coding	charged multivesicular body protein 4B [Source:MGI Symbol;Acc:MGI:1922858]	-
ENSMUSG00000107008	36.8240259513458	77.7491794761139	37.8739649137403	66.7375861127984	56.4401161135309	67.5437438037492	62.0631002547752	77.5642667648207	Gm2762	13	53393657	53455630	+	5476	lincRNA	predicted gene 2762 [Source:MGI Symbol;Acc:MGI:3780931]	-
ENSMUSG00000049775	48.9498686184068	49.82283247013	115.995210004506	86.1480349535855	18.1767856824633	69.1500957366003	68.9083010318263	25.6285934101441	Tmsb4x	X	167207093	167209315	-	1371	protein_coding	thymosin, beta 4, X chromosome [Source:MGI Symbol;Acc:MGI:99510]	-
ENSMUSG00000060279	62.785101356584	52.0482282165281	35.5152579713548	34.1683454745999	94.62252796889	56.6338364238356	91.9866812205535	54.9403066882988	Ap2a1	7	44900373	44929496	-	4300	protein_coding	adaptor-related protein complex 2, alpha 1 subunit [Source:MGI Symbol;Acc:MGI:101921]	-
ENSMUSG00000032671	58.2058109862799	25.2069973288249	70.0210064279018	21.7783608491865	72.9877924999844	78.6335649338375	101.948206433353	51.3784155324972	A930018P22Rik	2	104122769	104124749	+	822	protein_coding	RIKEN cDNA A930018P22 gene [Source:MGI Symbol;Acc:MGI:1915493]	-
ENSMUSG00000031860	38.3159039024218	77.6972713243702	32.6747187985988	56.4507941971428	56.9864424012267	89.9955442025053	56.4677801439472	71.5060808209049	Pbx4	8	69832491	69872292	+	2217	protein_coding	pre B cell leukemia homeobox 4 [Source:MGI Symbol;Acc:MGI:1931321]	Homeobox
ENSMUSG00000091896	56.7628481495465	59.5715294471434	65.568446401417	52.8498590422252	59.9762155282138	68.3803642913271	60.9429849087539	55.2996813782014	Ube2d2a	18	35771559	35807172	+	2483	protein_coding	ubiquitin-conjugating enzyme E2D 2A [Source:MGI Symbol;Acc:MGI:1930715]	-
ENSMUSG00000079429	39.9189289450684	86.1399753035131	31.9706095727902	78.0179397619303	66.6847722298769	53.1263060381859	52.0642346912764	71.0456372566101	Mroh2a	1	88226986	88262289	+	8492	protein_coding	maestro heat-like repeat family member 2A [Source:MGI Symbol;Acc:MGI:3705228]	-
ENSMUSG00000026969	51.8440360344697	28.0674889938018	11.7757821845056	3.87066218768244	126.67299606318	45.9861017994299	167.283607850001	42.9909101504939	Fam166a	2	25218745	25222280	+	1125	protein_coding	family with sequence similarity 166, member A [Source:MGI Symbol;Acc:MGI:3605773]	-
ENSMUSG00000055602	42.0078179991406	61.2669641390332	42.3344512136933	47.0253350281165	67.3659200395362	55.9476439405568	90.9484642466474	70.817979280906	Tcp10b	17	13061104	13082481	+	3369	protein_coding	t-complex protein 10b [Source:MGI Symbol;Acc:MGI:98542]	-
ENSMUSG00000041138	51.7431467560753	34.5364516434472	63.0426513948506	36.3573760403698	80.0440527386378	41.3855700608074	106.871449723575	63.0813710523031	Nme8	13	19645078	19697794	-	2595	protein_coding	NME/NM23 family member 8 [Source:MGI Symbol;Acc:MGI:1920662]	-
ENSMUSG00000100282	44.752685657727	15.3101479021493	44.8133052160153	8.16595398245241	84.0630228107147	136.022639072738	102.873772893413	40.9885746728581	1700041C23Rik	9	57175275	57186108	+	395	lincRNA	RIKEN cDNA 1700041C23 gene [Source:MGI Symbol;Acc:MGI:1914569]	-
ENSMUSG00000022432	67.6517453961104	48.148913391265	62.8367980627552	37.7656034634063	79.1591490027707	41.2918780503201	81.2223416553211	58.5281393535406	Smc1b	15	85064689	85131964	-	4047	protein_coding	structural maintenance of chromosomes 1B [Source:MGI Symbol;Acc:MGI:2154049]	-
ENSMUSG00000020571	60.6706710054969	62.9515858345241	81.8430744019564	61.4103724926031	51.4147660529207	61.3652265675714	45.5940401662707	51.1428615155134	Pdia6	12	17266545	17284770	+	3745	protein_coding	protein disulfide isomerase associated 6 [Source:MGI Symbol;Acc:MGI:1919103]	-
ENSMUSG00000025156	45.4072311389323	84.0051292507122	47.3662090743078	70.1539782289517	47.317443309991	79.2825666911626	43.2221486561703	59.4671024728011	Gps1	11	120784272	120789102	+	2879	protein_coding	G protein pathway suppressor 1 [Source:MGI Symbol;Acc:MGI:2384801]	-
ENSMUSG00000029182	53.181022927263	26.0742569100141	39.428811950949	12.8959923561995	107.231739998851	57.7668578039708	131.150829396839	48.2535319392092	1700001C02Rik	5	30466047	30484088	+	1038	protein_coding	RIKEN cDNA 1700001C02 gene [Source:MGI Symbol;Acc:MGI:1922684]	-
ENSMUSG00000028637	48.5522889304195	48.151747957603	53.2249776512432	43.1245261648356	71.5431152443322	57.7833627918722	87.698955724657	65.6735358690594	Ccdc30	4	119322893	119415521	-	6607	protein_coding	coiled-coil domain containing 30 [Source:MGI Symbol;Acc:MGI:1920582]	-
ENSMUSG00000030867	67.7280537004209	40.7332979870791	70.6526422320779	41.7556655585974	71.8237294985824	50.1705732661149	73.0446111928173	59.8411853781463	Plk1	7	122159439	122169873	+	2199	protein_coding	polo like kinase 1 [Source:MGI Symbol;Acc:MGI:97621]	-
ENSMUSG00000056851	47.5958350813495	78.5989553254728	46.7846339933036	70.7559064782321	51.4659029297875	57.9459767660277	53.6966542082354	68.6970663685036	Pcbp2	15	102470539	102500061	+	5203	protein_coding	poly(rC) binding protein 2 [Source:MGI Symbol;Acc:MGI:108202]	-
ENSMUSG00000046585	51.2647235616292	25.2664898880149	42.857285700598	18.3215200712423	110.372395389102	47.6283738448901	117.553606017111	62.0576119559609	Cfap58	19	47937712	48035379	+	3345	protein_coding	cilia and flagella associated protein 58 [Source:MGI Symbol;Acc:MGI:2685815]	-
ENSMUSG00000026933	63.8996402620212	51.3053929462977	43.034589046901	42.4394426051463	85.0702074971399	43.589679155899	84.0319638124998	61.8151094159657	Camsap1	2	25926838	25983282	-	8368	protein_coding	calmodulin regulated spectrin-associated protein 1 [Source:MGI Symbol;Acc:MGI:3036242]	-
ENSMUSG00000035545	39.9242238589681	107.6426888928	24.2595256555018	89.5622338362626	52.2888683221181	43.9091745588583	39.4730910040711	77.6652110209574	Leng8	7	4137039	4148177	+	6395	protein_coding	leukocyte receptor cluster (LRC) member 8 [Source:MGI Symbol;Acc:MGI:2142195]	-
ENSMUSG00000058741	43.4932869921369	67.7986137136956	51.3725569734139	57.6177200652998	59.0519955786568	55.7959042188478	67.3059508489952	72.2849127711338	Prr19	7	25301411	25304132	+	1240	protein_coding	proline rich 19 [Source:MGI Symbol;Acc:MGI:3648539]	-
ENSMUSG00000033335	53.0849578832124	73.9268053414065	43.6497422936303	58.2677075730704	62.6741575347626	58.1673928307964	61.1576817252134	63.6477250147423	Dnm2	9	21424908	21507759	+	5330	protein_coding	dynamin 2 [Source:MGI Symbol;Acc:MGI:109547]	-
ENSMUSG00000024369	47.2153664723351	52.9603496578857	45.3485647094248	38.4808125327561	73.5045900832457	80.5853671236267	86.9286150625277	49.1163873934179	Nelfe	17	34850391	34856372	+	2076	protein_coding	negative elongation factor complex member E, Rdbp [Source:MGI Symbol;Acc:MGI:102744]	-
ENSMUSG00000029703	53.406325635618	60.4646605029768	49.601793961031	48.7340322972644	67.9653801809186	64.5210618368446	71.3652248495474	57.9406495863602	Lrwd1	5	136122772	136136074	-	6943	protein_coding	leucine-rich repeats and WD repeat domain containing 1 [Source:MGI Symbol;Acc:MGI:1918985]	-
ENSMUSG00000027342	52.7055550089536	66.526723446602	78.3825501656157	59.8967053811508	45.6817832585439	76.0692538613688	44.3805509512083	50.1790270720241	Pcna	2	132249162	132253314	-	2400	protein_coding	proliferating cell nuclear antigen [Source:MGI Symbol;Acc:MGI:97503]	-
ENSMUSG00000039782	56.6707224151209	46.7475130603924	37.9741663862453	30.5181112226114	91.445797641907	49.6188257745249	95.9971212320467	64.5147838161252	Cpeb2	5	43233170	43289724	+	7816	protein_coding	cytoplasmic polyadenylation element binding protein 2 [Source:MGI Symbol;Acc:MGI:2442640]	-
ENSMUSG00000050844	43.3751591549317	60.2167630271703	60.9388788129103	58.4441974983839	58.8121936021628	97.8853155348039	43.8999995161753	49.9129862058963	1700020N01Rik	10	21593145	21622376	+	1136	protein_coding	RIKEN cDNA 1700020N01 gene [Source:MGI Symbol;Acc:MGI:1914942]	-
ENSMUSG00000071104	52.2884167251201	47.0875214394365	52.9562109381157	42.5256298962559	74.7343550038182	43.5328268764903	87.23734595709	72.7866356545689	Ccdc110	8	45934619	45944145	+	2656	protein_coding	coiled-coil domain containing 110 [Source:MGI Symbol;Acc:MGI:2685018]	-
ENSMUSG00000008892	49.7231736365715	52.5512421950747	65.3390882024397	49.3949817923805	58.8722645069196	73.9916643732992	68.4471920336164	54.6208075848804	Vdac3	8	22577075	22593813	-	5420	protein_coding	voltage-dependent anion channel 3 [Source:MGI Symbol;Acc:MGI:106922]	-
ENSMUSG00000047129	55.8284782980521	26.4798359221415	30.9508290154869	9.0523551163541	104.828068063718	65.5074075477499	126.888267994007	53.38304703344	1700113H08Rik	10	87058045	87230589	+	1550	protein_coding	RIKEN cDNA 1700113H08 gene [Source:MGI Symbol;Acc:MGI:1923890]	-
ENSMUSG00000017049	50.3628441656376	18.7609244564381	25.9873907000873	4.38752191179749	103.960969598313	67.0822166829439	155.531519443308	46.2188122234239	Ccdc70	8	21969775	21974041	+	1115	protein_coding	coiled-coil domain containing 70 [Source:MGI Symbol;Acc:MGI:1915179]	-
ENSMUSG00000060445	43.355569083308	97.7936974893611	44.7151704689076	89.139181435232	41.5397215800119	49.3254403807329	30.0716716881885	76.0773750772422	Sycp2	2	178345293	178407685	-	5967	protein_coding	synaptonemal complex protein 2 [Source:MGI Symbol;Acc:MGI:1933281]	-
ENSMUSG00000048772	43.5643743634815	26.5645197802645	24.9122492650187	9.44630374337108	108.854950112301	62.8763614163075	157.904541344678	37.6854996585432	Tmem53	4	117251951	117268582	+	1713	protein_coding	transmembrane protein 53 [Source:MGI Symbol;Acc:MGI:1916027]	-
ENSMUSG00000075480	44.8758351134447	59.6761932394774	53.6368513051744	39.4930023644334	75.4592800138766	63.7425788189548	79.0360186795935	55.5178855876741	Gm10840	11	106160850	106161158	+	309	protein_coding	predicted gene 10840 [Source:MGI Symbol;Acc:MGI:3642918]	-
ENSMUSG00000023257	55.588042964557	29.9178319418758	22.9329762893833	6.91871322995506	86.8736139767427	56.982671412372	175.779587514106	36.0785118752722	Cypt1	X	16522869	16523689	+	676	protein_coding	cysteine-rich perinuclear theca 1 [Source:MGI Symbol;Acc:MGI:3616441]	-
ENSMUSG00000007950	46.2957231346873	83.9246463450059	35.0623633528787	44.968467844694	62.9451667994349	85.3129479347627	58.2460389781758	54.2686564994943	Abhd8	8	71456705	71463655	-	4079	protein_coding	abhydrolase domain containing 8 [Source:MGI Symbol;Acc:MGI:1918946]	-
ENSMUSG00000087044	34.3541274520225	85.6272486580002	32.5165992614001	79.3433932381358	46.4857246876661	65.2405707367348	52.4402823645217	74.706169167911	1700042G15Rik	4	57360868	57364292	-	664	lincRNA	RIKEN cDNA 1700042G15 gene [Source:MGI Symbol;Acc:MGI:1920599]	-
ENSMUSG00000074781	50.2678645102984	34.5027006690267	45.5287863119581	28.2742045613698	96.31433712546	64.1321062870643	107.127612433287	44.5430789431573	Ube2n	10	95515145	95545657	+	4221	protein_coding	ubiquitin-conjugating enzyme E2N [Source:MGI Symbol;Acc:MGI:1934835]	-
ENSMUSG00000013593	51.0268738290072	60.7781175641091	69.5101639005921	59.0816597077435	52.1371494757297	73.4061584675163	53.2072544052166	51.4111369681347	Ndufs2	1	171234853	171251388	-	2313	protein_coding	NADH:ubiquinone oxidoreductase core subunit S2 [Source:MGI Symbol;Acc:MGI:2385112]	-
ENSMUSG00000045620	52.7234536961551	21.5966177023295	37.2081873299154	8.80893427943725	107.991796499672	61.9964755042915	125.399639402187	54.8105828699434	Odf3l1	9	56848659	56864679	-	1306	protein_coding	outer dense fiber of sperm tails 3-like 1 [Source:MGI Symbol;Acc:MGI:2681875]	-
ENSMUSG00000027442	49.2653080807889	24.2909165349285	9.78108669636671	2.45792342906759	106.442761987884	49.6160023616711	189.509073762475	38.7689693845197	Cst8	2	148798785	148805595	+	853	protein_coding	cystatin 8 (cystatin-related epididymal spermatogenic) [Source:MGI Symbol;Acc:MGI:107161]	-
ENSMUSG00000044502	51.9602759578848	65.5502538192168	72.7299484003818	58.1410294141946	51.6929131737083	66.8423215903353	47.5619591646214	55.611058247654	Bod1	11	31665181	31671885	-	1644	protein_coding	biorientation of chromosomes in cell division 1 [Source:MGI Symbol;Acc:MGI:1916806]	-
ENSMUSG00000060036	66.8118834701184	56.0645481891421	89.1854222172804	51.6596252608011	43.2427999119298	67.7489012327338	52.2280972825289	43.0082696942655	Rpl3	15	80077791	80091868	-	3175	protein_coding	ribosomal protein L3 [Source:MGI Symbol;Acc:MGI:1351605]	-
ENSMUSG00000045709	49.3082005407306	18.8004310458189	43.321143847735	9.00925904274978	95.8331402024323	79.4422568644925	131.011026636754	42.9173809032119	Smkr-ps	6	29985329	29993776	+	907	lincRNA	smal lysine rich protein 1, pseudogene [Source:MGI Symbol;Acc:MGI:1923669]	-
ENSMUSG00000030057	57.2494228750901	58.8926404344742	91.4489854596285	61.4972632933553	44.8925329187734	76.2091691328235	37.2240475483136	42.1180498754881	Cnbp	6	87842615	87851106	-	3036	protein_coding	cellular nucleic acid binding protein [Source:MGI Symbol;Acc:MGI:88431]	-
ENSMUSG00000029151	44.6528786527284	57.8954986714749	44.0802789621054	45.8869081392801	76.452697323804	57.5798889239829	75.6268249049245	67.2912025770899	Slc30a3	5	31086106	31108237	-	2834	protein_coding	solute carrier family 30 (zinc transporter), member 3 [Source:MGI Symbol;Acc:MGI:1345280]	-
ENSMUSG00000014959	51.1384684623872	55.7525050136031	55.8294115964583	47.0927972238137	64.9086840362831	62.7816855521088	71.5616024783447	60.2691844536555	Gorasp2	2	70661576	70712636	+	4145	protein_coding	golgi reassembly stacking protein 2 [Source:MGI Symbol;Acc:MGI:2135962]	-
ENSMUSG00000027480	58.9833671363038	25.066516835882	32.7167200699839	9.38167805681509	108.89268594121	62.0270017474415	119.660795360526	52.5105943942955	Sun5	2	153856188	153871084	-	1232	protein_coding	Sad1 and UNC84 domain containing 5 [Source:MGI Symbol;Acc:MGI:1923657]	-
ENSMUSG00000059455	53.1341776452016	21.1792078868978	44.9214188907273	8.52537725188539	97.2826137569008	72.541988184924	115.300648284212	55.4416163264174	Plac8l1	18	42178675	42196709	-	763	protein_coding	PLAC8-like 1 [Source:MGI Symbol;Acc:MGI:1916651]	-
ENSMUSG00000086922	42.6499216784422	49.6421057442312	71.5983650447889	55.7996921216995	42.0370671280534	78.8913799008336	61.6183281985751	65.4760492887224	Gm13835	6	31141979	31142663	-	685	processed_pseudogene	predicted gene 13835 [Source:MGI Symbol;Acc:MGI:3650921]	-
ENSMUSG00000033917	50.2359840614733	53.4075875485369	56.5400134877379	45.6889629784554	66.8501381329624	68.7772783096768	77.0615705899261	48.7400355463694	Gde1	7	118688545	118705778	-	1692	protein_coding	glycerophosphodiester phosphodiesterase 1 [Source:MGI Symbol;Acc:MGI:1891827]	-
ENSMUSG00000025544	53.3519419493171	47.3999681307355	54.2324326923738	42.0107275314388	75.2184295005907	56.3121599574512	84.2841661119372	54.4380165236183	Tm9sf2	14	122107038	122159604	+	3107	protein_coding	transmembrane 9 superfamily member 2 [Source:MGI Symbol;Acc:MGI:1915309]	-
ENSMUSG00000028259	58.5757473317335	25.7796518920464	15.4052059030181	3.2595243301719	111.769485170708	50.5670637784004	162.348010238974	39.0075508410758	Fhl5	4	25199908	25242876	-	1171	protein_coding	four and a half LIM domains 5 [Source:MGI Symbol;Acc:MGI:1913192]	-
ENSMUSG00000010136	44.0033161331542	46.3589238519632	41.5672728189685	33.0568975656109	69.0040806112815	91.9749074780134	89.8365608667112	50.8617688855296	Pifo	3	105996957	106014646	-	1127	protein_coding	primary cilia formation [Source:MGI Symbol;Acc:MGI:1923670]	-
ENSMUSG00000019818	52.4978180617739	57.8703608850886	69.2471947730197	60.3084181798752	51.7035456511738	55.3395618539476	57.39986919218	62.0510288155466	Cd164	10	41519414	41531048	+	4449	protein_coding	CD164 antigen [Source:MGI Symbol;Acc:MGI:1859568]	-
ENSMUSG00000029330	52.5498604275921	56.9064152117748	53.1390018607737	46.4302585346523	69.778883485271	57.5991970528468	67.95778037894	61.374707770293	Cds1	5	101765130	101823858	+	3939	protein_coding	CDP-diacylglycerol synthase 1 [Source:MGI Symbol;Acc:MGI:1921846]	-
ENSMUSG00000026473	44.3572475947209	27.53708762527	74.7121773239167	38.8593413532502	72.983047400953	37.1394848457556	126.504759248549	43.5185230010565	Glul	1	153899944	153909723	+	3323	protein_coding	glutamate-ammonia ligase (glutamine synthetase) [Source:MGI Symbol;Acc:MGI:95739]	-
ENSMUSG00000059395	49.2360870456607	65.799341989062	56.9514167254308	51.2972242538609	55.9419334359329	51.9350322865158	71.7760198816587	62.3969845389308	Nkapl	13	21467047	21468509	-	1463	protein_coding	NFKB activating protein-like [Source:MGI Symbol;Acc:MGI:1913957]	-
ENSMUSG00000016252	44.4868420201192	58.2359772267586	71.0125380849665	44.0543761711832	46.8739881436755	113.905903174429	49.9045261989702	36.6449737170008	Atp5e	2	174461072	174464105	-	1756	protein_coding	ATP synthase, H+ transporting, mitochondrial F1 complex, epsilon subunit [Source:MGI Symbol;Acc:MGI:1855697]	-
ENSMUSG00000040541	50.2078224408694	18.7696099452497	51.0937389891451	13.4262647217361	89.0135876194475	72.373751557997	119.182412759203	50.3014851704045	Tmem225	9	40148122	40150880	+	993	protein_coding	transmembrane protein 225 [Source:MGI Symbol;Acc:MGI:1922917]	-
ENSMUSG00000021134	55.1158504682711	73.7331255147453	75.456706250136	73.1572623862999	40.4415531002973	51.3742601876615	40.8431814962525	53.9694417025688	Srsf5	12	80945504	80950507	+	3988	protein_coding	serine/arginine-rich splicing factor 5 [Source:MGI Symbol;Acc:MGI:98287]	-
ENSMUSG00000035420	49.3372030625876	43.401226424257	58.1377203325468	41.380961664555	67.6569865690502	64.8850908018324	76.0046994745158	62.6837829275013	Fam170a	18	50278369	50283019	+	1342	protein_coding	family with sequence similarity 170, member A [Source:MGI Symbol;Acc:MGI:2684939]	-
ENSMUSG00000040298	55.9975562583465	45.161470249545	44.7715866036031	32.570389400949	82.8222321371603	62.5817575171816	89.3622107263171	50.1631698338355	Btbd16	7	130774069	130825899	+	3722	protein_coding	BTB (POZ) domain containing 16 [Source:MGI Symbol;Acc:MGI:3045247]	-
ENSMUSG00000020904	48.4547390733014	62.9663910320642	50.9061750478847	48.1747287367804	59.8704074856666	69.6114138360061	65.6080830951023	57.4031756471766	Cfap52	11	67924806	67965651	-	2320	protein_coding	cilia and flagella associated protein 52 [Source:MGI Symbol;Acc:MGI:1919110]	-
ENSMUSG00000044477	49.6097594602595	37.8765104685064	40.3101158877578	27.2530321313999	89.7880607195775	57.8240973159556	114.940082889053	45.2011979419946	Zfand3	17	30005051	30210828	+	3527	protein_coding	zinc finger, AN1-type domain 3 [Source:MGI Symbol;Acc:MGI:1096572]	-
ENSMUSG00000029577	51.0565720278378	61.2084242451372	35.3744841362311	50.3472041895688	77.058148979437	53.064569781495	71.7949039149023	62.5058549146173	Ube3b	5	114380607	114421169	+	5294	protein_coding	ubiquitin protein ligase E3B [Source:MGI Symbol;Acc:MGI:1891295]	-
ENSMUSG00000025413	47.1854993198908	60.3783898753553	57.4952059567229	56.9082083133898	57.8975716855157	58.3650223796134	59.282970675383	64.6669460796485	Ttc4	4	106662256	106678944	-	3568	protein_coding	tetratricopeptide repeat domain 4 [Source:MGI Symbol;Acc:MGI:1919604]	-
ENSMUSG00000020483	55.111989363763	41.4349408003341	48.894056417679	35.3089463088113	85.1249753783445	57.7742322067981	100.338680417356	37.6710348166065	Dynll2	11	87979525	87987533	-	2736	protein_coding	dynein light chain LC8-type 2 [Source:MGI Symbol;Acc:MGI:1915347]	-
ENSMUSG00000030059	54.1448944758494	52.9856601672594	54.1605815439501	46.3218203481517	72.1373211457607	39.0925265188604	77.9331657211289	64.7609864242973	Tmf1	6	97152997	97179122	-	5732	protein_coding	TATA element modulatory factor 1 [Source:MGI Symbol;Acc:MGI:2684999]	-
ENSMUSG00000112581	47.3189245450305	44.1900793274325	59.8694517297355	29.4494826223327	61.80416897074	98.5692571492404	70.5305465371475	48.7788601555163	1700022H01Rik	10	61674789	61680255	-	387	bidirectional_promoter_lncRNA	RIKEN cDNA 1700022H01 gene [Source:MGI Symbol;Acc:MGI:1922789]	-
ENSMUSG00000020171	45.4079586835865	61.9709343530461	64.022681653449	55.5068458598749	49.1990807867161	79.4659573433889	50.1346093249759	54.4835875446256	Yeats4	10	117215221	117224507	-	1415	protein_coding	YEATS domain containing 4 [Source:MGI Symbol;Acc:MGI:1927224]	-
ENSMUSG00000004270	52.6183705742788	53.361796020792	54.9071642880565	45.9947108185439	69.734129051483	54.3389732233332	72.2400819449039	56.4995249208151	Lpcat3	6	124663027	124704418	+	3268	protein_coding	lysophosphatidylcholine acyltransferase 3 [Source:MGI Symbol;Acc:MGI:1315211]	-
ENSMUSG00000045587	14.5112718183788	119.526028512785	20.8140737840586	107.021042405433	20.6781496307796	95.8286485054036	11.3344301406283	69.6489643323597	BC049730	7	24709242	24714535	+	1189	protein_coding	cDNA sequence BC049730 [Source:MGI Symbol;Acc:MGI:2681843]	-
ENSMUSG00000025500	53.1250505705752	31.3072049422725	38.5977823011874	18.9976109879986	97.8926751523278	54.2463329440576	114.058408140936	50.3767352532236	Lmntd2	7	141209992	141214080	-	2128	protein_coding	lamin tail domain containing 2 [Source:MGI Symbol;Acc:MGI:1919250]	-
ENSMUSG00000022993	49.511494515092	20.9649801315935	45.7655227314778	11.4647749983625	90.7571221586007	66.5752931219885	126.030086471342	47.4120872903158	4930415O20Rik	15	98571004	98589580	+	558	protein_coding	RIKEN cDNA 4930415O20 gene [Source:MGI Symbol;Acc:MGI:1921113]	-
ENSMUSG00000041566	55.1289496337009	25.1599929448236	29.4055975481402	9.80742108365484	104.242673946963	62.4990206399774	128.480111882496	43.5532479391914	Tssk1	16	17894223	17897922	+	3700	protein_coding	testis-specific serine kinase 1 [Source:MGI Symbol;Acc:MGI:1347557]	-
ENSMUSG00000002307	46.8511770733968	63.591267025893	51.9675232392004	57.6091853291702	51.8885867686839	61.6171621569875	64.047058033225	60.6948944055056	Daxx	17	33909414	33915589	+	3058	protein_coding	Fas death domain-associated protein [Source:MGI Symbol;Acc:MGI:1197015]	-
ENSMUSG00000079169	49.4136406225673	54.1304564084843	37.5822835675712	49.623874201057	74.9730392721725	32.528467036341	80.7911057516831	79.0793658983202	Gm15130	2	111134114	111152936	-	663	protein_coding	predicted gene 15130 [Source:MGI Symbol;Acc:MGI:3705238]	-
ENSMUSG00000025781	50.5127842274174	56.5843271716074	67.9849327743564	57.3375083852622	45.7309808298042	79.12191588871	55.752884501423	44.7388674512023	Atp5c1	2	10056016	10080510	-	1908	protein_coding	ATP synthase, H+ transporting, mitochondrial F1 complex, gamma polypeptide 1 [Source:MGI Symbol;Acc:MGI:1261437]	-
ENSMUSG00000021086	46.6080547344193	33.6136536155559	48.8053682485049	26.6540641367233	87.0933670113542	41.8389721645719	108.14517955686	64.8491843250766	Ccdc175	12	72101300	72185029	-	2622	protein_coding	coiled-coil domain containing 175 [Source:MGI Symbol;Acc:MGI:1921186]	-
ENSMUSG00000004937	51.821920114017	55.8779905549984	51.5514981481462	48.7309550460136	61.5838102475254	64.7795698356603	67.4103035396112	55.7920933524238	Sgta	10	81044075	81060181	-	2876	protein_coding	small glutamine-rich tetratricopeptide repeat (TPR)-containing, alpha [Source:MGI Symbol;Acc:MGI:1098703]	-
ENSMUSG00000042688	43.6015754022639	70.0734198610536	36.729292412442	59.2357894099134	68.0918149953234	51.1997690875066	69.3009542769967	59.2967393677584	Mapk6	9	75369062	75410005	-	6675	protein_coding	mitogen-activated protein kinase 6 [Source:MGI Symbol;Acc:MGI:1354946]	-
ENSMUSG00000063882	48.0057090910694	50.2109019173189	80.7548178840778	50.5866656164372	43.9643255236009	98.4591055708008	40.536812254442	44.7794132840478	Uqcrh	4	116066965	116075071	-	1237	protein_coding	ubiquinol-cytochrome c reductase hinge protein [Source:MGI Symbol;Acc:MGI:1913826]	-
ENSMUSG00000030714	50.282713400914	23.5194942789131	35.2568537019862	11.5155660719989	100.364281232008	62.7110458811911	126.454755019343	47.1411681247678	Sgf29	7	126649309	126672925	+	1802	protein_coding	SAGA complex associated factor 29 [Source:MGI Symbol;Acc:MGI:1922815]	-
ENSMUSG00000024209	59.8104775804451	29.100474334676	32.4738864549798	10.4521494610795	108.584552331419	51.3701618735806	116.291147913476	48.9571914985628	1700061G19Rik	17	56875477	56888904	+	2906	protein_coding	RIKEN cDNA 1700061G19 gene [Source:MGI Symbol;Acc:MGI:1925875]	-
ENSMUSG00000060743	47.5488872494371	45.9199143267151	57.1778406674435	44.876042058961	62.4061825837964	75.9208985909263	72.665386825911	50.4133982526683	H3f3a	1	180800832	180813943	-	3504	protein_coding	H3 histone, family 3A [Source:MGI Symbol;Acc:MGI:1097686]	-
ENSMUSG00000040048	42.6626826764079	64.8846324286335	52.8529813688563	56.3212623173459	44.9613179394861	88.451007844262	50.8713566299435	55.6486956654861	Ndufb10	17	24722060	24724478	-	1217	protein_coding	NADH:ubiquinone oxidoreductase subunit B10 [Source:MGI Symbol;Acc:MGI:1915592]	-
ENSMUSG00000024233	48.5468538377376	21.2692860999659	33.4508977853205	6.98996651965243	104.085625586822	71.2454505896705	120.080201811165	50.5723677097667	Lyzl1	18	4165832	4182232	+	846	protein_coding	lysozyme-like 1 [Source:MGI Symbol;Acc:MGI:1914578]	-
ENSMUSG00000059430	45.7536956600166	20.2481408971538	18.1032194448801	5.38627793190663	117.573016245238	49.3200061084491	161.862531155093	37.7443949969238	Actg2	6	83512905	83536265	-	1557	protein_coding	actin, gamma 2, smooth muscle, enteric [Source:MGI Symbol;Acc:MGI:104589]	-
ENSMUSG00000005779	48.8840578059363	61.5874180258544	82.23412022038	53.3734314136689	43.6272529786984	90.9559730264054	36.3610826216509	38.9502538934625	Psmb4	3	94884093	94886961	-	1951	protein_coding	proteasome (prosome, macropain) subunit, beta type 4 [Source:MGI Symbol;Acc:MGI:1098257]	-
ENSMUSG00000030588	43.0242824804407	55.8614251060945	43.8827617738735	44.9636717815887	59.8011704747685	93.7930872185378	63.7416327273478	50.8503767276615	Yif1b	7	29238329	29247597	+	1363	protein_coding	Yip1 interacting factor homolog B (S. cerevisiae) [Source:MGI Symbol;Acc:MGI:1924504]	-
ENSMUSG00000037152	39.9689262261263	58.3231937779092	52.9797074372283	45.3447140344441	46.1641494620835	116.447660971539	50.7006919186641	45.7614846276482	Ndufc1	3	51404677	51408988	-	1495	protein_coding	NADH:ubiquinone oxidoreductase subunit C1 [Source:MGI Symbol;Acc:MGI:1913627]	-
ENSMUSG00000037017	55.3754424109081	44.1911607389504	57.9599194982055	41.1515054350229	71.6574534480786	54.2809908302399	76.3241022719697	54.1600259568989	Zscan21	5	138116903	138134265	+	3198	protein_coding	zinc finger and SCAN domain containing 21 [Source:MGI Symbol;Acc:MGI:99182]	zf-C2H2
ENSMUSG00000030747	60.2907538654367	27.5744748903652	33.4620072633743	12.328171363983	103.62910721346	64.3320923980747	109.703442473218	43.7777020513743	Dgat2	7	99153658	99182719	-	3083	protein_coding	diacylglycerol O-acyltransferase 2 [Source:MGI Symbol;Acc:MGI:1915050]	-
ENSMUSG00000000411	49.4528063211625	20.9122345512836	24.9716657611088	6.46790339521589	116.344486841059	57.7044634425499	145.476709644977	33.3175247685744	Tssk3	4	129489014	129491022	-	1280	protein_coding	testis-specific serine kinase 3 [Source:MGI Symbol;Acc:MGI:1929914]	-
ENSMUSG00000078907	49.9284689607515	65.7760904555807	46.6259076924617	60.4126427754852	51.8348150590637	50.8432074965626	58.302704899864	70.2789710896289	Fam186b	15	99271018	99295888	-	3337	protein_coding	family with sequence similarity 186, member B [Source:MGI Symbol;Acc:MGI:3647604]	-
ENSMUSG00000079346	49.8593355013727	20.5691262377735	19.2828725968192	4.22034817971606	101.901854161792	66.4082598330919	143.595652943531	48.1625940459043	1700013D24Rik	6	124347593	124357086	-	535	protein_coding	RIKEN cDNA 1700013D24 gene [Source:MGI Symbol;Acc:MGI:1924171]	-
ENSMUSG00000054364	52.8584863713772	73.5843709748965	101.323372428024	94.2902902727619	7.935364788865	41.2352872387909	28.8315171653883	53.6735255423774	Rhob	12	8497661	8500009	-	2349	protein_coding	ras homolog family member B [Source:MGI Symbol;Acc:MGI:107949]	-
ENSMUSG00000062438	54.9556005006981	47.5649733166537	56.2045415126769	40.6656598424629	73.0553863247477	44.6845504150059	74.7829941762269	61.4653573593943	Adam1b	5	121500098	121503435	-	3338	protein_coding	a disintegrin and metallopeptidase domain 1b [Source:MGI Symbol;Acc:MGI:2429506]	-
ENSMUSG00000030538	43.1819821823049	63.0868047485242	52.1876434429408	48.9738581907522	56.3959649830303	72.3175229842094	61.7852368007973	55.3439102413892	Cib1	7	80227147	80232813	-	2303	protein_coding	calcium and integrin binding 1 (calmyrin) [Source:MGI Symbol;Acc:MGI:1344418]	-
ENSMUSG00000027886	49.0623306767533	18.3667498232272	27.8372906177154	6.33114510726295	104.955301003459	66.4515884062757	132.107268021453	48.1605541900112	1700013F07Rik	3	108534150	108544723	+	1452	protein_coding	RIKEN cDNA 1700013F07 gene [Source:MGI Symbol;Acc:MGI:1922754]	-
ENSMUSG00000057816	44.3000064755439	47.8238455791172	50.7282964315041	42.212850170685	64.4575143294776	68.1848111284232	74.409316416135	60.7595271353289	Cfap299	5	98329304	98802047	+	1448	protein_coding	cilia and flagella associated protein 299 [Source:MGI Symbol;Acc:MGI:1916571]	-
ENSMUSG00000026895	40.631985025782	58.7237351704647	61.8077973654829	53.3221304084528	52.9208648288767	89.4056227524495	49.1816184322982	46.8106600070709	Ndufa8	2	36036326	36049406	-	861	protein_coding	NADH:ubiquinone oxidoreductase subunit A8 [Source:MGI Symbol;Acc:MGI:1915625]	-
ENSMUSG00000024844	53.8296963495874	58.2746713132788	71.704247123738	58.7417567778365	40.4937731832101	92.3556463371963	34.2046635462106	42.8497580064726	Banf1	19	5364641	5366645	-	820	protein_coding	barrier to autointegration factor 1 [Source:MGI Symbol;Acc:MGI:1346330]	-
ENSMUSG00000079170	45.5193055130084	55.0924568855072	44.960870490824	60.6982238444315	64.2689423476852	31.6734093964611	79.7489166376324	70.4870299943429	Gm13941	2	111088372	111105982	-	736	protein_coding	predicted gene 13941 [Source:MGI Symbol;Acc:MGI:3651375]	-
ENSMUSG00000082908	43.7215446317679	51.3330916345957	61.2754623384313	45.2597192564976	63.9058409784893	78.3443398197346	61.6495121623401	46.5658611769943	Gm13736	2	87526145	87526397	+	253	processed_pseudogene	predicted gene 13736 [Source:MGI Symbol;Acc:MGI:3650137]	-
ENSMUSG00000108194	14.2921281348676	117.410589275129	19.1121468339685	114.547356134601	19.8412711388237	71.6269046380819	12.899787697454	81.7061230390611	1700097M23Rik	6	81893818	81895339	-	1522	TEC	RIKEN cDNA 1700097M23 gene [Source:MGI Symbol;Acc:MGI:1920811]	-
ENSMUSG00000025495	51.1402598384258	53.1965806821894	43.22863623995	39.5627974746839	73.6329081673496	61.2347107232879	76.0873051997575	53.1491519284687	Ptdss2	7	141122382	141157606	+	5631	protein_coding	phosphatidylserine synthase 2 [Source:MGI Symbol;Acc:MGI:1351664]	-
ENSMUSG00000022033	33.5700878115382	83.0037150947158	50.3929949679074	80.053477685876	27.9403563914632	80.2536407561039	27.5776293471402	68.2802057985141	Pbk	14	65805837	65817822	+	1791	protein_coding	PDZ binding kinase [Source:MGI Symbol;Acc:MGI:1289156]	-
ENSMUSG00000040669	52.6862793378197	57.6551208756133	35.844005396143	40.5655107822214	79.0199611769562	49.8338531609524	75.4220257163943	58.9196663634403	Phc1	6	122317731	122340561	-	5297	protein_coding	polyhomeotic 1 [Source:MGI Symbol;Acc:MGI:103248]	-
ENSMUSG00000029621	53.0910233288183	47.3104268946496	68.6714846410957	46.2199251623986	59.0286554662661	60.6065745738541	62.9195252299208	51.7724132232469	Arpc1a	5	145083830	145108761	+	2567	protein_coding	actin related protein 2/3 complex, subunit 1A [Source:MGI Symbol;Acc:MGI:1928896]	-
ENSMUSG00000116244	42.803900176253	56.6799481813473	39.2262695222055	45.7199275022963	68.305905586691	50.1561268538255	71.680169791652	74.9932732429318	Gm49461	2	68566442	68574848	+	983	transcribed_unprocessed_pseudogene	predicted gene, 49461 [Source:MGI Symbol;Acc:MGI:6155119]	-
ENSMUSG00000056508	39.8469652011874	18.9974086534523	6.31618482994259	2.0265247055929	128.304435228683	63.8969821098179	156.15951105914	33.7624948825868	1700001K19Rik	12	110667688	110682619	-	955	protein_coding	RIKEN cDNA 1700001K19 gene [Source:MGI Symbol;Acc:MGI:1913573]	-
ENSMUSG00000061411	52.652214244836	73.6697055928566	32.9005315190512	54.3747377858493	64.2656243455226	41.372998374742	62.2936853882436	67.4848561148581	Nol4l	2	153407462	153529971	-	9083	protein_coding	nucleolar protein 4-like [Source:MGI Symbol;Acc:MGI:1918765]	-
ENSMUSG00000029614	52.2181518805228	48.9224929460178	91.2208198121796	49.6673346004369	44.4269558070493	75.1341300455443	48.4965484419522	38.8141638372855	Rpl6	5	121204481	121209241	+	3140	protein_coding	ribosomal protein L6 [Source:MGI Symbol;Acc:MGI:108057]	-
ENSMUSG00000078958	46.062229299143	44.1480507193765	34.704889981929	22.4696643924708	63.7310984445637	91.6940967614527	85.2444349315719	60.3913776903722	Atp6ap1l	13	90883433	90905355	-	1280	protein_coding	ATPase, H+ transporting, lysosomal accessory protein 1-like [Source:MGI Symbol;Acc:MGI:3648665]	-
ENSMUSG00000055850	39.2874365628376	55.3066587542262	43.3444623593124	60.638870519928	54.3595758901736	64.3573925522079	75.0589050405657	55.76696532544	Rnf181	6	72359714	72366956	-	2860	protein_coding	ring finger protein 181 [Source:MGI Symbol;Acc:MGI:1913760]	-
ENSMUSG00000027927	28.8406995571958	14.2867281985691	2.89431822107316	0.564565663314242	137.831076564617	46.2569847710451	188.145605550568	29.1821881350965	Lelp1	3	92134997	92142744	-	857	protein_coding	late cornified envelope-like proline-rich 1 [Source:MGI Symbol;Acc:MGI:1916582]	-
ENSMUSG00000026821	53.7596295876452	53.513428959818	46.8909008077611	45.4321514289999	65.95368789526	53.8295578622456	68.5092920126733	59.1748979750585	Ralgds	2	28513125	28553081	+	6159	protein_coding	ral guanine nucleotide dissociation stimulator [Source:MGI Symbol;Acc:MGI:107485]	-
ENSMUSG00000003531	47.3054547259774	55.2823009437097	56.5433954780443	42.1068685780828	59.3126390686603	76.7803912559048	59.7693551279848	49.7618446315256	Dgcr6	16	18052860	18071632	+	2985	protein_coding	DiGeorge syndrome critical region gene 6 [Source:MGI Symbol;Acc:MGI:1202877]	-
ENSMUSG00000019969	56.2477522722474	45.9365847954268	47.8747325235354	35.9928264654474	78.3929242661199	50.7863436574326	77.1162416663964	54.3213104700589	Psen1	12	83688152	83735199	+	4557	protein_coding	presenilin 1 [Source:MGI Symbol;Acc:MGI:1202717]	-
ENSMUSG00000024532	30.2434744821252	15.9837124552215	3.45143420518511	0.877701176345225	98.9888434748436	52.1541417629384	217.792959722811	26.9958619469349	1700034E13Rik	18	52646209	52663733	+	490	protein_coding	RIKEN cDNA 1700034E13 gene [Source:MGI Symbol;Acc:MGI:1925664]	-
ENSMUSG00000031756	48.9092254299578	55.4687510353955	47.8335530834979	48.7488529422496	61.9631273990389	54.1749824921686	66.1663983352927	60.9687111223445	Cenpn	8	116921730	116941507	+	3294	protein_coding	centromere protein N [Source:MGI Symbol;Acc:MGI:1919405]	-
ENSMUSG00000025482	50.9516093231443	25.3852792658131	22.5876079290562	7.6315139224736	111.610042568669	59.2200714674205	121.970118071759	44.8623093401099	Odf3	7	140847805	140851018	+	2064	protein_coding	outer dense fiber of sperm tails 3 [Source:MGI Symbol;Acc:MGI:1916537]	-
ENSMUSG00000034566	46.0980740741198	52.1751132194938	58.0665521195887	43.227531826791	43.3243135395591	101.600939581536	52.1124976349093	46.9337187474762	Atp5h	11	115415689	115419962	-	1465	protein_coding	ATP synthase, H+ transporting, mitochondrial F0 complex, subunit D [Source:MGI Symbol;Acc:MGI:1918929]	-
ENSMUSG00000022855	47.0437004533217	75.1267820283696	45.6885332546209	63.5435111355152	46.4508778394449	56.1255032279877	43.5079751642714	64.6527291972267	Senp2	16	22009484	22049269	+	6901	protein_coding	SUMO/sentrin specific peptidase 2 [Source:MGI Symbol;Acc:MGI:1923076]	-
ENSMUSG00000001440	50.3641046791293	75.1519398961388	52.5325045648986	70.8740370228146	41.6375337609951	50.9616169181572	36.3846269285185	64.0238545585834	Kpnb1	11	97159714	97187881	-	6590	protein_coding	karyopherin (importin) beta 1 [Source:MGI Symbol;Acc:MGI:107532]	-
ENSMUSG00000046192	48.2437675661181	32.8971467617867	49.8729564187572	27.9324012067987	81.1572832973631	46.5729298203333	94.210379792028	60.4795081749349	Iqub	6	24444865	24515067	-	3651	protein_coding	IQ motif and ubiquitin domain containing [Source:MGI Symbol;Acc:MGI:3041159]	-
ENSMUSG00000022141	54.4425869438256	66.4296605487401	43.1400583899643	58.5571896989232	56.4873674989597	32.2600169267068	54.8552345866853	75.1835268514996	Nipbl	15	8290617	8444463	-	9423	protein_coding	NIPBL cohesin loading factor [Source:MGI Symbol;Acc:MGI:1913976]	-
ENSMUSG00000029074	49.2737159536255	23.6466945903376	21.6440001976351	7.52763662598217	112.127889616461	45.5787329666917	134.27798156008	47.1983016081332	Ttll10	4	156034840	156059414	-	3985	protein_coding	tubulin tyrosine ligase-like family, member 10 [Source:MGI Symbol;Acc:MGI:1921855]	-
ENSMUSG00000116376	51.6126573940128	23.1902557442339	33.2644660621058	12.9951000224735	110.348108016458	55.6277329389089	111.165156525185	42.6798663765449	Tmem249	15	76533213	76535366	-	1088	protein_coding	transmembrane protein 249 [Source:MGI Symbol;Acc:MGI:3647471]	-
ENSMUSG00000025151	57.9620254741028	94.6621418723954	56.5029896477286	105.652699146022	19.1326298109269	51.4144745226615	22.9865401537853	31.985587790015	Maged1	X	94535474	94542143	-	4351	protein_coding	melanoma antigen, family D, 1 [Source:MGI Symbol;Acc:MGI:1930187]	-
ENSMUSG00000049154	49.0989740049316	19.408258443049	40.5650044856324	7.11100490094511	94.5011337733857	59.0326464579601	123.788306167239	46.7810236284656	Fam183b	11	58792797	58801960	-	567	protein_coding	family with sequence similarity 183, member B [Source:MGI Symbol;Acc:MGI:1922679]	-
ENSMUSG00000024958	45.8896650379067	63.9320722312845	49.1638182074333	49.0203082937464	58.4834572367681	58.6600823464179	59.9570186149617	54.9323650222668	Gpr137	19	6938069	6942450	-	2768	protein_coding	G protein-coupled receptor 137 [Source:MGI Symbol;Acc:MGI:2147529]	-
ENSMUSG00000021546	51.7146575335009	69.9618709887669	66.2775718405528	69.2401164617903	40.4521655295396	57.9541176497722	33.802629146348	50.2919353081432	Hnrnpk	13	58391142	58403343	-	6466	protein_coding	heterogeneous nuclear ribonucleoprotein K [Source:MGI Symbol;Acc:MGI:99894]	-
ENSMUSG00000040829	53.7663673983937	39.9346156941122	49.3667033979561	35.1038168088561	77.2966966444596	48.1086174982696	81.3495354832309	54.3321188133782	Zmynd15	11	70459433	70466202	+	4409	protein_coding	zinc finger, MYND-type containing 15 [Source:MGI Symbol;Acc:MGI:3603821]	-
ENSMUSG00000084838	12.9539357484627	66.9018184867794	83.1803688750789	87.969595174601	37.6101921715426	83.4706445902324	23.9193451372102	42.8791353258243	Gm10241	16	20176727	20177012	-	286	processed_pseudogene	predicted pseudogene 10241 [Source:MGI Symbol;Acc:MGI:3704461]	-
ENSMUSG00000015357	53.7592041041382	35.2833274932552	55.5021703516506	30.5722737666357	79.4308666645004	48.9867535340752	89.5547401604851	45.7267039462317	Clpx	9	65294260	65330658	+	3494	protein_coding	caseinolytic mitochondrial matrix peptidase chaperone subunit [Source:MGI Symbol;Acc:MGI:1346017]	-
ENSMUSG00000036430	50.5616850019034	43.565159111036	70.1761970224364	34.176809121862	64.8017405767116	66.6679955210808	67.5865344985262	40.8402282192274	Tbcc	17	46890684	46891847	+	1164	protein_coding	tubulin-specific chaperone C [Source:MGI Symbol;Acc:MGI:1919976]	-
ENSMUSG00000020712	29.8767159296367	98.1221928531207	29.0731817843484	84.5503789442449	32.7108655648157	65.2377686076363	22.0981088582128	76.2773703448552	Tcam1	11	106276672	106288745	+	3752	protein_coding	testicular cell adhesion molecule 1 [Source:MGI Symbol;Acc:MGI:1923120]	-
ENSMUSG00000029130	45.7007036010401	58.4411191798826	54.3472838988528	50.0379569653684	52.7884192606195	57.2692555327625	61.670588467432	57.4827072308887	Rnf32	5	29195992	29228457	+	6761	protein_coding	ring finger protein 32 [Source:MGI Symbol;Acc:MGI:1861747]	-
ENSMUSG00000025232	46.9069319278753	54.760159947249	56.0627501615447	58.0416180587263	47.6645132020286	64.2042237861756	58.9156479317997	51.1194969529455	Hexa	9	59539540	59565109	+	1996	protein_coding	hexosaminidase A [Source:MGI Symbol;Acc:MGI:96073]	-
ENSMUSG00000039660	48.8467279717115	56.9146263933938	46.559579874908	46.3650749318181	60.9064547845728	58.7481055740326	62.8411260500149	56.0321088084638	Spout1	2	30173453	30178459	-	3010	protein_coding	SPOUT domain containing methyltransferase 1 [Source:MGI Symbol;Acc:MGI:106544]	-
ENSMUSG00000053012	38.9268139276596	63.5104211080628	58.671975888422	57.3000537309382	46.4147184619465	52.295111483002	55.9290055266842	64.1417787355992	Krcc1	6	71271677	71285319	+	1913	protein_coding	lysine-rich coiled-coil 1 [Source:MGI Symbol;Acc:MGI:1889377]	-
ENSMUSG00000032745	57.2767261286957	45.9773629901261	63.4327352096957	44.0398646265334	62.6531645006895	42.2826254955883	70.3889055716642	50.5470294416941	Gpbp1	13	111425680	111490111	-	3905	protein_coding	GC-rich promoter binding protein 1 [Source:MGI Symbol;Acc:MGI:1920524]	-
ENSMUSG00000047044	27.8674591195611	95.0308394900973	40.977463031189	86.0083039285761	23.5052383064482	82.7357339420095	14.1142678437554	66.348561890364	D030056L22Rik	19	18713193	18718428	+	1677	protein_coding	RIKEN cDNA D030056L22 gene [Source:MGI Symbol;Acc:MGI:3583960]	-
ENSMUSG00000022800	32.7147488932984	80.800247460691	45.3503087102125	76.6795964572416	33.8736955295504	64.5952460662081	33.5910113583622	68.906076150516	Fyttd1	16	32877500	32908875	+	6633	protein_coding	forty-two-three domain containing 1 [Source:MGI Symbol;Acc:MGI:1917955]	-
ENSMUSG00000040652	48.8194413337716	62.7993911400568	56.675089165946	56.9775570083875	47.7282784370815	63.6438791525434	48.9847388979512	50.8768167461466	Oaz2	9	65668001	65690300	+	2990	protein_coding	ornithine decarboxylase antizyme 2 [Source:MGI Symbol;Acc:MGI:109492]	-
ENSMUSG00000041791	49.252102271398	22.2365898452127	26.1377767837332	7.11156372254833	90.7434787865659	50.0440511806469	150.34820021098	40.5162600069932	Capza3	6	140041252	140042778	+	1527	protein_coding	capping protein (actin filament) muscle Z-line, alpha 3 [Source:MGI Symbol;Acc:MGI:106221]	-
ENSMUSG00000028447	48.964243235456	39.8175368039795	56.4816277032788	35.5987005425049	61.6812352770046	80.2162001100351	65.5862934408147	47.9360602439651	Dctn3	4	41714798	41723170	-	1042	protein_coding	dynactin 3 [Source:MGI Symbol;Acc:MGI:1859251]	-
ENSMUSG00000068823	51.2657685222595	47.282676417929	55.4426588348237	43.9166583138413	66.308131893676	45.304288645061	73.008853487463	53.5581514573654	Csde1	3	103020426	103058186	+	10902	protein_coding	cold shock domain containing E1, RNA binding [Source:MGI Symbol;Acc:MGI:92356]	CSD
ENSMUSG00000020193	44.1673622454059	43.0001168007143	49.5656176288412	37.3327757299618	68.7136860384079	55.1261564671158	78.474258691471	59.6512112538315	Zpbp	11	11279626	11462408	-	4248	protein_coding	zona pellucida binding protein [Source:MGI Symbol;Acc:MGI:1855701]	-
ENSMUSG00000001039	41.9953330536478	51.7479469847764	43.7752210669356	38.2355117758615	62.4488767902278	82.2074738620604	67.3786780966786	47.3144282122108	B9d1	11	61505144	61512931	+	1593	protein_coding	B9 protein domain 1 [Source:MGI Symbol;Acc:MGI:1351471]	-
ENSMUSG00000079773	63.3314505083823	16.3628271785664	19.0191896209675	6.00224044745794	27.7296637873343	122.240515076856	170.691233618954	9.36446262924624	AC087559.2	GL456350.1	173252	174286	-	412	protein_coding		-
ENSMUSG00000058183	58.3176868017555	25.2770018224564	34.3431774011	12.7320342944151	98.3798866003843	51.0124062433132	107.466623481303	47.1266341208836	Mmel1	4	154869585	154895528	+	3475	protein_coding	membrane metallo-endopeptidase-like 1 [Source:MGI Symbol;Acc:MGI:1351603]	-
ENSMUSG00000062328	36.4677766497368	73.235295002058	139.224175641931	34.7527196420951	27.9311628722406	61.9284270248833	33.9839882975254	26.758196764472	Rpl17	18	75000477	75003381	+	775	protein_coding	ribosomal protein L17 [Source:MGI Symbol;Acc:MGI:2448270]	-
ENSMUSG00000069733	44.2485447245797	47.7959377989867	50.3949814136397	41.8671170268189	64.8111138781372	56.2881046317814	70.5012193327231	57.8239682845965	Ube2u	4	100478849	100550147	+	1537	protein_coding	ubiquitin-conjugating enzyme E2U (putative) [Source:MGI Symbol;Acc:MGI:3588216]	-
ENSMUSG00000028745	45.3056231860147	46.4143469047923	44.1383927500923	41.0649216638028	65.3120195455846	62.047153061349	82.5308038277771	46.6335478340624	Capzb	4	139192899	139291818	+	3299	protein_coding	capping protein (actin filament) muscle Z-line, beta [Source:MGI Symbol;Acc:MGI:104652]	-
ENSMUSG00000018585	36.5884548032365	62.5806528859936	49.4960758630212	53.5604569511408	42.7291784999847	98.3924176643037	41.4755254830207	48.5198847319131	Atox1	11	55446641	55461239	-	541	protein_coding	antioxidant 1 copper chaperone [Source:MGI Symbol;Acc:MGI:1333855]	-
ENSMUSG00000073633	43.1687582691787	43.2235219692991	49.1299125967132	38.3171930564726	66.3440971001292	64.0136008507411	76.4668502555417	52.666071649172	Fbxo36	1	84839841	84900487	+	2148	protein_coding	F-box protein 36 [Source:MGI Symbol;Acc:MGI:1289192]	-
ENSMUSG00000040054	49.3154661021904	76.3272379703969	32.5578860114034	59.4257070105901	56.6115980770048	39.8671603915015	51.941359536063	67.0721687683793	Baz2a	10	128091577	128129303	+	10730	protein_coding	bromodomain adjacent to zinc finger domain, 2A [Source:MGI Symbol;Acc:MGI:2151152]	MBD
ENSMUSG00000037628	48.0151829689328	33.5343166673941	61.0811175569952	27.7978808876861	70.5583603702533	59.9908634171879	84.6532963682683	47.2186820681475	Cdkn3	14	46760541	46771669	+	2371	protein_coding	cyclin-dependent kinase inhibitor 3 [Source:MGI Symbol;Acc:MGI:1919641]	-
ENSMUSG00000063409	44.7796652666123	45.2989696550984	31.1609156588816	28.1546230442105	86.9896678108583	53.4003342750177	89.4685391111918	53.42250451533	Lrrc43	5	123489305	123508205	+	2066	protein_coding	leucine rich repeat containing 43 [Source:MGI Symbol;Acc:MGI:2685907]	-
ENSMUSG00000062006	54.047480456942	49.8135575169265	85.3599879894551	50.3827208080538	50.4555661204637	110.180996885523	18.6100288230991	13.7895647608167	Rpl34	3	130726831	130730398	-	2643	protein_coding	ribosomal protein L34 [Source:MGI Symbol;Acc:MGI:1915686]	-
ENSMUSG00000023010	50.6485709886049	48.4869595692885	56.952182667109	44.3648419526488	57.6311193708372	56.5713139843016	71.0542486510405	46.7882695870879	Tmbim6	15	99392882	99410049	+	4578	protein_coding	transmembrane BAX inhibitor motif containing 6 [Source:MGI Symbol;Acc:MGI:99682]	-
ENSMUSG00000099719	34.7607731071036	46.6291632932576	43.2355507991338	39.1804317491396	73.3218595356049	52.4263393816888	86.8160740007635	56.1237130353138	Gm28802	1	58850085	58892792	-	944	unprocessed_pseudogene	predicted gene 28802 [Source:MGI Symbol;Acc:MGI:5579508]	-
ENSMUSG00000002308	45.7590069638404	55.9763242172904	61.3539478843277	52.6184733482851	44.2053503331318	71.7811422101418	45.6326105489184	55.0474431446319	Cd320	17	33843091	33849774	+	2592	protein_coding	CD320 antigen [Source:MGI Symbol;Acc:MGI:1860083]	-
ENSMUSG00000003380	37.4270443402399	64.3137285156862	49.4886866019462	47.829095209653	42.9904391946263	85.5356990846456	62.6598892277923	42.0250133948356	Rabac1	7	24969752	24972754	-	1523	protein_coding	Rab acceptor 1 (prenylated) [Source:MGI Symbol;Acc:MGI:1201692]	-
ENSMUSG00000003269	42.9246642903777	49.0373520663288	51.9715526606413	52.7916875541433	51.7806794364563	68.7716857177636	59.5925662131658	54.8765664903405	Cyth2	7	45806637	45814581	-	3445	protein_coding	cytohesin 2 [Source:MGI Symbol;Acc:MGI:1334255]	-
ENSMUSG00000022177	42.5767837247833	52.2587641230469	51.2528787256658	49.6899558950449	54.9544302687567	65.5807654706017	55.8091230274589	59.2769471813677	Haus4	14	54541785	54554616	-	2378	protein_coding	HAUS augmin-like complex, subunit 4 [Source:MGI Symbol;Acc:MGI:1261794]	-
ENSMUSG00000020390	44.3623119343873	54.3495139420002	55.3392938420892	57.2234538695867	49.4323403053272	65.9660203446752	55.9566414928131	47.8316262800379	Ube2b	11	51985497	52000762	-	2126	protein_coding	ubiquitin-conjugating enzyme E2B [Source:MGI Symbol;Acc:MGI:102944]	-
ENSMUSG00000023089	40.9253993355502	46.0153217344351	59.377823020276	34.6413430610576	50.3022059604731	91.3819154821083	60.9850590358795	45.8637001735945	Ndufa5	6	24518666	24528013	-	1032	protein_coding	NADH:ubiquinone oxidoreductase subunit A5 [Source:MGI Symbol;Acc:MGI:1915452]	-
ENSMUSG00000055891	25.1084072575106	13.5450121839284	5.77146820468109	1.12402070258342	120.519287046868	72.9361920266799	164.389536553021	25.4819672915203	Ubl4b	3	107553687	107555073	-	1387	protein_coding	ubiquitin-like 4B [Source:MGI Symbol;Acc:MGI:1914841]	-
ENSMUSG00000090273	48.0090070294991	20.5212149462088	44.1721326770458	10.7847700056662	91.1612417633426	68.3122570734996	103.19017945794	41.9563845773772	Prr22	17	56770250	56772208	+	1959	protein_coding	proline rich 22 [Source:MGI Symbol;Acc:MGI:2685392]	-
ENSMUSG00000053730	50.8886809254132	41.8719029646776	55.0171093433408	36.8506831929765	68.7395683920376	50.5515562660938	71.9704425447389	51.8073884435212	Tmem39b	4	129676355	129696838	-	2286	protein_coding	transmembrane protein 39b [Source:MGI Symbol;Acc:MGI:2682939]	-
ENSMUSG00000053192	47.7555240669532	46.4937152921527	32.8785889575418	31.9174100731327	76.4470730073725	56.0060332781191	87.7417742455835	48.1258777554177	Mllt11	3	95219135	95232171	-	2385	protein_coding	myeloid/lymphoid or mixed-lineage leukemia; translocated to, 11 [Source:MGI Symbol;Acc:MGI:1929671]	-
ENSMUSG00000025369	45.9957380508726	75.5152865128645	27.4861063447628	62.6674213463636	55.9803949545981	45.176183736246	51.0359208963993	63.4232471606369	Smarcc2	10	128459248	128490482	+	5552	protein_coding	SWI/SNF related, matrix associated, actin dependent regulator of chromatin, subfamily c, member 2 [Source:MGI Symbol;Acc:MGI:1915344]	MYB
ENSMUSG00000030816	54.7150779002582	55.5840737453557	47.2870842433103	46.5766393237994	64.516672956272	47.6378018739205	57.8211551354018	52.5695804296925	Rnf40	7	127588767	127604799	+	5621	protein_coding	ring finger protein 40 [Source:MGI Symbol;Acc:MGI:2142048]	-
ENSMUSG00000069682	49.0087169167036	42.6221711379443	82.0299921648089	48.086966811103	40.8228865348631	77.3487890052075	47.4017384577407	38.8419791890693	Gm10275	10	29698746	29699380	-	635	transcribed_processed_pseudogene	predicted pseudogene 10275 [Source:MGI Symbol;Acc:MGI:3704354]	-
ENSMUSG00000079269	59.9907406788095	19.3537031664827	36.369951839585	16.8034865087561	62.5746039230166	68.50121574181	118.936349550005	43.3759289972825	Gm3676	14	41641179	41646487	-	899	protein_coding	predicted gene 3676 [Source:MGI Symbol;Acc:MGI:3781852]	-
ENSMUSG00000018543	46.2255028643059	18.1914594957035	24.1213214243786	4.04917029071125	89.4020743001083	92.4969523276879	111.932568848337	38.7538252558538	1700001P01Rik	11	97771481	97775918	-	624	protein_coding	RIKEN cDNA 1700001P01 gene [Source:MGI Symbol;Acc:MGI:1919465]	-
ENSMUSG00000006310	24.2512374930915	103.009160880277	26.8114594055456	85.8961120469293	28.4023221196101	62.3041147974447	20.4618479423661	74.0109823582309	Zbtb32	7	30589681	30598909	-	2357	protein_coding	zinc finger and BTB domain containing 32 [Source:MGI Symbol;Acc:MGI:1891838]	ZBTB
ENSMUSG00000038909	44.9814320840315	74.7844071814689	41.7810990275681	69.073187974132	39.8498505562955	50.4296562052986	32.9071600518638	71.2478001251648	Kat7	11	95274259	95310246	-	5536	protein_coding	K(lysine) acetyltransferase 7 [Source:MGI Symbol;Acc:MGI:2182799]	zf-C2HC
ENSMUSG00000002240	46.6319541098737	21.9115310581388	34.2794276818647	9.28823823396747	99.991110333617	46.0136592312784	115.379979501429	51.4785292852629	Prr27	5	87825686	87846387	+	1337	protein_coding	proline rich 27 [Source:MGI Symbol;Acc:MGI:1921029]	-
ENSMUSG00000070883	45.6223640179439	38.0783977234736	59.7232145043694	31.0407873512671	67.3330182489612	36.8671371296074	89.9911593690374	56.263915183375	Ccdc173	2	69758033	69789575	-	2558	protein_coding	coiled-coil domain containing 173 [Source:MGI Symbol;Acc:MGI:1923100]	-
ENSMUSG00000020472	53.20384678331	57.1791787910792	36.8837281109249	43.2377709936828	65.8902340287725	45.4019449494384	68.8581090326734	54.2517772418125	Zkscan17	11	59485520	59526751	-	4573	protein_coding	zinc finger with KRAB and SCAN domains 17 [Source:MGI Symbol;Acc:MGI:2679270]	zf-C2H2
ENSMUSG00000021610	47.0779899797944	60.2818462394817	51.0264022818506	55.8093359217396	46.7543903840046	66.3735131796075	46.624479449235	50.9082554570596	Clptm1l	13	73604006	73620605	+	3068	protein_coding	CLPTM1-like [Source:MGI Symbol;Acc:MGI:2442892]	-
ENSMUSG00000047777	44.5701999524798	78.1052083778224	52.4334418010591	74.7596696589559	35.3960957817887	53.3261761651754	28.1534796988779	58.0830429350346	Phf13	4	151989633	151996258	-	3205	protein_coding	PHD finger protein 13 [Source:MGI Symbol;Acc:MGI:2446217]	-
ENSMUSG00000020940	49.9006914535478	25.7748998448634	12.5791940866664	4.36886036641537	106.105622145539	53.7880105123149	133.238000700666	38.9080339269056	1700023F06Rik	11	103198944	103208558	-	1452	protein_coding	RIKEN cDNA 1700023F06 gene [Source:MGI Symbol;Acc:MGI:1916691]	-
ENSMUSG00000029014	46.9273001098913	46.0015871917236	55.9138289227615	43.3045351469852	59.7562760768328	45.7346918223421	72.1501433482208	54.5247253108145	Dnajc2	5	21757267	21785251	-	5029	protein_coding	DnaJ heat shock protein family (Hsp40) member C2 [Source:MGI Symbol;Acc:MGI:99470]	MYB
ENSMUSG00000072983	26.2488101917721	76.5194598285476	27.2379481672086	64.1124808462527	33.3910927636569	53.7790299648494	49.8423303485473	92.9666161702706	4933414I15Rik	11	50940711	50943765	-	2347	protein_coding	RIKEN cDNA 4933414I15 gene [Source:MGI Symbol;Acc:MGI:1918374]	-
ENSMUSG00000047648	54.4333075692089	36.0351129684787	54.1171866611351	33.8878448219263	73.5469962869536	39.0150684240303	82.2965389612888	50.4819674852728	Fbxo30	10	11281330	11298052	+	5197	protein_coding	F-box protein 30 [Source:MGI Symbol;Acc:MGI:1919115]	-
ENSMUSG00000053565	48.4338370528697	56.5330220700543	57.627096782447	41.365490392208	52.1261758031801	78.1326733865251	49.0630273994942	40.3466231145699	Eif3k	7	28971372	28981864	-	2698	protein_coding	eukaryotic translation initiation factor 3, subunit K [Source:MGI Symbol;Acc:MGI:1921080]	-
ENSMUSG00000047187	38.1375459391919	66.8598899734116	57.2191588774906	66.5626063816569	37.8374437571143	70.7172781979948	32.7453928557722	53.1656374401296	Rab2a	4	8535644	8607778	+	2133	protein_coding	RAB2A, member RAS oncogene family [Source:MGI Symbol;Acc:MGI:1928750]	-
ENSMUSG00000028452	46.9581219953343	69.3322394889896	58.8603173375844	65.8386703114518	40.2847159145056	58.6814401161221	34.8040031465875	48.3022550933952	Vcp	4	42979963	43000507	-	4851	protein_coding	valosin containing protein [Source:MGI Symbol;Acc:MGI:99919]	-
ENSMUSG00000000594	42.7691974669986	64.4634845646224	41.0609441740195	71.4487995700341	32.0373831290382	80.1220302976061	40.4455435196288	50.699347840305	Gm2a	11	55098115	55113029	+	4127	protein_coding	GM2 ganglioside activator protein [Source:MGI Symbol;Acc:MGI:95762]	-
ENSMUSG00000029607	48.5439552873751	22.2436504727129	31.2943854159827	9.20202472046627	95.3004794826638	54.3620882903667	116.53944139168	45.3097776765138	Ankrd61	5	143890741	143897685	-	2331	protein_coding	ankyrin repeat domain 61 [Source:MGI Symbol;Acc:MGI:1913979]	-
ENSMUSG00000041028	45.8523603403786	44.1587736732347	49.2291893377131	39.1600540819843	63.377623225218	58.679674916321	77.9166936372147	44.1328617042169	Ghitm	14	37120092	37135272	-	3756	protein_coding	growth hormone inducible transmembrane protein [Source:MGI Symbol;Acc:MGI:1913342]	-
ENSMUSG00000021326	45.5068061718996	39.4485012820335	43.8585249233556	28.7758320215584	72.9086423447647	61.6165914389788	80.4866828391015	49.4295254818907	Trim27	13	21179445	21194724	+	5500	protein_coding	tripartite motif-containing 27 [Source:MGI Symbol;Acc:MGI:97904]	-
ENSMUSG00000060176	51.6676270431206	35.5780519955193	37.1967318569547	27.1630842243082	85.9762771075809	35.414275799807	98.9344477336609	49.5282721667655	Kif27	13	58287502	58359122	-	5215	protein_coding	kinesin family member 27 [Source:MGI Symbol;Acc:MGI:1922300]	-
ENSMUSG00000017837	42.4976603766084	65.1001156244418	39.7513002128209	49.6273414924349	53.7211418693482	61.9298880993269	53.6108868549886	54.6659759773277	Nkiras2	11	100619244	100627607	+	3578	protein_coding	NFKB inhibitor interacting Ras-like protein 2 [Source:MGI Symbol;Acc:MGI:1919216]	-
ENSMUSG00000063870	54.8335048629029	64.0839888503788	44.3451262147847	56.8564347413345	55.9963077235758	40.4888247050881	48.3105149425591	55.8622985550566	Chd4	6	125095981	125130591	+	8019	protein_coding	chromodomain helicase DNA binding protein 4 [Source:MGI Symbol;Acc:MGI:1344380]	-
ENSMUSG00000032512	45.6692726434041	59.8035299964268	38.9378896288189	51.8622387145134	56.3104452936929	49.2737492524235	57.6731932001302	61.1471431242807	Wdr48	9	119894878	119926587	+	8927	protein_coding	WD repeat domain 48 [Source:MGI Symbol;Acc:MGI:1914811]	-
ENSMUSG00000055762	44.1159436650482	27.5429896542458	27.9086686542167	14.4423983446587	96.1381390933545	51.9261213016354	121.487710659507	36.3486351146151	Eef1d	15	75894205	75909556	-	6488	protein_coding	eukaryotic translation elongation factor 1 delta (guanine nucleotide exchange protein) [Source:MGI Symbol;Acc:MGI:1913906]	-
ENSMUSG00000062933	27.2191270339127	42.9941632498045	68.4534450695047	48.6027026401169	45.8130184676962	90.1885036827398	44.6754789174996	51.7420687316253	Gm10123	9	96895658	96896147	+	490	processed_pseudogene	predicted pseudogene 10123 [Source:MGI Symbol;Acc:MGI:3704342]	-
ENSMUSG00000007591	37.1129881967605	17.6106826480751	27.283818559684	7.76486946341524	94.7878556240482	65.5251369834381	120.88171135609	48.5520000616923	Tssk4	14	55650184	55652539	+	1717	protein_coding	testis-specific serine kinase 4 [Source:MGI Symbol;Acc:MGI:1918349]	-
ENSMUSG00000040725	46.2782123828198	70.8720137919269	36.9742965442918	59.6171728795747	48.9769789527351	50.4824234703403	45.3980547136325	60.1543596812226	Hnrnpul1	7	25721165	25754757	-	8654	protein_coding	heterogeneous nuclear ribonucleoprotein U-like 1 [Source:MGI Symbol;Acc:MGI:2443517]	-
ENSMUSG00000038292	38.514073687755	74.0926152201457	32.8467569277673	58.3508916829976	46.8380807202327	63.4374871546047	46.3390029607014	58.1462139239346	Ccdc155	7	45183624	45204892	-	2365	protein_coding	coiled-coil domain containing 155 [Source:MGI Symbol;Acc:MGI:2687329]	-
ENSMUSG00000042554	47.9603613487167	20.2392248200594	37.1570243475704	8.18680841467226	100.074229697381	46.8728159690258	108.855011285677	48.7889322933983	Zp3r	1	130576713	130629621	-	2121	protein_coding	zona pellucida 3 receptor [Source:MGI Symbol;Acc:MGI:104965]	-
ENSMUSG00000000346	51.885809109377	53.8771807351384	66.9677414949738	55.5758871583906	43.0583132624188	53.9051874645167	43.8291481854203	49.0109679710814	Dazap2	15	100615349	100620761	+	2900	protein_coding	DAZ associated protein 2 [Source:MGI Symbol;Acc:MGI:1344344]	-
ENSMUSG00000029310	46.0448048475248	45.3629445636168	55.0772136480438	36.7459394559457	58.9341453079599	55.8421360235427	71.5838401807402	47.6970156995124	Nudt9	5	104046306	104065379	+	2392	protein_coding	nudix (nucleoside diphosphate linked moiety X)-type motif 9 [Source:MGI Symbol;Acc:MGI:1921417]	-
ENSMUSG00000039174	42.3475174591794	28.2899591275972	56.4442907509185	28.8224984818521	66.2227517893487	66.0915488119112	81.1366437607788	47.850243070291	1700003H04Rik	3	124556352	124581101	-	1591	protein_coding	RIKEN cDNA 1700003H04 gene [Source:MGI Symbol;Acc:MGI:1923637]	-
ENSMUSG00000036196	43.2444802808436	56.0838471771272	43.0268153964308	50.0742731153433	55.4320505727285	46.4595950426225	59.9516558707342	62.7536009749963	Slc26a8	17	28637783	28690233	-	4756	protein_coding	solute carrier family 26, member 8 [Source:MGI Symbol;Acc:MGI:2385046]	-
ENSMUSG00000024097	45.8197264230618	68.8408208718575	64.7094693809343	63.1947735410345	35.472088125401	58.1733656926843	33.4692407670249	47.0389173404387	Srsf7	17	80200089	80207305	-	2279	protein_coding	serine/arginine-rich splicing factor 7 [Source:MGI Symbol;Acc:MGI:1926232]	-
ENSMUSG00000026585	47.0952409838178	31.8027202747337	34.9453411886402	19.2150270616506	86.2443585134903	46.4216630826748	106.058328642787	44.7684601493347	Kifap3	1	163779583	163917109	+	4012	protein_coding	kinesin-associated protein 3 [Source:MGI Symbol;Acc:MGI:107566]	-
ENSMUSG00000000751	53.4764053096452	56.5102158529089	58.6978943063249	52.5641198847159	48.592831640078	48.932506415515	43.6971015472028	54.0370456935933	Rpa1	11	75298166	75348324	-	5578	protein_coding	replication protein A1 [Source:MGI Symbol;Acc:MGI:1915525]	-
ENSMUSG00000007029	49.1982269671554	33.6328218809676	25.2212774976024	20.648593161228	95.3910288908666	45.258566149732	110.286862739405	36.6469046562726	Vars	17	35000987	35016322	+	5608	protein_coding	valyl-tRNA synthetase [Source:MGI Symbol;Acc:MGI:90675]	-
ENSMUSG00000046841	48.2828405337003	45.9591255028246	52.3219846171382	39.8712594510111	66.2699376885149	44.3921111263789	65.7075019369421	53.2831990424718	Ckap4	10	84526305	84534062	-	3089	protein_coding	cytoskeleton-associated protein 4 [Source:MGI Symbol;Acc:MGI:2444926]	-
ENSMUSG00000036244	45.1381586114601	23.0730026413895	20.5263598313874	6.21540266206932	100.266136045182	55.9664785006087	127.676867231051	37.1891896682802	Tbc1d21	9	58359704	58370455	-	1332	protein_coding	TBC1 domain family, member 21 [Source:MGI Symbol;Acc:MGI:1921536]	-
ENSMUSG00000070639	40.32800501956	21.9990599700291	15.8827893310766	9.47939454395748	111.162355898253	37.1054952290038	139.056247399284	41.0342152112731	Lrrc8b	5	105415775	105490074	+	6726	protein_coding	leucine rich repeat containing 8 family, member B [Source:MGI Symbol;Acc:MGI:2141353]	-
ENSMUSG00000010376	40.1247682859599	48.4690649076539	62.8556986867626	47.875954233494	46.1475637056476	81.4597639434596	41.9895473192182	46.8774793472871	Nedd8	14	55662263	55672124	-	1261	protein_coding	neural precursor cell expressed, developmentally down-regulated gene 8 [Source:MGI Symbol;Acc:MGI:97301]	-
ENSMUSG00000061518	41.2536618684187	45.3217986270485	55.5208971796917	38.9220651617931	48.2451210549069	101.09569034983	46.3821272535887	38.8108042049803	Cox5b	1	36691449	36693681	+	1587	protein_coding	cytochrome c oxidase subunit 5B [Source:MGI Symbol;Acc:MGI:88475]	-
ENSMUSG00000061650	44.9871682921612	46.0843687333843	44.1885443509333	41.8033756236248	58.8768870151252	69.6673859621446	58.4329668914432	51.3847016355395	Med9	11	59948206	59962205	+	1920	protein_coding	mediator complex subunit 9 [Source:MGI Symbol;Acc:MGI:2183151]	-
ENSMUSG00000024510	49.0231922687515	19.2334695191528	42.5423161679777	11.0778772696708	82.0514002363373	56.6602399737855	109.190903891142	44.9650019355768	Ftmt	18	52331536	52332986	+	1451	protein_coding	ferritin mitochondrial [Source:MGI Symbol;Acc:MGI:1914884]	-
ENSMUSG00000005625	42.5029598201875	58.0078951022627	53.0408083255999	52.342466074726	44.3500908836731	65.393813668675	48.3835198025458	50.3713854069439	Psmd4	3	95032694	95042614	-	2808	protein_coding	proteasome (prosome, macropain) 26S subunit, non-ATPase, 4 [Source:MGI Symbol;Acc:MGI:1201670]	-
ENSMUSG00000075511	37.1833424404335	58.0530443738949	36.5707839525736	54.2341637790184	56.2731080082181	51.9489317651003	60.2387104730712	59.6750293497645	1700001L05Rik	15	83353847	83367282	-	6112	lincRNA	RIKEN cDNA 1700001L05 gene [Source:MGI Symbol;Acc:MGI:1916541]	-
ENSMUSG00000032382	43.0946858387554	53.0312833505906	48.5780680776038	45.6934590284911	49.9347647420283	57.0729001061477	61.0307686505561	55.6373577922253	Snx1	9	66088133	66126587	-	4339	protein_coding	sorting nexin 1 [Source:MGI Symbol;Acc:MGI:1928395]	-
ENSMUSG00000020059	38.3965313886	69.3348911142418	63.330905062442	69.4531398611708	32.3481953974833	58.4348996886581	26.4653172058497	56.1412658418136	Sycp3	10	88459569	88473236	+	1264	protein_coding	synaptonemal complex protein 3 [Source:MGI Symbol;Acc:MGI:109542]	-
ENSMUSG00000000088	43.73140194036	49.0506862773563	54.6830275421538	43.2427620259092	50.115938812433	67.7003032661363	56.3619920023709	48.5647386568678	Cox5a	9	57521274	57532426	+	2101	protein_coding	cytochrome c oxidase subunit 5A [Source:MGI Symbol;Acc:MGI:88474]	-
ENSMUSG00000037075	48.5863489026196	27.9084433098409	34.8720934512013	20.7777718544054	86.9453689526769	42.1432649026617	103.591266739952	48.2135000182417	Rnf139	15	58889229	58907057	+	5110	protein_coding	ring finger protein 139 [Source:MGI Symbol;Acc:MGI:1923091]	-
ENSMUSG00000027823	47.8130487694893	41.9370407309695	58.4113542382103	38.6495794222113	57.6442799458204	49.2876689588629	67.5990500534488	51.1128661349673	Gmps	3	63976106	64022579	+	8105	protein_coding	guanine monophosphate synthetase [Source:MGI Symbol;Acc:MGI:2448526]	-
ENSMUSG00000029713	40.542435442602	60.2792531373077	52.1147627072361	54.1384506458621	42.7140411382198	65.1337858963526	48.4013081456373	48.9276853187761	Gnb2	5	137528127	137533510	-	3402	protein_coding	guanine nucleotide binding protein (G protein), beta 2 [Source:MGI Symbol;Acc:MGI:95784]	-
ENSMUSG00000064349	40.8974257201466	43.5612876848287	63.2065678181879	67.6062629582582	20.2456521006233	135.993948366332	19.6935941629698	20.8774816193152	mt-Tc	MT	5192	5257	-	66	Mt_tRNA	mitochondrially encoded tRNA cysteine [Source:MGI Symbol;Acc:MGI:102490]	-
ENSMUSG00000022889	43.6070784355869	45.2840035692839	47.4489312471744	39.5182095970123	51.0377463436756	71.2876554906878	63.034887261631	50.8081909570101	Mrpl39	16	84717576	84735742	-	2533	protein_coding	mitochondrial ribosomal protein L39 [Source:MGI Symbol;Acc:MGI:1351620]	-
ENSMUSG00000021178	47.6690666727444	55.2883403714111	72.7050953962403	52.4520670659387	45.1395299654767	61.0084939946563	34.1515781915088	43.2335598416745	Psmc1	12	100110154	100123405	+	1933	protein_coding	protease (prosome, macropain) 26S subunit, ATPase 1 [Source:MGI Symbol;Acc:MGI:106054]	-
ENSMUSG00000019132	46.1485740729983	57.027660840521	47.9689755468803	52.3713292524234	53.9602529880385	46.1644699061979	52.9707372886948	54.9492889021282	BC005537	13	24801657	24816197	+	5849	protein_coding	cDNA sequence BC005537 [Source:MGI Symbol;Acc:MGI:2441726]	-
ENSMUSG00000044678	39.0720882633969	56.9244795934686	51.0692912410964	51.3598118992846	39.8929706952572	90.6011150781929	40.2699054536811	42.3014546151553	Ly6k	15	74796874	74799986	-	829	protein_coding	lymphocyte antigen 6 complex, locus K [Source:MGI Symbol;Acc:MGI:1923736]	-
ENSMUSG00000034764	24.56430557374	84.311514684659	33.9412963033992	69.5235924429193	37.3769123807071	47.9199935332432	45.2426329609497	68.465837555807	1700006J14Rik	10	120364157	120384336	+	2885	antisense	RIKEN cDNA 1700006J14 gene [Source:MGI Symbol;Acc:MGI:2447818]	-
ENSMUSG00000018425	53.9013305839293	42.3913212837528	60.5018831493536	37.4650676354543	62.3124152676024	46.7221511519615	60.7490339098539	46.939562501145	Dhx40	11	86768846	86807746	-	4233	protein_coding	DEAH (Asp-Glu-Ala-His) box polypeptide 40 [Source:MGI Symbol;Acc:MGI:1914737]	-
ENSMUSG00000012126	35.9165176183231	50.4060084071616	35.7118873377216	39.5654993058828	65.7398780925723	59.635965671293	75.2185220286556	48.1630557095105	Ubxn11	4	134102570	134127593	+	4742	protein_coding	UBX domain protein 11 [Source:MGI Symbol;Acc:MGI:1914836]	-
ENSMUSG00000020114	53.7873878615778	50.3527022490535	56.9468058892131	44.4508856794798	54.0912852665188	43.6470545861628	57.0309658792508	49.7941801646752	Cand1	10	119199255	119240055	-	8357	protein_coding	cullin associated and neddylation disassociated 1 [Source:MGI Symbol;Acc:MGI:1261820]	-
ENSMUSG00000020610	36.0644225837842	49.0637463079463	39.0797868078621	38.9041753731514	60.9120753914939	58.5576855332761	74.8410779383241	52.6217971079964	Amz2	11	109425946	109452813	+	5584	protein_coding	archaelysin family metallopeptidase 2 [Source:MGI Symbol;Acc:MGI:104837]	-
ENSMUSG00000063652	48.7152262148635	65.0322365488111	45.3152637255076	59.6144511606936	45.2919398968759	43.3150363892444	42.0966037498768	60.5034572261488	Slc22a21	11	53949965	53980332	-	3645	protein_coding	solute carrier family 22 (organic cation transporter), member 21 [Source:MGI Symbol;Acc:MGI:1929481]	-
ENSMUSG00000033365	45.7803675709041	53.3284165637783	40.6419299003245	41.7090608925452	65.2702114192427	45.6182061367888	65.4823770385502	52.0115781686995	Ipo13	4	117894486	117914999	-	4207	protein_coding	importin 13 [Source:MGI Symbol;Acc:MGI:2385205]	-
ENSMUSG00000021686	53.0075408895427	46.7904350909987	40.7678531179887	37.8016517523223	68.7497473707182	41.9648578942647	68.4845352356627	52.2322640407247	Ap3b1	13	94358960	94566317	+	4548	protein_coding	adaptor-related protein complex 3, beta 1 subunit [Source:MGI Symbol;Acc:MGI:1333879]	-
ENSMUSG00000024207	41.5659404462554	20.1964871029474	18.1717327407018	6.57308695259305	114.082581202497	45.8699404225266	125.176744936458	38.0523910863663	Acsbg2	17	56843103	56874447	-	2609	protein_coding	acyl-CoA synthetase bubblegum family member 2 [Source:MGI Symbol;Acc:MGI:3587728]	-
ENSMUSG00000044948	41.9368078102718	49.6693287852353	37.2613901368084	41.5384976109902	65.8240958462697	37.2543274760439	71.8589988353038	63.7882037851585	Cfap43	19	47737561	47919299	-	9955	protein_coding	cilia and flagella associated protein 43 [Source:MGI Symbol;Acc:MGI:1289258]	-
ENSMUSG00000039555	39.4684389927268	19.7406167534759	18.4797401591967	6.18049805559513	100.440871340632	28.3085970112636	145.391961878455	50.735199506369	Cylc2	4	51216678	51230272	+	1931	protein_coding	cylicin, basic protein of sperm head cytoskeleton 2 [Source:MGI Symbol;Acc:MGI:1922164]	-
ENSMUSG00000022285	45.5745218307013	59.8014750062933	57.7560664296684	62.4666726298517	39.5866903142834	49.1167231962948	46.2651714308872	47.9492582950848	Ywhaz	15	36770770	36796929	-	4118	protein_coding	tyrosine 3-monooxygenase/tryptophan 5-monooxygenase activation protein, zeta polypeptide [Source:MGI Symbol;Acc:MGI:109484]	-
ENSMUSG00000036256	49.2926108081288	9.88114774129211	156.4374210536	39.3967316685811	18.1808970104605	29.2835052864916	59.355983556617	46.5003163808867	Igfbp7	5	77349240	77408041	-	1209	protein_coding	insulin-like growth factor binding protein 7 [Source:MGI Symbol;Acc:MGI:1352480]	-
ENSMUSG00000078127	48.3451826022308	20.7890927815963	32.4377547805541	7.30901416074261	98.4042477379665	62.677869621475	101.317974412141	36.7000068792435	Fam170b	14	32833962	32836789	+	2692	protein_coding	family with sequence similarity 170, member B [Source:MGI Symbol;Acc:MGI:2145650]	-
ENSMUSG00000029463	35.5763926229754	62.8550031982225	49.1439803135027	62.4350328864884	36.1008565915293	68.8420374430071	39.7740107806801	53.0615935939901	Fam216a	5	122364580	122372364	-	1388	protein_coding	family with sequence similarity 216, member A [Source:MGI Symbol;Acc:MGI:1916198]	-
ENSMUSG00000029730	51.2280452310195	46.131442348004	55.8002658075676	43.9207538492862	57.0592553780333	51.9092731441227	56.987164254351	44.129977245708	Mcm7	5	138164583	138172422	-	4426	protein_coding	minichromosome maintenance complex component 7 [Source:MGI Symbol;Acc:MGI:1298398]	-
ENSMUSG00000057173	49.4867511395223	45.8850338915495	64.3062916583967	48.7074912973909	42.6975975648068	51.1407817752071	48.8044100715451	56.0119699713717	Rfx8	1	39665301	39720997	-	2139	protein_coding	regulatory factor X 8 [Source:MGI Symbol;Acc:MGI:3588206]	RFX
ENSMUSG00000013091	51.8930799236924	19.9189545413426	41.0341580628705	8.64097311958704	93.7343474867665	53.242177259379	98.8832868075298	39.3915652045725	Tmem190	7	4782937	4784341	+	871	protein_coding	transmembrane protein 190 [Source:MGI Symbol;Acc:MGI:1925302]	-
ENSMUSG00000085984	44.0070556932034	48.284599721153	58.3569347618675	40.6678370285051	43.6743706148446	67.9864808229524	55.1075134911172	48.4821517604098	1700001G11Rik	14	66295334	66297129	-	1080	processed_transcript	RIKEN cDNA 1700001G11 gene [Source:MGI Symbol;Acc:MGI:1916553]	-
ENSMUSG00000037805	50.5530063998831	47.8977054634089	87.2848922346799	55.8600295150936	26.1636119454209	83.6116639559969	22.5967460531527	32.0814151942056	Rpl10a	17	28328471	28331033	+	2431	protein_coding	ribosomal protein L10A [Source:MGI Symbol;Acc:MGI:1343877]	-
ENSMUSG00000027867	44.222486497585	58.8191780764	23.8602564833814	46.2864850096383	66.4092685831896	30.691687997624	67.9902806783789	67.5809170886235	Spag17	3	99885406	100143322	+	8489	protein_coding	sperm associated antigen 17 [Source:MGI Symbol;Acc:MGI:1921612]	-
ENSMUSG00000022710	49.9001751579592	40.2762125561106	43.2128510322723	34.4388366378376	72.7897149107821	44.2879253473453	70.9198419290605	49.9728841196611	Usp7	16	8689595	8792308	-	7766	protein_coding	ubiquitin specific peptidase 7 [Source:MGI Symbol;Acc:MGI:2182061]	-
ENSMUSG00000040828	26.5809812979737	83.2605958736343	29.4272420914882	73.9451016820485	37.6298435115931	46.1141967905147	37.8061573680679	70.7955983256428	Catsperd	17	56628143	56664456	+	3590	protein_coding	cation channel sperm associated auxiliary subunit delta [Source:MGI Symbol;Acc:MGI:2147030]	-
ENSMUSG00000068167	37.8546606171189	18.2826400840644	12.6963616465578	5.15937652960201	109.471183796204	29.2986378544044	145.852039933999	46.2361263686887	Csnka2ip	16	64477810	64602408	-	2855	protein_coding	casein kinase 2, alpha prime interacting protein [Source:MGI Symbol;Acc:MGI:2676295]	-
ENSMUSG00000033307	50.0844116004321	55.424958906191	84.8249796226456	58.0887968136534	35.5127760605296	58.5656265335992	28.5574506385812	33.7542639066647	Mif	10	75859353	75860240	-	745	protein_coding	macrophage migration inhibitory factor (glycosylation-inhibiting factor) [Source:MGI Symbol;Acc:MGI:96982]	-
ENSMUSG00000027606	47.9655740049114	18.0325190235409	21.3135428651675	4.95319051464085	93.5030728389868	40.8440919189985	142.143605777422	35.9527147727064	Dnajc5b	3	19508595	19610862	+	1259	protein_coding	DnaJ heat shock protein family (Hsp40) member C5 beta [Source:MGI Symbol;Acc:MGI:1913576]	-
ENSMUSG00000039831	45.937316019262	45.5490531349569	42.5086963483232	43.5318376121467	60.4744403591472	39.6327608552003	69.2629885762745	57.6019546753676	Arhgap29	3	121952541	122016753	+	8815	protein_coding	Rho GTPase activating protein 29 [Source:MGI Symbol;Acc:MGI:2443818]	-
ENSMUSG00000020657	42.9920381408394	51.3136451812769	38.1251880176924	43.267278287036	62.8450825760268	44.1875646073354	64.2950869017214	57.3589111753308	Dnajc27	12	4082583	4110606	+	5088	protein_coding	DnaJ heat shock protein family (Hsp40) member C27 [Source:MGI Symbol;Acc:MGI:2443036]	-
ENSMUSG00000022972	46.2978298790242	60.3010130016176	51.2292172481807	44.0493861300131	49.0253116128247	62.6443699116674	44.1281058966217	44.5285544090756	Cfap298	16	90925809	90935114	-	1589	protein_coding	cilia and flagella associate protien 298 [Source:MGI Symbol;Acc:MGI:1915251]	-
ENSMUSG00000030230	43.5005991032241	19.4131695453793	30.7920183891276	7.49630237764971	93.481677125651	32.7049191564251	130.168504459524	44.6312314234747	Plcz1	6	139989673	140041457	-	2510	protein_coding	phospholipase C, zeta 1 [Source:MGI Symbol;Acc:MGI:2150308]	-
ENSMUSG00000022246	39.5538326747435	68.5728421180041	30.1786358829646	53.3526042112404	50.0724597675615	40.8072914866671	60.1148376576749	59.4105229427171	Rai14	15	10568969	10714624	-	8462	protein_coding	retinoic acid induced 14 [Source:MGI Symbol;Acc:MGI:1922896]	-
ENSMUSG00000067288	54.9505752202548	39.3442890889966	71.8915198982125	32.5713167925995	46.5940407258403	86.8114830347351	38.5970656955874	31.1536518753798	Rps28	17	33819027	33824562	-	1464	protein_coding	ribosomal protein S28 [Source:MGI Symbol;Acc:MGI:1859516]	-
ENSMUSG00000038498	51.1028141115968	22.3677143510414	28.1730364443947	8.68598380302344	96.7311913465589	42.884392823428	104.290201710038	47.5350171017945	Catsper1	19	5335741	5344153	+	2061	protein_coding	cation channel, sperm associated 1 [Source:MGI Symbol;Acc:MGI:2179947]	-
ENSMUSG00000040489	44.5730486444935	42.3087747359673	21.2928653646099	25.4356160889302	79.4727975101044	41.8656712083706	93.6091592946346	52.8729013982657	Sox30	11	45980310	46017994	+	2997	protein_coding	SRY (sex determining region Y)-box 30 [Source:MGI Symbol;Acc:MGI:1341157]	HMG
ENSMUSG00000058600	36.6802272051007	48.1745663246641	52.1547517985731	43.0963629340471	45.94891525261	94.9199483154574	50.5141719920859	29.6570848168418	Rpl30	15	34440505	34443640	-	3020	protein_coding	ribosomal protein L30 [Source:MGI Symbol;Acc:MGI:98037]	-
ENSMUSG00000040356	43.4085312362992	65.0372533183938	34.5580310924231	53.2623268352816	51.6819389066545	48.6546562808518	50.2108241648815	54.0700346748341	Skiv2l	17	34839228	34850210	-	4977	protein_coding	superkiller viralicidic activity 2-like (S. cerevisiae) [Source:MGI Symbol;Acc:MGI:1099835]	-
ENSMUSG00000048578	48.1594731411301	57.1945856451214	41.7240301501802	52.5868223526766	52.3963677795772	47.5754313429883	48.1268214237677	52.4832153216173	Mlec	5	115142981	115158179	-	6007	protein_coding	malectin [Source:MGI Symbol;Acc:MGI:1924015]	-
ENSMUSG00000023150	50.0046775648569	66.1325102375337	46.3434157258256	58.3586499727242	47.9291135019485	37.0542848734115	43.0594862894523	50.515054652218	Ivns1abp	1	151344477	151364422	+	5435	protein_coding	influenza virus NS1A binding protein [Source:MGI Symbol;Acc:MGI:2152389]	-
ENSMUSG00000020368	50.7833240544997	57.544417181343	56.2052540419771	53.8737489306489	43.3920449795247	47.3223490510835	37.9582117512604	51.9543670546551	Canx	11	50293961	50325673	-	4693	protein_coding	calnexin [Source:MGI Symbol;Acc:MGI:88261]	-
ENSMUSG00000024991	54.0713123758861	47.5298735259124	50.5901392498169	41.3787946390576	64.0096643993567	31.6590110832524	63.8099364764702	44.7635632270089	Eif3a	19	60761116	60790693	-	5176	protein_coding	eukaryotic translation initiation factor 3, subunit A [Source:MGI Symbol;Acc:MGI:95301]	-
ENSMUSG00000021940	27.9217577846882	82.4924841629757	31.7670500556927	79.5114307494018	27.8411075007463	43.3587655928306	28.2613726963598	76.5530592498299	Ptpn20	14	33589207	33640754	+	3338	protein_coding	protein tyrosine phosphatase, non-receptor type 20 [Source:MGI Symbol;Acc:MGI:1196295]	-
ENSMUSG00000010592	70.1616939425637	46.6370810795816	93.0309092709302	50.6068252868894	47.064781243237	41.9018003212493	22.0270869957273	26.1334695966177	Dazl	17	50279395	50293636	-	3820	protein_coding	deleted in azoospermia-like [Source:MGI Symbol;Acc:MGI:1342328]	-
ENSMUSG00000026546	48.5934923428689	38.7141672683472	49.3723527609312	28.6521380820079	68.4584220776613	41.8880549666048	75.3615431219292	46.09515685496	Cfap45	1	172520801	172545870	+	5717	protein_coding	cilia and flagella associated protein 45 [Source:MGI Symbol;Acc:MGI:1919120]	-
ENSMUSG00000093394	27.1527490377928	72.1447124407032	34.4117617028172	60.0642880633164	30.1976814974112	79.9866098344614	30.5449053066984	62.5164588489494	Gm20621	15	88889780	88891525	-	1458	sense_overlapping	predicted gene 20621 [Source:MGI Symbol;Acc:MGI:5313068]	-
ENSMUSG00000031029	42.143146645189	48.2666279354735	55.5349413354079	39.4407668438183	50.564409002885	58.6437641980953	56.5069087155663	45.6127116582216	Eif3f	7	108934417	108942951	+	2891	protein_coding	eukaryotic translation initiation factor 3, subunit F [Source:MGI Symbol;Acc:MGI:1913335]	-
ENSMUSG00000036550	45.5955299879987	61.6323178119049	31.928195475368	52.3658227901072	54.8953268568657	40.170519117324	47.6781413004784	62.4350882695121	Cnot1	8	95719451	95807464	-	17169	protein_coding	CCR4-NOT transcription complex, subunit 1 [Source:MGI Symbol;Acc:MGI:2442402]	-
ENSMUSG00000111028	33.1742854113208	60.7868114517036	35.9453232781589	51.7917212827784	45.7343019411194	70.6198815206436	44.5365876895506	53.9801277332397	Gm5922	9	120133463	120136329	-	1940	lincRNA	predicted gene 5922 [Source:MGI Symbol;Acc:MGI:3647932]	-
ENSMUSG00000021144	48.4928390778148	53.3705138376402	41.2448611381866	43.419557669852	58.6099887922007	49.2178485006533	51.4392298433348	50.6951528547366	Mta1	12	113098278	113137206	+	3104	protein_coding	metastasis associated 1 [Source:MGI Symbol;Acc:MGI:2150037]	zf-GATA
ENSMUSG00000003435	49.5103097177886	60.1820001089296	39.091703873937	55.5219465727735	53.1100636975512	46.2396726474582	44.4589415836589	48.2532786052531	Supt5	7	28314891	28338746	-	5764	protein_coding	suppressor of Ty 5 [Source:MGI Symbol;Acc:MGI:1202400]	-
ENSMUSG00000049676	29.175464221275	91.1523079539072	18.6150748675832	70.7249402431802	45.3181849703816	30.342346550431	39.6917830531979	71.252853047863	Catsperg1	7	29181321	29214035	-	7044	protein_coding	cation channel sperm associated auxiliary subunit gamma 1 [Source:MGI Symbol;Acc:MGI:2443617]	-
ENSMUSG00000022420	41.8583094646478	43.4123956445439	42.6749894964265	33.0739351159491	62.5633833859789	60.0365031012875	66.9787681820821	45.2965385396736	Dnal4	15	79761453	79777849	-	2391	protein_coding	dynein, axonemal, light chain 4 [Source:MGI Symbol;Acc:MGI:1859217]	-
ENSMUSG00000022375	39.2628215985555	36.9156613618735	49.1238677725835	34.2573002322076	64.5024144372834	45.5216467440244	72.7751814606036	53.523090713779	Lrrc6	15	66379858	66500910	-	2084	protein_coding	leucine rich repeat containing 6 (testis) [Source:MGI Symbol;Acc:MGI:1859553]	-
ENSMUSG00000059119	44.236213241389	67.3212838876631	48.3018586316893	66.1477902953165	32.7143302123679	55.8638144664164	26.797706669688	54.4218050278284	Nap1l4	7	143513579	143549106	-	3094	protein_coding	nucleosome assembly protein 1-like 4 [Source:MGI Symbol;Acc:MGI:1316687]	-
ENSMUSG00000020460	30.327824943409	40.3696776372762	53.6576670306778	72.5149412556013	18.4644043118514	138.78980096438	18.4205642424319	22.813836278632	Rps27a	11	29545846	29548109	-	1972	protein_coding	ribosomal protein S27A [Source:MGI Symbol;Acc:MGI:1925544]	-
ENSMUSG00000033987	37.1952913639693	73.5185104359539	20.8140502630521	61.1099988307417	48.9417233829461	35.7880845817379	40.7291299401176	76.7653321423988	Dnah17	11	118021723	118130634	-	16126	protein_coding	dynein, axonemal, heavy chain 17 [Source:MGI Symbol;Acc:MGI:1917176]	-
ENSMUSG00000024663	43.3847068456988	20.9386601988444	18.4891929943917	6.69771198127847	98.9880031157111	44.0416237142781	123.98908194563	38.1102503457669	Rab3il1	19	10001669	10038380	+	4543	protein_coding	RAB3A interacting protein (rabin3)-like 1 [Source:MGI Symbol;Acc:MGI:1922010]	-
ENSMUSG00000027649	48.0150096722686	45.1533612623978	45.786475229919	35.1769977007493	59.6232583231	55.8325124123204	59.6337128591236	45.0814677036673	Ctnnbl1	2	157737401	157891614	+	2705	protein_coding	catenin, beta like 1 [Source:MGI Symbol;Acc:MGI:1913892]	-
ENSMUSG00000050856	40.210074027371	47.3165711059346	53.627966324505	36.3921837180641	27.5485480369196	124.054003494883	31.9835814977554	33.1057208534855	Atp5k	5	108433244	108434448	-	616	protein_coding	ATP synthase, H+ transporting, mitochondrial F1F0 complex, subunit E [Source:MGI Symbol;Acc:MGI:106636]	-
ENSMUSG00000010435	41.5731928338304	16.1519381303297	33.9161874687938	7.90737934153717	85.6459327627492	45.2039809644642	113.89908392303	49.683714685067	Spaca7	8	12573029	12600744	+	979	protein_coding	sperm acrosome associated 7 [Source:MGI Symbol;Acc:MGI:1925884]	-
ENSMUSG00000117055	43.1532322710185	54.0032725374688	43.6544355577154	46.7174557178445	52.8162684056076	34.0246448042904	55.7380091485856	63.5684981307793	AC098880.1	17	22687720	22690460	+	1733	processed_pseudogene	C2H2 zinc finger protein pseudogene	-
ENSMUSG00000026592	33.9443571097411	16.5081297179595	4.22929632096181	2.1641396800095	98.9017701976836	44.4240676864553	167.737416841436	25.7176955647264	Tex35	1	157099139	157108680	-	1093	protein_coding	testis expressed 35 [Source:MGI Symbol;Acc:MGI:1920685]	-
ENSMUSG00000021693	46.9488192756501	41.0638744213884	51.7087073768741	38.7658217434348	55.6076144111489	37.0980415354868	65.6378558399675	56.2437983239449	Kif2a	13	106958996	107022126	-	6393	protein_coding	kinesin family member 2A [Source:MGI Symbol;Acc:MGI:108390]	-
ENSMUSG00000025162	50.0700533080465	46.6184562907326	47.7636250238995	39.6717611054448	58.5225125147588	46.915475018851	61.611984555759	41.8011082099515	Csnk1d	11	120961749	120991330	-	5022	protein_coding	casein kinase 1, delta [Source:MGI Symbol;Acc:MGI:1355272]	-
ENSMUSG00000053914	43.2880209731921	43.9387848927665	44.0977720854025	41.6018393118613	54.7142109321249	48.0387571016162	60.3752362489912	56.421740696394	Kdm4d	9	14462548	14500482	-	2861	protein_coding	lysine (K)-specific demethylase 4D [Source:MGI Symbol;Acc:MGI:3606484]	-
ENSMUSG00000073471	33.3641515106391	54.0596347671905	49.0228095042821	56.7022187875216	44.8655472828412	50.2325578743643	47.2782443044172	56.6663616068785	Rsph3a	17	7945614	7979824	+	3014	protein_coding	radial spoke 3A homolog (Chlamydomonas) [Source:MGI Symbol;Acc:MGI:1914082]	-
ENSMUSG00000037149	43.0180680589008	49.8917493196678	49.3711357063359	46.3302686397467	51.2916422313036	51.5208700877009	51.7783194232992	48.4982254120502	Ddx1	12	13216973	13249213	-	5080	protein_coding	DEAD (Asp-Glu-Ala-Asp) box polypeptide 1 [Source:MGI Symbol;Acc:MGI:2144727]	-
ENSMUSG00000028589	44.9382632897902	20.0009325208717	43.1193037851754	14.9024468211593	78.540242774338	46.0119839848271	98.8915118543421	45.058063769982	1700012P22Rik	4	144418189	144438772	-	974	protein_coding	RIKEN cDNA 1700012P22 gene [Source:MGI Symbol;Acc:MGI:1916614]	-
ENSMUSG00000020163	47.2288891678741	41.449892762884	64.2885708765083	36.1469796084922	33.0405252144494	108.519351933508	28.1748242627133	32.5669171156837	Uqcr11	10	80402997	80406830	-	641	protein_coding	ubiquinol-cytochrome c reductase, complex III subunit XI [Source:MGI Symbol;Acc:MGI:1913844]	-
ENSMUSG00000098211	37.5616618701858	52.999316688116	43.7879174091495	44.1346903037575	47.558509720537	61.4413933388307	53.234362238111	50.3695303689969	Gm27045	8	121542080	121543481	+	1402	bidirectional_promoter_lncRNA	predicted gene, 27045 [Source:MGI Symbol;Acc:MGI:5504160]	-
ENSMUSG00000036693	44.6478985463681	37.9308385642167	50.7980316352885	35.0320921443176	64.6815212660903	37.9006333511785	71.5666806505331	48.2522190568613	Nop14	5	34638536	34660148	-	2730	protein_coding	NOP14 nucleolar protein [Source:MGI Symbol;Acc:MGI:1922666]	-
ENSMUSG00000048003	52.371880549544	22.6260741414068	30.1051800305675	8.67413983833326	94.2853798089238	48.2683582007028	94.229696623259	40.0060642548134	Catsper4	4	134211970	134227383	-	2101	protein_coding	cation channel, sperm associated 4 [Source:MGI Symbol;Acc:MGI:3043288]	-
ENSMUSG00000067199	47.459346719846	25.6951030106735	26.1810781853662	7.07466097383087	94.6441637736828	54.6763478647664	101.77653904454	32.8928157234077	Frat1	19	41829970	41832583	+	2614	protein_coding	frequently rearranged in advanced T cell lymphomas [Source:MGI Symbol;Acc:MGI:109450]	-
ENSMUSG00000020358	46.6480046739034	43.404705054761	58.9671702992265	48.3291703180855	49.9038586322122	55.2730016896888	49.4750417361437	38.1378007150826	Hnrnpab	11	51600100	51606847	-	2782	protein_coding	heterogeneous nuclear ribonucleoprotein A/B [Source:MGI Symbol;Acc:MGI:1330294]	-
ENSMUSG00000021078	57.77763770856	40.9638833185638	62.7937321274835	33.6741637084256	73.9556799859019	75.2295227102873	28.0288215170337	17.6066761656225	Tomm20l	12	71111428	71123221	+	720	protein_coding	translocase of outer mitochondrial membrane 20-like [Source:MGI Symbol;Acc:MGI:1922516]	-
ENSMUSG00000005981	37.3753159675622	60.6473164272317	45.7253551139843	52.8607728485803	42.5843253667211	60.2472218787689	41.0775011106844	48.7866093992595	Trap1	16	4039971	4077827	-	2573	protein_coding	TNF receptor-associated protein 1 [Source:MGI Symbol;Acc:MGI:1915265]	-
ENSMUSG00000069355	33.9886599876331	49.9741562962557	47.7662939748676	39.3482234826563	46.5649998314336	53.1771208355528	58.2037398338783	60.2235046711016	Gm5152	5	10242041	10246526	-	858	protein_coding	predicted gene 5152 [Source:MGI Symbol;Acc:MGI:3643407]	-
ENSMUSG00000001211	37.30643224228	47.4253248851133	33.6141926517397	35.568023312144	56.6046601735014	49.4723813127905	76.8748715490444	52.3483421342231	Agpat3	10	78269178	78352489	-	7790	protein_coding	1-acylglycerol-3-phosphate O-acyltransferase 3 [Source:MGI Symbol;Acc:MGI:1336186]	-
ENSMUSG00000050150	39.0525320400117	48.3738325212669	44.6525207038939	42.1154999939846	51.9417049989535	43.3728779255908	61.269833752605	57.7648054053099	Slc9b1	3	135348029	135397827	+	3689	protein_coding	solute carrier family 9, subfamily B (NHA1, cation proton antiporter 1), member 1 [Source:MGI Symbol;Acc:MGI:1921696]	-
ENSMUSG00000040919	43.6239207681563	19.7277555722098	21.1257987932862	6.2447552130118	92.5901156068506	42.8758698321629	121.823882488827	40.3631311306761	4930505A04Rik	11	30426006	30471827	-	990	protein_coding	RIKEN cDNA 4930505A04 gene [Source:MGI Symbol;Acc:MGI:1922337]	-
ENSMUSG00000038900	44.2178425550916	39.1405321377369	79.5933854321547	38.0408325992816	35.9863933975337	75.8949921915171	43.5781483312478	31.8628201967714	Rpl12	2	32961559	32965345	+	3598	protein_coding	ribosomal protein L12 [Source:MGI Symbol;Acc:MGI:98002]	-
ENSMUSG00000052456	42.9373729954893	42.1382329147254	56.2535456589562	37.7543324319844	51.5731348247457	60.0441117056026	57.3532742289997	39.9968595233197	Asna1	8	85017931	85025281	-	1881	protein_coding	arsA arsenite transporter, ATP-binding, homolog 1 (bacterial) [Source:MGI Symbol;Acc:MGI:1928379]	-
ENSMUSG00000025745	46.3542738039033	44.1869101599325	43.7039338806395	42.7487223286425	56.7316566749528	45.9518307013307	57.10180601632	51.1943111996383	Hadha	5	30118304	30155162	-	8730	protein_coding	hydroxyacyl-Coenzyme A dehydrogenase/3-ketoacyl-Coenzyme A thiolase/enoyl-Coenzyme A hydratase (trifunctional protein), alpha subunit [Source:MGI Symbol;Acc:MGI:2135593]	-
ENSMUSG00000030678	36.0132099113008	74.337955238852	41.1245653352808	69.5292840893338	34.5502665737351	57.6599565745075	24.0214202995901	50.0975375469939	Maz	7	127022130	127027037	-	2976	protein_coding	MYC-associated zinc finger protein (purine-binding transcription factor) [Source:MGI Symbol;Acc:MGI:1338823]	zf-C2H2
ENSMUSG00000029066	36.0050017722897	39.1136238829564	50.8173906412471	34.5041000304224	45.2497624563871	92.8215906592916	49.7447630900419	38.8366325747766	Mrpl20	4	155802878	155809975	+	1664	protein_coding	mitochondrial ribosomal protein L20 [Source:MGI Symbol;Acc:MGI:2137221]	-
ENSMUSG00000002625	50.1713735113713	46.5119450774895	47.0819981368199	39.5097713267452	59.7915087411228	45.4787794396162	56.8704044503261	41.4038190899489	Akap8l	17	32321425	32350581	-	2075	protein_coding	A kinase (PRKA) anchor protein 8-like [Source:MGI Symbol;Acc:MGI:1860606]	-
ENSMUSG00000019917	41.2517102100241	47.6411435122347	51.1529923927746	41.9356308829832	46.8319039266509	46.8781926248305	59.5887032454564	51.5277728017812	Sept10	10	59141627	59221847	-	3110	protein_coding	septin 10 [Source:MGI Symbol;Acc:MGI:1918110]	-
ENSMUSG00000039254	36.4123545612175	66.2058449128499	30.0069039940705	57.7481595147351	43.1126793048061	49.1039413714068	44.2080143877289	59.9120850207439	Pomt1	2	32236590	32255005	+	6442	protein_coding	protein-O-mannosyltransferase 1 [Source:MGI Symbol;Acc:MGI:2138994]	-
ENSMUSG00000033589	36.8500895956479	49.3612020708464	47.052955783379	42.4057612414375	49.5809802306052	49.9536037725508	55.1418892339416	56.0846272108276	Reep4	14	70545251	70548933	+	2377	protein_coding	receptor accessory protein 4 [Source:MGI Symbol;Acc:MGI:1919799]	-
ENSMUSG00000058638	49.6085563571594	44.1503088161859	38.4725344538292	32.521963230649	65.8529676599502	47.898824156845	56.9080505258626	50.8850572412464	Zfp110	7	12834761	12850577	+	4116	protein_coding	zinc finger protein 110 [Source:MGI Symbol;Acc:MGI:1890378]	zf-C2H2
ENSMUSG00000008813	25.5357638316057	9.9540315803654	2.96302370445137	0.217355244142096	113.452050450663	61.2385148219684	155.534413483713	17.3631993359561	Tppp2	14	51918425	51920700	+	742	protein_coding	tubulin polymerization-promoting protein family member 2 [Source:MGI Symbol;Acc:MGI:2684923]	-
ENSMUSG00000068220	35.5771104857558	50.2284752603736	64.6764880000062	46.5555837142807	27.3013627496445	80.1392910015883	41.515294846785	39.7504475615599	Lgals1	15	78926725	78930465	+	903	protein_coding	lectin, galactose binding, soluble 1 [Source:MGI Symbol;Acc:MGI:96777]	-
ENSMUSG00000035885	48.8473732346618	39.2919783128705	94.1281047151095	51.4904602948582	30.0341462813834	57.4127356941042	29.1210346521867	34.6374658352015	Cox8a	19	7215158	7217616	-	545	protein_coding	cytochrome c oxidase subunit 8A [Source:MGI Symbol;Acc:MGI:105959]	-
ENSMUSG00000032514	42.1110071331707	38.0513083578252	25.0897316244532	25.6623338558918	80.3389409554189	44.0409132620087	81.2202051615106	48.3983266826386	Ttc21a	9	119937606	119967793	+	5388	protein_coding	tetratricopeptide repeat domain 21A [Source:MGI Symbol;Acc:MGI:1921302]	-
ENSMUSG00000036214	33.6774241533297	36.6636672784261	37.9442845476441	31.0064720878758	57.6451509372914	50.6140154687984	80.5896217586142	56.7494557291403	Znrd1as	17	36958592	36965625	+	1713	protein_coding	zinc ribbon domain containing 1, antisense [Source:MGI Symbol;Acc:MGI:1923666]	-
ENSMUSG00000002017	45.2587206158564	46.8198245033497	45.6464326573073	41.3199462244214	57.9576164216579	42.4972944904466	56.9848318234656	48.3794679697491	Fam98a	17	75537086	75551946	-	3479	protein_coding	family with sequence similarity 98, member A [Source:MGI Symbol;Acc:MGI:1919972]	-
ENSMUSG00000002985	28.393926171303	11.8475854686827	109.266358585605	34.9258768494109	13.437128311873	10.9034748904562	146.897671038965	28.5185617723153	Apoe	7	19696109	19699188	-	2138	protein_coding	apolipoprotein E [Source:MGI Symbol;Acc:MGI:88057]	-
ENSMUSG00000094445	20.6638348949029	10.1137255260616	1.27798697270078	0	98.785523133797	60.4465125242878	177.829787303221	14.9245070114903	1700015G11Rik	7	52011683	52015728	-	397	protein_coding	RIKEN cDNA 1700015G11 gene [Source:MGI Symbol;Acc:MGI:1922779]	-
ENSMUSG00000073888	34.5344344186404	44.6482186876562	31.7085694971662	28.5645207722323	52.4760147905555	87.8449200199713	63.8333561173708	40.3751347311023	Ccl27a	4	41769467	41774247	-	2377	protein_coding	chemokine (C-C motif) ligand 27A [Source:MGI Symbol;Acc:MGI:1343459]	-
ENSMUSG00000032417	37.240017401269	30.7116874569576	50.6135318915442	27.9314089026601	57.2247757852836	62.0595572345633	70.9374978762716	46.5794769258765	Rwdd2a	9	86571991	86574899	+	1380	protein_coding	RWD domain containing 2A [Source:MGI Symbol;Acc:MGI:1916769]	-
ENSMUSG00000066368	32.1957047720745	15.1452752851214	8.34377520226693	3.51393699733255	110.932787956308	34.7321550866722	140.913277068661	37.2343845739522	Actl11	9	107928469	107932461	+	3993	protein_coding	actin-like 11 [Source:MGI Symbol;Acc:MGI:1914972]	-
ENSMUSG00000030301	34.2452025081137	18.2389012764738	9.56580423209434	6.34995393740006	109.550845990335	42.176288109779	133.171745806745	29.0466146710542	Ccdc91	6	147475828	147632612	+	2870	protein_coding	coiled-coil domain containing 91 [Source:MGI Symbol;Acc:MGI:1914265]	-
ENSMUSG00000025917	36.7643723258548	45.6868219759677	44.6077555886997	40.6976821011191	48.7331016615402	65.4752241227351	56.2387882841573	44.1071447179388	Cops5	1	10024601	10038168	-	3766	protein_coding	COP9 signalosome subunit 5 [Source:MGI Symbol;Acc:MGI:1349415]	-
ENSMUSG00000071721	40.086025349089	20.1407626798249	24.9066021276211	3.71118717315597	67.4695341010121	51.7577231167392	138.977528412611	35.1952338067627	1700010D01Rik	X	95732586	95733265	-	507	lincRNA	RIKEN cDNA 1700010D01 gene [Source:MGI Symbol;Acc:MGI:1923636]	-
ENSMUSG00000006095	39.9698346007698	53.5229452038401	51.0566529187739	48.0179235796635	36.509565688253	71.0620250305346	38.758959940713	43.0000835016409	Tbcb	7	30224131	30232272	-	1442	protein_coding	tubulin folding cofactor B [Source:MGI Symbol;Acc:MGI:1913661]	-
ENSMUSG00000057554	40.9000349727764	34.3412930206666	32.2221205641703	26.6463699049602	72.4265147571485	48.7422272457238	80.8743671699992	45.7311950958449	Lgals8	13	12439415	12464944	-	3688	protein_coding	lectin, galactose binding, soluble 8 [Source:MGI Symbol;Acc:MGI:1928481]	-
ENSMUSG00000033579	48.650469464888	31.8709705454551	46.0845255781205	29.399560887345	67.9212013325233	34.6257863048751	74.3223673331226	48.5797064820721	Fa2h	8	111345135	111393824	-	3008	protein_coding	fatty acid 2-hydroxylase [Source:MGI Symbol;Acc:MGI:2443327]	-
ENSMUSG00000061322	40.7313939668952	52.7591673510457	34.7318659425685	43.614129311443	53.3380510212432	47.229626089122	54.2946780086507	54.6806908953912	Dnaic1	4	41569775	41638158	+	2782	protein_coding	dynein, axonemal, intermediate chain 1 [Source:MGI Symbol;Acc:MGI:1916172]	-
ENSMUSG00000026743	17.5524278641181	101.287756184913	17.2164650979935	84.6932601587872	18.9562642014775	53.1608870165719	10.9209404855516	77.5615937253889	Mllt10	2	18055237	18212388	+	5907	protein_coding	myeloid/lymphoid or mixed-lineage leukemia; translocated to, 10 [Source:MGI Symbol;Acc:MGI:1329038]	-
ENSMUSG00000022249	44.1697489944603	20.2640738375204	29.8918666963885	6.52895839530405	86.2843341633989	45.5053077685463	107.442146629573	41.0785022164097	Ttc23l	15	10500102	10558668	-	2182	protein_coding	tetratricopeptide repeat domain 23-like [Source:MGI Symbol;Acc:MGI:1923027]	-
ENSMUSG00000033237	34.0320069566021	76.9007337690947	24.0257794922053	58.2103404038942	44.1733089378478	37.9022281895997	39.03097119942	66.8295244961399	Arid2	15	96287518	96404992	+	10737	protein_coding	AT rich interactive domain 2 (ARID, RFX-like) [Source:MGI Symbol;Acc:MGI:1924294]	ARID
ENSMUSG00000109336	46.9447082500796	49.7182806226864	26.6301690390506	36.1424738736401	63.7361035233685	41.4647644366095	69.1707322741006	47.2183213353288	Samd4b	7	28399522	28598144	-	4672	protein_coding	sterile alpha motif domain containing 4B [Source:MGI Symbol;Acc:MGI:2448542]	-
ENSMUSG00000025130	59.3452868726497	38.4637628004502	96.1165917035716	47.2577352616672	36.9198324727655	43.0714842584559	29.2670452153526	30.534685105859	P4hb	11	120560298	120573253	-	2861	protein_coding	prolyl 4-hydroxylase, beta polypeptide [Source:MGI Symbol;Acc:MGI:97464]	-
ENSMUSG00000024953	36.7686560966651	51.0992422883165	62.962184742586	46.2193377171836	36.7630375521417	64.1663826034223	36.6512804338078	46.0915060546481	Prdx5	19	6906697	6910106	-	2139	protein_coding	peroxiredoxin 5 [Source:MGI Symbol;Acc:MGI:1859821]	-
ENSMUSG00000036850	28.7874964031715	50.4070678673583	45.6446991302089	44.4966326943599	35.8881542472873	88.1612420527983	42.9099044937823	44.3011696117969	Mrpl41	2	24974117	24975098	-	888	protein_coding	mitochondrial ribosomal protein L41 [Source:MGI Symbol;Acc:MGI:1333816]	-
ENSMUSG00000030417	39.5348878512817	40.6966378538612	44.1508685273901	28.2203347352149	58.8557231420775	67.320013157006	61.8600833884807	39.8796850223822	Pdcd5	7	35641982	35647521	-	2486	protein_coding	programmed cell death 5 [Source:MGI Symbol;Acc:MGI:1913538]	-
ENSMUSG00000091537	33.2978651169093	48.402536068771	41.3985860931965	42.2478458061979	43.0655857928491	77.0990955126882	53.5596203284299	41.3678311291332	Tma7	9	109074568	109082587	-	1359	protein_coding	translational machinery associated 7 [Source:MGI Symbol;Acc:MGI:1913417]	-
ENSMUSG00000024758	42.8774905369096	45.6081037936367	58.2338604623558	43.2211119035449	44.4430300923782	48.5509210295905	48.2129352967462	49.0487999085355	Rtn3	19	7425901	7483289	-	5030	protein_coding	reticulon 3 [Source:MGI Symbol;Acc:MGI:1339970]	-
ENSMUSG00000020482	34.4364828808184	69.3417761106488	38.602087525588	62.8784914500937	34.4950607988467	54.6224210612842	33.8192017387504	50.9157941413406	Ccdc117	11	5528887	5542187	-	3372	protein_coding	coiled-coil domain containing 117 [Source:MGI Symbol;Acc:MGI:2144383]	-
ENSMUSG00000054428	36.5083441094079	47.7121658480053	57.8209040036817	42.0821473099872	40.0585727059661	65.3151596797585	50.2744464891562	39.0137977130409	Atpif1	4	132530555	132533659	-	1441	protein_coding	ATPase inhibitory factor 1 [Source:MGI Symbol;Acc:MGI:1196457]	-
ENSMUSG00000040242	48.2854519524642	42.8731578109114	53.4198923496187	32.5418304730465	56.3674194802394	45.7189729713904	58.81217533752	40.5558301202922	Fgfr1op2	6	146577203	146599198	+	4619	protein_coding	FGFR1 oncogene partner 2 [Source:MGI Symbol;Acc:MGI:1914779]	-
ENSMUSG00000029505	44.3456228261095	63.6874134848499	30.0246695325636	53.7091741779316	49.2986193377407	37.2484319424031	42.7123727884325	57.4697848122502	Ep400	5	110664373	110770717	-	13971	protein_coding	E1A binding protein p400 [Source:MGI Symbol;Acc:MGI:1276124]	-
ENSMUSG00000087181	26.5486810785646	43.6342058095104	38.1295983768077	32.1859270370933	43.8917875152348	83.309129912115	55.7901308326543	54.1801052120675	Gm13570	2	60098406	60098714	-	309	processed_pseudogene	predicted gene 13570 [Source:MGI Symbol;Acc:MGI:3649720]	-
ENSMUSG00000075302	39.155963782107	33.7302919824111	34.4971707373974	22.5030017507168	68.9863040980941	55.5435482522316	77.9003090397755	45.0813381085735	Erich2	2	70508819	70540884	+	2948	protein_coding	glutamate rich 2 [Source:MGI Symbol;Acc:MGI:1913998]	-
ENSMUSG00000014075	36.7930571110634	42.9812262960088	50.7715378007188	40.2123302051332	46.249218591122	63.8986240620631	51.5149482004145	44.8038633845455	Tctex1d2	16	32419702	32429099	+	2385	protein_coding	Tctex1 domain containing 2 [Source:MGI Symbol;Acc:MGI:1913311]	-
ENSMUSG00000037364	29.5413114351765	86.7470470275468	30.9064831970158	74.4263483202351	26.8695013205012	49.089475863546	20.1027408561063	58.9502208400767	Srrt	5	137295704	137307674	-	5244	protein_coding	serrate RNA effector molecule homolog (Arabidopsis) [Source:MGI Symbol;Acc:MGI:1933527]	-
ENSMUSG00000005417	45.2057906920203	41.312457045738	36.3316087898855	33.2026675867018	64.4444308986713	41.6908988429263	68.7789130120322	45.4100499133649	Mprip	11	59661305	59780860	+	13327	protein_coding	myosin phosphatase Rho interacting protein [Source:MGI Symbol;Acc:MGI:1349438]	-
ENSMUSG00000001415	40.4782558120451	49.655255375663	32.7008009333992	41.7027928821131	57.4556239013175	49.4271660621259	52.7526783386642	52.1372784222899	Smg5	3	88336260	88362338	+	6956	protein_coding	Smg-5 homolog, nonsense mediated mRNA decay factor (C. elegans) [Source:MGI Symbol;Acc:MGI:2447364]	-
ENSMUSG00000034118	51.161245108163	34.9067664523079	58.0308727801167	29.5877975882064	59.4804047139826	42.3508105308979	61.8602807196438	38.8325649510074	Tpst1	5	130073326	130135729	+	2789	protein_coding	protein-tyrosine sulfotransferase 1 [Source:MGI Symbol;Acc:MGI:1298231]	-
ENSMUSG00000061607	31.9653270584219	81.1044060298746	23.9820649284778	70.0006900829019	32.5905619180766	47.5059487241145	23.2025705823507	65.5534917741746	Mdc1	17	35841515	35859670	+	7421	protein_coding	mediator of DNA damage checkpoint 1 [Source:MGI Symbol;Acc:MGI:3525201]	-
ENSMUSG00000025652	44.1330701702123	31.630215786915	54.5837928005201	23.7223123495529	62.144511162199	64.3093075938672	59.5776467693785	35.6507852794592	Tmem89	9	108914619	108915563	+	945	protein_coding	transmembrane protein 89 [Source:MGI Symbol;Acc:MGI:1916634]	-
ENSMUSG00000002477	39.7103685255144	39.9163746008306	69.3723155458751	41.1061960725601	37.6757798230954	69.25617740878	42.3369551181293	35.9706287254653	Snrpd1	18	10617796	10628230	+	837	protein_coding	small nuclear ribonucleoprotein D1 [Source:MGI Symbol;Acc:MGI:98344]	-
ENSMUSG00000003731	44.006749817671	35.2859355252913	35.3621977125987	30.286984101782	60.9129662064451	48.5287267201871	73.9093190610645	46.964560413098	Kpna6	4	129643980	129672767	-	6729	protein_coding	karyopherin (importin) alpha 6 [Source:MGI Symbol;Acc:MGI:1100836]	-
ENSMUSG00000045466	32.2228528238209	70.9475271030071	30.0860868451985	63.9386676517999	33.6304292407322	50.0870568759927	25.9531342001571	67.6421963435508	Zfp956	6	47953390	47965300	+	2968	protein_coding	zinc finger protein 956 [Source:MGI Symbol;Acc:MGI:2141515]	zf-C2H2
ENSMUSG00000055862	30.8593651736154	57.7516705674129	37.3607374157795	47.8243660797968	43.5856557441715	58.901154098464	44.2375427071392	53.9055232807399	Izumo4	10	80702184	80705373	+	2799	protein_coding	IZUMO family member 4 [Source:MGI Symbol;Acc:MGI:1918814]	-
ENSMUSG00000074635	39.6356487703186	49.3931793022897	42.3679171830322	35.0894848072033	50.8070318343514	61.2204873674941	53.9720959963359	41.5337325785504	3110070M22Rik	13	119487261	119488383	-	1123	protein_coding	RIKEN cDNA 3110070M22 gene [Source:MGI Symbol;Acc:MGI:1914554]	-
ENSMUSG00000027131	37.5815418410249	49.0514263746204	49.7286489791436	50.4886755575393	36.4537207309893	68.4332665555388	37.7161689292817	44.4023549192546	Emc4	2	112363011	112368027	-	1052	protein_coding	ER membrane protein complex subunit 4 [Source:MGI Symbol;Acc:MGI:1915282]	-
ENSMUSG00000026239	40.9703266572591	45.4047904551898	54.354542349793	38.2830645667245	39.8777995921368	63.5611446383886	48.2445943131125	42.7988373195962	Pde6d	1	86542994	86582629	-	2178	protein_coding	phosphodiesterase 6D, cGMP-specific, rod, delta [Source:MGI Symbol;Acc:MGI:1270843]	-
ENSMUSG00000019795	39.6552975869112	50.3682363531835	40.0994521999053	39.7781595815064	53.4003748274241	51.97295924831	56.9401075650569	40.6832112148495	Pcmt1	10	7629373	7681136	-	4718	protein_coding	protein-L-isoaspartate (D-aspartate) O-methyltransferase 1 [Source:MGI Symbol;Acc:MGI:97502]	-
ENSMUSG00000024309	38.9958295239975	46.1210500302129	55.4756088537241	43.3498303128261	38.5855315852366	76.9074466313091	34.9214419105487	38.4614661382489	Pfdn6	17	33938821	33940343	-	1193	protein_coding	prefoldin subunit 6 [Source:MGI Symbol;Acc:MGI:95908]	-
ENSMUSG00000061286	34.7042422164463	44.0101483005104	38.7095122387109	35.0189536630225	49.6709696878407	71.9068725205168	54.5702992122059	44.1424837913945	Exosc5	7	25659164	25671368	+	6268	protein_coding	exosome component 5 [Source:MGI Symbol;Acc:MGI:107889]	-
ENSMUSG00000024963	36.8117150994024	47.3543337325156	31.9134474987197	38.1920552607297	49.9524706717335	67.4377191192757	55.6701600361045	45.2889726970955	Dnajc4	19	6987911	6992503	-	1074	protein_coding	DnaJ heat shock protein family (Hsp40) member C4 [Source:MGI Symbol;Acc:MGI:1927346]	-
ENSMUSG00000021901	49.9417819219459	40.8669801093953	49.60668783588	36.4671528907383	58.7910905510625	42.0684682935862	53.8274158497394	40.7458700967143	Bap1	14	31251450	31259944	+	4682	protein_coding	Brca1 associated protein 1 [Source:MGI Symbol;Acc:MGI:1206586]	-
ENSMUSG00000044285	25.4567375137313	25.6764126864681	85.4002353215826	79.8376564634169	30.9677328071508	49.9669440297673	40.2862738170169	34.695670892531	Gm1821	14	46084028	46085000	+	973	transcribed_processed_pseudogene	predicted gene 1821 [Source:MGI Symbol;Acc:MGI:3037679]	-
ENSMUSG00000037279	31.2847488638453	41.9688911181884	38.7117085588352	36.5094404961633	46.7959133267602	60.5606431605314	57.7254283983848	58.2988606467617	Ovol2	2	144305175	144332146	-	2113	protein_coding	ovo like zinc finger 2 [Source:MGI Symbol;Acc:MGI:1338039]	zf-C2H2
ENSMUSG00000029265	28.1978225638043	74.8106875622432	32.9682424280218	63.2961218874178	30.9657190668418	55.7175704449417	26.3960083260579	59.2288991195466	Dr1	5	108268897	108280526	+	3478	protein_coding	down-regulator of transcription 1 [Source:MGI Symbol;Acc:MGI:1100515]	-
ENSMUSG00000017119	39.3074935226311	22.3500302880712	20.0765204242134	15.4681898661205	97.2065328721836	39.0348418353926	106.71098352155	31.1639939572616	Nbr1	11	101552149	101581951	+	6871	protein_coding	NBR1, autophagy cargo receptor [Source:MGI Symbol;Acc:MGI:108498]	-
ENSMUSG00000056223	45.0657713817806	19.0794424508961	19.7446526911312	6.50366523731365	94.6139708827428	31.454561515578	106.656744807769	47.9839717551854	Spata31	13	64917406	64923194	+	3232	protein_coding	spermatogenesis associated 31 [Source:MGI Symbol;Acc:MGI:1925374]	-
ENSMUSG00000038398	33.5424110209043	47.0426563152187	37.5150007069643	36.9393971212472	52.8447765239236	49.7262896310509	61.6792023298762	51.8039198646026	Upf3a	8	13785615	13799193	+	5865	protein_coding	UPF3 regulator of nonsense transcripts homolog A (yeast) [Source:MGI Symbol;Acc:MGI:1914281]	-
ENSMUSG00000028820	46.4316720029971	64.2849415700058	52.867171824338	57.6695750782682	34.7082956695316	40.9097685528524	29.8560630574135	43.8823271152096	Sfpq	4	127021324	127037013	+	4743	protein_coding	splicing factor proline/glutamine rich (polypyrimidine tract binding protein associated) [Source:MGI Symbol;Acc:MGI:1918764]	-
ENSMUSG00000001517	49.9550820901526	33.6323026560944	38.0623492335803	30.8036275074079	70.0269450473124	31.8585637788147	66.1623053996045	50.097247864826	Foxm1	6	128362967	128376146	+	5754	protein_coding	forkhead box M1 [Source:MGI Symbol;Acc:MGI:1347487]	Fork
ENSMUSG00000054320	37.9763832674234	44.0663136388323	31.0507215352314	29.5475225847996	64.9497039967192	42.2302379546751	69.6975372534398	51.0568682504218	Lrrc36	8	105413571	105464086	+	2549	protein_coding	leucine rich repeat containing 36 [Source:MGI Symbol;Acc:MGI:2448585]	-
ENSMUSG00000004096	34.5653459151214	49.4119762281125	43.5987980915968	42.1929280484162	37.6793364810964	69.3928382298922	44.0240800066441	49.6873431104122	Cwc15	9	14500617	14510577	+	1571	protein_coding	CWC15 spliceosome-associated protein [Source:MGI Symbol;Acc:MGI:1913320]	-
ENSMUSG00000048400	41.3534770188136	18.2965544095929	30.9573223469086	8.43863022919178	77.7670627554184	50.6709314050497	102.030761671445	40.9435265157132	Prss54	8	95559069	95576340	-	1994	protein_coding	protease, serine 54 [Source:MGI Symbol;Acc:MGI:1918243]	-
ENSMUSG00000059796	48.0779829979746	52.9666523547458	70.5123070673062	60.0976718303641	29.9985068435124	50.3505513145651	27.2911228755875	31.1572568328866	Eif4a1	11	69666936	69672423	-	4334	protein_coding	eukaryotic translation initiation factor 4A1 [Source:MGI Symbol;Acc:MGI:95303]	-
ENSMUSG00000006373	39.8726905766629	25.3320863540709	102.971814104363	45.3348963823873	22.1622841088568	39.3719690309365	47.6323424504581	47.5999835368975	Pgrmc1	X	36598206	36606079	+	1857	protein_coding	progesterone receptor membrane component 1 [Source:MGI Symbol;Acc:MGI:1858305]	-
ENSMUSG00000031954	40.4808135735916	50.4954918423751	57.3305293471353	45.5903547148505	42.9902157593372	51.2719119848871	41.1152831760902	40.8227429218427	Cfdp1	8	111768491	111854291	-	1178	protein_coding	craniofacial development protein 1 [Source:MGI Symbol;Acc:MGI:1344403]	-
ENSMUSG00000021520	31.2964721667197	43.5715761325578	54.121062466314	34.0597652550063	38.5915409561881	90.0804663693652	38.3435840209804	40.0318560227897	Uqcrb	13	66900617	66905378	-	876	protein_coding	ubiquinol-cytochrome c reductase binding protein [Source:MGI Symbol;Acc:MGI:1914780]	-
ENSMUSG00000026879	40.469926496591	8.99697867718618	115.068214432735	13.1119992807671	18.2845749981936	7.14718485897388	153.178819517367	13.7922317596591	Gsn	2	35256380	35307892	+	3157	protein_coding	gelsolin [Source:MGI Symbol;Acc:MGI:95851]	-
ENSMUSG00000107879	18.096505222911	101.048491344382	16.0333473611847	81.0514670086741	23.1394685718365	59.2164645713011	12.0868938578595	59.3402892864377	9330102E08Rik	6	128169704	128183803	-	3843	lincRNA	RIKEN cDNA 9330102E08 gene [Source:MGI Symbol;Acc:MGI:3026973]	-
[truncated: 53,097 more rows]
