# Supplementary material for: MFN2 Deficiency Impairs Mitochondrial Functions and PPAR Pathway During Spermatogenesis and Meiosis in Mice
Source: Front Cell Dev Biol. 2022 Apr 14;10:862506. doi: 10.3389/fcell.2022.862506 (PMC9046932; doi:10.3389/fcell.2022.862506)
Supplement: Supplementary file 16 [file Table9.XLS]

gene_id	PD24_WT_L_Z	PD24_WT_P	PD24_cKO_L_Z	PD24_cKO_P	PD52_WT_L_Z	PD52_WT_P	PD52_cKO_L_Z	PD52_cKO_P	gene_name	gene_chr	gene_start	gene_end	gene_strand	gene_length	gene_biotype	gene_description	tf_family
ENSMUSG00000091383	0.312248262	1.900904528	107.2591721	82.46248515	0.197081569	0.919329789	259.3096912	166.65034	Hist1h2al	13	51202727	51203065	-	339	processed_pseudogene	histone cluster 1, H2al [Source:MGI Symbol;Acc:MGI:3646032]	-
ENSMUSG00000087577	2.117043214	6.414907679	3.979300613	0	0	3.226523089	4.346004309	0	Gm13299	4	42121613	42153435	-	425	antisense	predicted gene 13299 [Source:MGI Symbol;Acc:MGI:3701133]	-
ENSMUSG00000027870	0.129151001	0.145152976	2.366088131	1.967759775	0.13042587	0.638819792	0.968214	2.320059817	Hao2	3	98874521	98893239	-	2049	protein_coding	hydroxyacid oxidase 2 [Source:MGI Symbol;Acc:MGI:96012]	-
ENSMUSG00000027875	16.47304142	6.704721828	58.39532936	34.44510255	6.945058651	14.4174942	14.51358976	41.40023642	Hmgcs2	3	98280435	98310738	+	3290	protein_coding	3-hydroxy-3-methylglutaryl-Coenzyme A synthase 2 [Source:MGI Symbol;Acc:MGI:101939]	-
ENSMUSG00000034855	12.0799313	6.053143348	65.71058683	31.60620644	2.136042158	4.566848288	12.69764597	35.36563805	Cxcl10	5	92346638	92348889	-	2252	protein_coding	chemokine (C-X-C motif) ligand 10 [Source:MGI Symbol;Acc:MGI:1352450]	-
ENSMUSG00000078346	9.061274456	5.593472738	0.548379624	0.209179755	19.23730834	11.52023963	36.60032092	3.350957653	H2al1n	X	14211148	14211661	+	514	protein_coding	H2A histone family member L1N [Source:MGI Symbol;Acc:MGI:3643774]	-
ENSMUSG00000020473	6.195142475	1.184885385	15.12830463	6.438385847	1.662857527	0.767996053	5.647393932	5.585678116	Aebp1	11	5861947	5872088	+	4058	protein_coding	AE binding protein 1 [Source:MGI Symbol;Acc:MGI:1197012]	-
ENSMUSG00000054191	0.345922094	0.388782284	4.200372869	3.40826282	0.393003835	0.366650351	3.487534322	3.962627884	Klf1	8	84901928	84905291	+	1530	protein_coding	Kruppel-like factor 1 (erythroid) [Source:MGI Symbol;Acc:MGI:1342771]	zf-C2H2
ENSMUSG00000039620	0.082865321	0.015522073	0.476618909	0.38718069	0.041841648	0.019517946	0.385585686	0.463835078	Trmt9b	8	36457548	36516570	+	6387	protein_coding	tRNA methyltransferase 9B [Source:MGI Symbol;Acc:MGI:2442328]	-
ENSMUSG00000022330	7.245745473	1.450287762	19.85439988	7.1372271	1.91783268	1.015043616	5.910052272	6.807799278	Osr2	15	35296098	35303305	+	3623	protein_coding	odd-skipped related 2 [Source:MGI Symbol;Acc:MGI:1930813]	zf-C2H2
ENSMUSG00000112785	6.640915024	3.844953307	1.671911474	0.408815187	21.33876335	9.195535038	7.439189182	2.043294209	Gm47645	12	58813883	58815197	+	1315	lincRNA	predicted gene, 47645 [Source:MGI Symbol;Acc:MGI:6096724]	-
ENSMUSG00000027871	12.89627402	6.039224529	38.35216323	26.89408888	1.584727054	10.55083328	9.8465177	34.16929067	Hsd3b1	3	98852194	98859794	-	1855	protein_coding	hydroxy-delta-5-steroid dehydrogenase, 3 beta- and steroid delta-isomerase 1 [Source:MGI Symbol;Acc:MGI:96233]	-
ENSMUSG00000039671	1.592916207	1.595255019	4.13435782	6.642533368	0.83581452	0.887126994	3.224807369	5.858413254	Zmynd8	2	165784152	165899016	-	11031	protein_coding	zinc finger, MYND-type containing 8 [Source:MGI Symbol;Acc:MGI:1918025]	-
ENSMUSG00000095562	5.090387174	2.873608183	12.10654589	13.95330938	3.256909251	2.956390182	6.669684064	9.531024218	Gm21887	X	170009659	170019281	+	759	protein_coding	predicted gene, 21887 [Source:MGI Symbol;Acc:MGI:5434051]	-
ENSMUSG00000024107	1.326779922	0.737818317	4.68122451	3.621849547	0.13084734	0.80568291	1.286191814	6.368735874	Lhcgr	17	88741549	88791976	-	2553	protein_coding	luteinizing hormone/choriogonadotropin receptor [Source:MGI Symbol;Acc:MGI:96783]	-
ENSMUSG00000022180	3.817445555	2.525531268	10.08076238	10.1825612	1.281483034	3.823273091	3.649408658	14.12327218	Slc7a8	14	54722209	54781946	-	5005	protein_coding	solute carrier family 7 (cationic amino acid transporter, y+ system), member 8 [Source:MGI Symbol;Acc:MGI:1355323]	-
ENSMUSG00000022346	4.538747413	1.149390391	13.90143356	5.065275836	0.540976939	0.940578928	6.093138445	4.285377806	Myc	15	61985391	61990374	+	2717	protein_coding	myelocytomatosis oncogene [Source:MGI Symbol;Acc:MGI:97250]	bHLH
ENSMUSG00000105703	0.907786779	0.899650268	3.035665107	3.774080048	0.079948925	0.683721735	0	0.013740664	Gm43305	14	54292443	54297456	-	5014	processed_transcript	predicted gene 43305 [Source:MGI Symbol;Acc:MGI:5663442]	-
ENSMUSG00000006205	5.515048316	1.101932419	26.63003073	4.761582233	2.20458907	1.796956045	8.815512453	6.652657741	Htra1	7	130936111	130985660	+	2879	protein_coding	HtrA serine peptidase 1 [Source:MGI Symbol;Acc:MGI:1929076]	-
ENSMUSG00000047139	3.815601141	1.594685471	15.92877019	6.688644284	2.770829363	1.449547899	5.223502883	5.287343601	Cd24a	10	43578284	43584265	+	2580	protein_coding	CD24a antigen [Source:MGI Symbol;Acc:MGI:88323]	-
ENSMUSG00000049988	0.986361478	3.45213499	0.442361356	0.58004038	2.424712233	5.135622376	3.086639575	1.723236958	Lrrc25	8	70616155	70621483	+	2039	protein_coding	leucine rich repeat containing 25 [Source:MGI Symbol;Acc:MGI:2445284]	-
ENSMUSG00000028108	5.710390263	1.455041986	26.25244005	6.03484838	2.994686104	1.829615794	18.58801629	5.984988483	Ecm1	3	95734147	95739569	-	2521	protein_coding	extracellular matrix protein 1 [Source:MGI Symbol;Acc:MGI:103060]	-
ENSMUSG00000084277	0	0.718402046	35.13126507	21.81532634	0	0	15.86303237	17.97278852	Gm11702	11	115657491	115657559	-	69	processed_pseudogene	predicted gene 11702 [Source:MGI Symbol;Acc:MGI:3649846]	-
ENSMUSG00000061353	1.450029598	0.248576246	3.868088506	1.098065791	0.563837449	0.655629664	2.945215648	2.039231509	Cxcl12	6	117168535	117181367	+	8176	protein_coding	chemokine (C-X-C motif) ligand 12 [Source:MGI Symbol;Acc:MGI:103556]	-
ENSMUSG00000044734	1.861490451	0.495051692	7.735129141	2.451027221	0.522184861	0.757818355	2.732808551	3.081309597	Serpinb1a	13	32842092	32851185	-	2303	protein_coding	serine (or cysteine) peptidase inhibitor, clade B, member 1a [Source:MGI Symbol;Acc:MGI:1913472]	-
ENSMUSG00000074146	6.263015492	3.074510605	1.625566672	0.628848061	10.97759352	2.458631978	15.50189594	7.178196142	4930579C12Rik	9	89113111	89177887	-	3676	lincRNA	RIKEN cDNA 4930579C12 gene [Source:MGI Symbol;Acc:MGI:2441687]	-
ENSMUSG00000117137	4.634507911	2.170303904	0.29618262	0	7.722422115	3.602291539	12.34003624	0.723947699	AC126942.1	17	71315429	71339779	+	571	lincRNA	novel transcript	-
ENSMUSG00000029810	6.004688154	1.90250799	18.75944015	7.210217065	2.226082456	4.416505282	7.703623085	13.36651923	Tmem176b	6	48833818	48841496	-	2371	protein_coding	transmembrane protein 176B [Source:MGI Symbol;Acc:MGI:1916348]	-
ENSMUSG00000036395	0.263372069	0.213780814	1.627055625	0.909560671	0.140374034	0.496273393	0.181557431	1.447548488	Glb1l2	9	26763044	26806468	-	9043	protein_coding	galactosidase, beta 1-like 2 [Source:MGI Symbol;Acc:MGI:2388283]	-
ENSMUSG00000029231	4.942020272	0.628028444	11.74821285	2.273932517	1.16638708	0.273597828	4.176626913	1.113437916	Pdgfra	5	75152292	75198215	+	10024	protein_coding	platelet derived growth factor receptor, alpha polypeptide [Source:MGI Symbol;Acc:MGI:97530]	-
ENSMUSG00000091844	5.252813989	1.946347397	0.847720682	0.431151455	7.501546884	0.86440041	8.54973712	3.073542031	Gm8251	1	44055952	44061936	-	5985	protein_coding	predicted gene 8251 [Source:MGI Symbol;Acc:MGI:3647616]	-
ENSMUSG00000104789	0.3366799	0.81985577	1.219272558	4.582526975	0.680006635	0.158601933	2.26290395	11.04434715	Gm43640	5	11577108	11593779	-	786	lincRNA	predicted gene 43640 [Source:MGI Symbol;Acc:MGI:5663777]	-
ENSMUSG00000002289	2.834750499	1.010703791	8.440573729	3.828256881	0.955599708	0.967394566	2.519028782	3.186897377	Angptl4	17	33773750	33781575	-	3286	protein_coding	angiopoietin-like 4 [Source:MGI Symbol;Acc:MGI:1888999]	-
ENSMUSG00000038521	8.930958907	1.330731306	21.51162348	4.845028306	1.87898286	0.956173494	9.007556012	3.236710238	C1s1	6	124530345	124542359	-	3129	protein_coding	complement component 1, s subcomponent 1 [Source:MGI Symbol;Acc:MGI:1355312]	-
ENSMUSG00000028173	0.626059185	0.101484911	1.519620315	0.48305011	0.265965971	0.085073557	0.599126272	0.407481329	Wls	3	159839672	159938664	+	8792	protein_coding	wntless WNT ligand secretion mediator [Source:MGI Symbol;Acc:MGI:1915401]	-
ENSMUSG00000029759	0.719231816	0.205015178	2.448122164	1.064066825	0.138160875	0.441930113	0.990267955	2.84945244	Pon3	6	5220852	5256286	-	3385	protein_coding	paraoxonase 3 [Source:MGI Symbol;Acc:MGI:106686]	-
ENSMUSG00000062105	0.987836423	0.431756352	0.794979868	0	0.886744447	0.361936058	0	0	Olfr183	16	58995357	59001441	+	2411	protein_coding	olfactory receptor 183 [Source:MGI Symbol;Acc:MGI:3030017]	-
ENSMUSG00000042514	0.21529253	0.044808806	0.3567132	0.376618104	0.090590714	0.169032026	0.293734964	0.794052013	Klhl14	18	21550377	21654718	-	4425	protein_coding	kelch-like 14 [Source:MGI Symbol;Acc:MGI:1921249]	-
ENSMUSG00000033880	5.391135687	1.340663881	13.32606788	4.607391669	1.760027712	0.963310371	6.031170039	6.001450986	Lgals3bp	11	118392751	118402092	-	2847	protein_coding	lectin, galactoside-binding, soluble, 3 binding protein [Source:MGI Symbol;Acc:MGI:99554]	-
ENSMUSG00000079006	3.228649362	1.224402289	0.084391355	0.2011946	5.325849125	0.723146463	6.963823716	3.01676484	Gm14151	2	151086786	151092350	-	2672	protein_coding	predicted gene 14151 [Source:MGI Symbol;Acc:MGI:3651016]	-
ENSMUSG00000043168	0.299814517	0.198212894	0.732610326	1.038998144	0.022262796	0.394628668	0.341932658	1.997309221	4930426D05Rik	18	21651448	21656105	+	3001	antisense	RIKEN cDNA 4930426D05 gene [Source:MGI Symbol;Acc:MGI:1921894]	-
ENSMUSG00000030110	2.480787738	0.425113853	3.39257491	1.494415059	1.452190719	0.211977358	1.962355383	0.886281971	Ret	6	118151745	118197718	-	6763	protein_coding	ret proto-oncogene [Source:MGI Symbol;Acc:MGI:97902]	-
ENSMUSG00000027230	1.829945152	0.514169424	4.483019227	2.10658398	1.026671563	0.622587227	1.918509749	4.076041552	Creb3l1	2	91982328	92024502	-	2603	protein_coding	cAMP responsive element binding protein 3-like 1 [Source:MGI Symbol;Acc:MGI:1347062]	TF_bZIP
ENSMUSG00000030546	0.341532031	0.234573953	1.649125801	0.994469982	0.201193617	0.375404532	0.470875127	1.230015534	Plin1	7	79720218	79732903	-	4649	protein_coding	perilipin 1 [Source:MGI Symbol;Acc:MGI:1890505]	-
ENSMUSG00000034205	1.028166223	0.201763979	2.378009432	0.825534386	0.098887181	0.092256148	0.746743811	0.624586268	Loxl2	14	69609068	69695834	+	5405	protein_coding	lysyl oxidase-like 2 [Source:MGI Symbol;Acc:MGI:2137913]	-
ENSMUSG00000029309	19.15574512	3.611823156	56.94925196	10.98247131	6.232931096	3.501716835	36.70858001	14.84881558	Sparcl1	5	104079111	104113733	-	2937	protein_coding	SPARC-like 1 [Source:MGI Symbol;Acc:MGI:108110]	-
ENSMUSG00000003420	7.402601152	1.273437689	23.520216	4.347794243	1.430294642	0.978548273	12.65995635	3.802045654	Fcgrt	7	45092990	45103851	-	2102	protein_coding	Fc receptor, IgG, alpha chain transporter [Source:MGI Symbol;Acc:MGI:103017]	-
ENSMUSG00000002985	28.39392617	11.84758547	109.2663586	34.92587685	13.43712831	10.90347489	146.897671	28.51856177	Apoe	7	19696109	19699188	-	2138	protein_coding	apolipoprotein E [Source:MGI Symbol;Acc:MGI:88057]	-
ENSMUSG00000026435	0.831844092	0.695618035	3.132735958	2.368844776	0.337522238	1.032136688	0.78719686	3.693257554	Slc45a3	1	131962967	131982969	+	3563	protein_coding	solute carrier family 45, member 3 [Source:MGI Symbol;Acc:MGI:1922082]	-
ENSMUSG00000075254	2.60305832	0.837326709	4.601821884	2.517322552	1.900177247	0.910864558	2.644358024	3.534638996	Heg1	16	33684370	33771576	+	12728	protein_coding	heart development protein with EGF-like domains 1 [Source:MGI Symbol;Acc:MGI:1924696]	-
ENSMUSG00000073141	3.528405356	1.652324705	0.134222441	0.127998088	3.97682452	0.742030472	5.456458232	3.690840501	4930567H17Rik	X	70393901	70394740	-	840	protein_coding	RIKEN cDNA 4930567H17 gene [Source:MGI Symbol;Acc:MGI:3588249]	-
ENSMUSG00000019102	0.299787273	0.051050197	1.567541179	0.664377307	0.068806027	0.192576394	0.810203153	1.45454339	Aldh3a1	11	61207537	61218421	+	1942	protein_coding	aldehyde dehydrogenase family 3, subfamily A1 [Source:MGI Symbol;Acc:MGI:1353451]	-
ENSMUSG00000097491	1.834203688	0.497938133	0.099099442	0.054002207	2.298608567	0.344367733	2.095916099	1.176521064	Gm2366	8	45017216	45022385	-	3982	antisense	predicted gene 2366 [Source:MGI Symbol;Acc:MGI:3780534]	-
ENSMUSG00000019768	0.426167106	0.163285144	1.048155336	0.539126711	0.229858769	0.177943915	0.35053458	0.564842779	Esr1	10	4611593	5005614	+	13661	protein_coding	estrogen receptor 1 (alpha) [Source:MGI Symbol;Acc:MGI:1352467]	ESR-like
ENSMUSG00000020122	0.724310653	0.10066255	1.816731437	0.379722388	0.306741471	0.038523214	1.026804309	0.59613081	Egfr	11	16752203	16918158	+	11326	protein_coding	epidermal growth factor receptor [Source:MGI Symbol;Acc:MGI:95294]	-
ENSMUSG00000056870	0.309838682	0.039571374	1.260076565	0.371936967	0.088891235	0	0.236647486	0.219996879	Gulp1	1	44551511	44796838	+	3758	protein_coding	GULP, engulfment adaptor PTB domain containing 1 [Source:MGI Symbol;Acc:MGI:1920407]	-
ENSMUSG00000096586	0.96229237	5.858242137	2.04994274	25.90215858	0	11.89947048	1.865708921	1.252648897	Gm22918	10	100139501	100139610	+	110	miRNA	predicted gene, 22918 [Source:MGI Symbol;Acc:MGI:5452695]	-
ENSMUSG00000019577	2.261154102	1.185946527	5.988973983	3.536990749	0.342521143	0.621352774	0.993698571	4.532869336	Pdk4	6	5483351	5496309	-	3511	protein_coding	pyruvate dehydrogenase kinase, isoenzyme 4 [Source:MGI Symbol;Acc:MGI:1351481]	-
ENSMUSG00000037071	0.481544155	0.543258123	1.771869449	1.68970181	0.31775124	0.850665206	0.990209449	4.701318752	Scd1	19	44394451	44407709	-	4836	protein_coding	stearoyl-Coenzyme A desaturase 1 [Source:MGI Symbol;Acc:MGI:98239]	-
ENSMUSG00000025964	0.342850579	0.166090605	0.843696766	0.501356224	0.197741919	0.121827754	0.446969971	0.419368411	Adam23	1	63445891	63596276	+	17907	protein_coding	a disintegrin and metallopeptidase domain 23 [Source:MGI Symbol;Acc:MGI:1345162]	-
ENSMUSG00000036667	0.532665469	0.288016757	1.204910316	0.881298312	0.194096104	0.142277683	0.369089542	1.000767432	Tcaf1	6	42668002	42710088	-	9638	protein_coding	TRPM8 channel-associated factor 1 [Source:MGI Symbol;Acc:MGI:1914665]	-
ENSMUSG00000112969	6.409017542	2.323581617	17.61669542	9.869852584	5.7415404	4.869574974	27.5240652	20.45340777	Gm48496	13	16431525	16431780	-	256	processed_pseudogene	predicted gene, 48496 [Source:MGI Symbol;Acc:MGI:6098022]	-
ENSMUSG00000030849	0.415086416	0.17758331	0.824204805	0.551750086	0.219942115	0.114666986	0.397420568	0.647064472	Fgfr2	7	130162451	133123350	-	10328	protein_coding	fibroblast growth factor receptor 2 [Source:MGI Symbol;Acc:MGI:95523]	-
ENSMUSG00000003617	1.864529487	0.450822442	5.097534281	1.247600015	1.068579317	0.201991151	2.717493654	0.965087014	Cp	3	19957054	20009145	+	9566	protein_coding	ceruloplasmin [Source:MGI Symbol;Acc:MGI:88476]	-
ENSMUSG00000096768	1.224268762	1.499440569	3.962189148	4.639361311	0.772721063	1.109084692	2.251908454	4.29065681	Gm47283	Y	90784738	90816464	+	1124	protein_coding	predicted gene, 47283 [Source:MGI Symbol;Acc:MGI:6096131]	-
ENSMUSG00000018604	0.822974981	0.32178425	1.251040689	0.957666856	0.383273667	0.112917681	0.330479841	0.561649641	Tbx3	5	119670669	119684724	+	6624	protein_coding	T-box 3 [Source:MGI Symbol;Acc:MGI:98495]	T-box
ENSMUSG00000004558	4.783134138	1.006862567	11.53356804	2.816937614	1.947087001	1.266060823	5.558131963	5.070333334	Ndrg2	14	51905271	51914158	-	3397	protein_coding	N-myc downstream regulated gene 2 [Source:MGI Symbol;Acc:MGI:1352498]	-
ENSMUSG00000038156	0.586254984	0.635019801	2.133958405	1.667353251	0.759358209	0.846523686	1.232184951	2.747333403	Spon1	7	113765998	114043370	+	10382	protein_coding	spondin 1, (f-spondin) extracellular matrix protein [Source:MGI Symbol;Acc:MGI:2385287]	-
ENSMUSG00000047045	1.421456544	0.991250115	3.423054291	2.565940364	0.507101722	0.764233982	0.968574621	2.966607555	Tmem164	X	142681406	142843494	+	6851	protein_coding	transmembrane protein 164 [Source:MGI Symbol;Acc:MGI:2148020]	-
ENSMUSG00000024659	2.699067748	0.532190473	9.078542426	1.669668313	0.973468088	0.549694353	6.347797989	4.147478231	Anxa1	19	20373428	20390944	-	2608	protein_coding	annexin A1 [Source:MGI Symbol;Acc:MGI:96819]	-
ENSMUSG00000021255	2.196865581	1.254203803	0.783093721	0.382279721	2.320197934	1.515229415	0.656150318	0.387374473	Esrrb	12	86361117	86521628	+	6047	protein_coding	estrogen related receptor, beta [Source:MGI Symbol;Acc:MGI:1346832]	ESR-like
ENSMUSG00000041481	2.237729763	1.318719955	5.275802753	3.677588777	0.729997622	3.286789607	0.129993971	0.294565893	Serpina3g	12	104236245	104241939	+	2105	protein_coding	serine (or cysteine) peptidase inhibitor, clade A, member 3G [Source:MGI Symbol;Acc:MGI:105046]	-
ENSMUSG00000074437	0	0	3.440110602	1.164077102	0	0	9.15715402	3.933021636	Defa29	8	21325887	21327020	-	508	protein_coding	defensin, alpha, 29 [Source:MGI Symbol;Acc:MGI:94881]	-
